# Supplementary material for: PfCDPK1 mediated signaling in erythrocytic stages of Plasmodium falciparum
Source: Nat Commun. 2017 Jul 5;8:63. doi: 10.1038/s41467-017-00053-1 (PMC5498596; doi:10.1038/s41467-017-00053-1)
Supplement: Supplementary file 2 — Supplementary Data 1 [file 41467_2017_53_MOESM2_ESM.xls]

## Sheet: All replicates
Supplemetary Data 1a: Summary of phosphoproteomic and proteomic analyses of all replicates
Peptides Sequence	Modification	Protein group accession	Gene Id	Phosphosite	PlasmoDB Id	Gene Name	Protein Description	Phosphorylation fold change R1	Phosphorylation fold change R2	Phosphorylation fold change R3	Phosphorylation fold change R4	Phosphorylation fold change R5	Total proteome change R1	Total proteome change R2	Total proteome change R3	Total proteome change R4	Total proteome change R5	Normalized phoshophorylation fold change R1	Normalized phoshophorylation fold change R2	Normalized phoshophorylation fold change R3	Normalized phoshophorylation fold change R4	Normalized phoshophorylation fold change R5	Motif
SSFASDSLAIR	N-Term(iTRAQ4plex); S5(Phospho)	296004875	2654930	2654930(S1062)	PF3D7_0720700	null	phosphoinositide-binding protein, putative	1.06296					0.947409		0.931565	1.01053	1.09661	1.12197					YTKSSFAsDSLAIRK
KESFLSTTDK	N-Term(iTRAQ4plex); K1(iTRAQ4plex); S3(Phospho); K10(iTRAQ4plex)	296004875	2654930	2654930(S1171)	PF3D7_0720700	null	phosphoinositide-binding protein, putative	0.854194					0.947409		0.931565	1.01053	1.09661	0.901611					KKIYKKEsFLSTTDK
SSDSDDIVANK	N-Term(iTRAQ4plex); S2(Phospho); K11(iTRAQ4plex)	296004875	2654930	2654930(S1746)	PF3D7_0720700	null	phosphoinositide-binding protein, putative			0.620783			0.947409		0.931565	1.01053	1.09661			0.666387			NNFNDKSsDSDDIVA
SMDSNIIINNDNNK	N-Term(iTRAQ4plex); S4(Phospho); K14(iTRAQ4plex)	296004875	2654930	2654930(S956)	PF3D7_0720700	null	phosphoinositide-binding protein, putative	0.730052		0.929262			0.947409		0.931565	1.01053	1.09661	0.770578		0.997528			LNNRSMDsNIIINND
NEVNLISDHEK	N-Term(iTRAQ4plex); S7(Phospho); K11(iTRAQ4plex)	296004802	2654946	2654946(S1630)	PF3D7_0704600	UT	E3 ubiquitin-protein ligase (UT)	1.00677	3.18005	0.771657			1.27642		0.889512	1.10996	1.27561	0.78875		0.867506			KNEVNLIsDHEKKGD
MYEEAHGGVSNDDEEGIQK	N-Term(iTRAQ4plex); S10(Phospho); K19(iTRAQ4plex)	296004802	2654946	2654946(S3312)	PF3D7_0704600	UT	E3 ubiquitin-protein ligase (UT)		1.53323	0.756013		0.901365	1.27642		0.889512	1.10996	1.27561			0.849919		0.706617	EEAHGGVsNDDEEGI
MYEEAHGGVSNDDEEGIQK	N-Term(iTRAQ4plex); S10(Phospho); K19(iTRAQ4plex)	296004802	2654946	2654946(S3312)	PF3D7_0704600	UT	E3 ubiquitin-protein ligase (UT)			0.781649			1.27642		0.889512	1.10996	1.27561			0.878739			EEAHGGVsNDDEEGI
VTPIYDNDIIEISDEDESVNLMDK	N-Term(iTRAQ4plex); S13(Phospho); K24(iTRAQ4plex)	296004802	2654946	2654946(S564)	PF3D7_0704600	UT	E3 ubiquitin-protein ligase (UT)		0.925898		0.932	2.14072	1.27642		0.889512	1.10996	1.27561				0.839666	1.6782	EISDEDEsVNLMDKN
GEITSFDNNINNSDLNNNDNK	N-Term(iTRAQ4plex); T4(Phospho); K21(iTRAQ4plex)	296004802	2654946	2654946(T2297)	PF3D7_0704600	UT	E3 ubiquitin-protein ligase (UT)			0.981273			1.27642		0.889512	1.10996	1.27561			1.10316			NMSKGEItSFDNNIN
NGFDLNDDTTNSNNLGEGTHSAVHNLDGQK	N-Term(iTRAQ4plex); T19(Phospho); K30(iTRAQ4plex)	124511654	2654975	2654975(S124)	PF3D7_0702500	null	Plasmodium exported protein, unknown function				0.959		0.78565	1.22041	0.799034	1.03352	0.646536				0.927893		NLGEGTHsAVHNLDG
NSSQHSVGSHSVSSQEHK	N-Term(iTRAQ4plex); S3(Phospho); K18(iTRAQ4plex)	124511654	2654975	2654975(S161)	PF3D7_0702500	null	Plasmodium exported protein, unknown function				1.043		0.78565	1.22041	0.799034	1.03352	0.646536				1.00917		NSDGRNSsQHSVGSH
YNTSNLASSSTTESSVSGLNTNEAHV	N-Term(iTRAQ4plex); S9(Phospho)	124511654	2654975	2654975*	PF3D7_0702500	null	Plasmodium exported protein, unknown function					0.237008	0.78565	1.22041	0.799034	1.03352	0.646536					0.366582	YNTSNLAsSSTTESS
HYSLGGQPSSSGR	N-Term(iTRAQ4plex); S9(Phospho)	124511654	2654975	2654975*	PF3D7_0702500	null	Plasmodium exported protein, unknown function					0.255933	0.78565	1.22041	0.799034	1.03352	0.646536					0.395852	#N/A
ENDASEIDEDIKEINEQEIDK	N-Term(iTRAQ4plex); S5(Phospho); K12(iTRAQ4plex); K21(iTRAQ4plex)	124511664	2654979	2654979(S898)	PF3D7_0703200	null	conserved Plasmodium protein, unknown function		1.07982	0.767527													SQKENDAsEIDEDIK
ENDASEIDEDIK	N-Term(iTRAQ4plex); S5(Phospho); K12(iTRAQ4plex)	124511664	2654979	2654979(S898)	PF3D7_0703200	null	conserved Plasmodium protein, unknown function			0.657263													SQKENDAsEIDEDIK
HTNENVVSSNNK	N-Term(iTRAQ4plex); S9(Phospho); K12(iTRAQ4plex)	124511686	2654983	2654983(S1109)	PF3D7_0704300	null	conserved Plasmodium membrane protein, unknown function			1.11181			0.956799	1.2878	0.995201	0.961543	1.09399			1.11717			TNENVVSsNNKANVS
SSNNIITK	N-Term(iTRAQ4plex); S1(Phospho); K8(iTRAQ4plex)	124511686	2654983	2654983(S1150)	PF3D7_0704300	null	conserved Plasmodium membrane protein, unknown function		1.62681	1.06493		1.11967	0.956799	1.2878	0.995201	0.961543	1.09399		1.26324	1.07007		1.02347	ENLRKEKsSNNIITK
EKSSNNIITK	N-Term(iTRAQ4plex); K2(iTRAQ4plex); S3(Phospho); K10(iTRAQ4plex)	124511686	2654983	2654983(S1150)	PF3D7_0704300	null	conserved Plasmodium membrane protein, unknown function		1.56603	1.29102			0.956799	1.2878	0.995201	0.961543	1.09399		1.21604	1.29725			ENLRKEKsSNNIITK
KVPSNSSFNIK	N-Term(iTRAQ4plex); K1(iTRAQ4plex); S4(Phospho); K11(iTRAQ4plex)	124511686	2654983	2654983(S1188)	PF3D7_0704300	null	conserved Plasmodium membrane protein, unknown function		1.08332	0.743625	1.108		0.956799	1.2878	0.995201	0.961543	1.09399		0.841214	0.747211	1.15231		TTQKKVPsNSSFNIK
VPSNSSFNIKK	N-Term(iTRAQ4plex); S3(Phospho); K10(iTRAQ4plex); K11(iTRAQ4plex)	124511686	2654983	2654983(S1188)	PF3D7_0704300	null	conserved Plasmodium membrane protein, unknown function				0.813		0.956799	1.2878	0.995201	0.961543	1.09399				0.845516		TTQKKVPsNSSFNIK
KVPSNSSFNIK	N-Term(iTRAQ4plex); K1(iTRAQ4plex); S4(Phospho); S7(Phospho); K11(iTRAQ4plex)	124511686	2654983	2654983(S1188; S1191)	PF3D7_0704300	null	conserved Plasmodium membrane protein, unknown function				0.793		0.956799	1.2878	0.995201	0.961543	1.09399				0.824716		TTQKKVPsNSSFNIK;KKVPSNSsFNIKKNE
VPSNSSFNIK	N-Term(iTRAQ4plex); S3(Phospho); K10(iTRAQ4plex)	124511686	2654983	2654983(S1190)	PF3D7_0704300	null	conserved Plasmodium membrane protein, unknown function		1.25953	0.922854	1.156		0.956799	1.2878	0.995201	0.961543	1.09399		0.978048	0.927304	1.20223		QKKVPSNsSFNIKKN
KVPSNSSFNIK	N-Term(iTRAQ4plex); K1(iTRAQ4plex); S6(Phospho); S7(Phospho); K11(iTRAQ4plex)	124511686	2654983	2654983(S1191)	PF3D7_0704300	null	conserved Plasmodium membrane protein, unknown function					1.53656	0.956799	1.2878	0.995201	0.961543	1.09399					1.40455	KKVPSNSsFNIKKNE
KYSLTSK	N-Term(iTRAQ4plex); K1(iTRAQ4plex); S3(Phospho); K7(iTRAQ4plex)	124511686	2654983	2654983(S1207)	PF3D7_0704300	null	conserved Plasmodium membrane protein, unknown function			1.35764			0.956799	1.2878	0.995201	0.961543	1.09399			1.36419			FDVQKKYsLTSKNNN
IPLFSNSFK	N-Term(iTRAQ4plex); S7(Phospho); K9(iTRAQ4plex)	124511686	2654983	2654983(S1563)	PF3D7_0704300	null	conserved Plasmodium membrane protein, unknown function	0.748644					0.956799	1.2878	0.995201	0.961543	1.09399	0.782447					KIPLFSNsFKMSSFI
DIYSSEDEQNNSK	N-Term(iTRAQ4plex); S4(Phospho); K13(iTRAQ4plex)	124511686	2654983	2654983(S1687)	PF3D7_0704300	null	conserved Plasmodium membrane protein, unknown function			0.582289			0.956799	1.2878	0.995201	0.961543	1.09399			0.585097			KEEKDIYsSEDEQNN
DIYSSEDEQNNSK	N-Term(iTRAQ4plex); S4(Phospho); K13(iTRAQ4plex)	124511686	2654983	2654983(S1687; S1688)	PF3D7_0704300	null	conserved Plasmodium membrane protein, unknown function			0.609244			0.956799	1.2878	0.995201	0.961543	1.09399			0.612182			KEEKDIYsSEDEQNN
QEELQYYSNK	N-Term(iTRAQ4plex); S8(Phospho); K10(iTRAQ4plex)	124511686	2654983	2654983(S1704)	PF3D7_0704300	null	conserved Plasmodium membrane protein, unknown function			0.865954			0.956799	1.2878	0.995201	0.961543	1.09399			0.870129			QEELQYYsNKINGDI
KTDYSSEDEIYAK	N-Term(iTRAQ4plex); K1(iTRAQ4plex); S6(Phospho); K13(iTRAQ4plex)	124511686	2654983	2654983(S219; S220)	PF3D7_0704300	null	conserved Plasmodium membrane protein, unknown function			0.710582		1.10055	0.956799	1.2878	0.995201	0.961543	1.09399			0.714008		1.006	EKKTDYSsEDEIYAK
TDYSSEDEIYAK	N-Term(iTRAQ4plex); S4(Phospho); S5(Phospho); K12(iTRAQ4plex)	124511686	2654983	2654983(S219; S220)	PF3D7_0704300	null	conserved Plasmodium membrane protein, unknown function			0.703368		1.29773	0.956799	1.2878	0.995201	0.961543	1.09399			0.70676		1.18624	IEKKTDYsSEDEIYA;EKKTDYSsEDEIYAK
KTDYSSEDEIYAK	N-Term(iTRAQ4plex); K1(iTRAQ4plex); S6(Phospho); K13(iTRAQ4plex)	124511686	2654983	2654983(S220)	PF3D7_0704300	null	conserved Plasmodium membrane protein, unknown function		0.965531	0.687396		2.82861	0.956799	1.2878	0.995201	0.961543	1.09399		0.74975	0.690711		2.58559	EKKTDYSsEDEIYAK
DNVLNTSLSSNNEQNCIIENFIEK	N-Term(iTRAQ4plex); S7(Phospho); C16(Carbamidomethyl); K24(iTRAQ4plex)	124511686	2654983	2654983(S437)	PF3D7_0704300	null	conserved Plasmodium membrane protein, unknown function		0.952631	0.939758			0.956799	1.2878	0.995201	0.961543	1.09399		0.739732	0.94429			KDNVLNTsLSSNNEQ
SNTYDHLTSSPSTK	N-Term(iTRAQ4plex); T3(Phospho); K14(iTRAQ4plex)	124511686	2654983	2654983(T860)	PF3D7_0704300	null	conserved Plasmodium membrane protein, unknown function		1.6277				0.956799	1.2878	0.995201	0.961543	1.09399		1.26394				KNNNKSNtYDHLTSS
TDYSSEDEIYAK	N-Term(iTRAQ4plex); S4(Phospho); S5(Phospho); K12(iTRAQ4plex)	124511686	2654983	2654983*	PF3D7_0704300	null	conserved Plasmodium membrane protein, unknown function					1.37679	0.956799	1.2878	0.995201	0.961543	1.09399					1.2585	IEKKTDYsSEDEIYA;EKKTDYSsEDEIYAK
MISPSK	N-Term(iTRAQ4plex); S3(Phospho); K6(iTRAQ4plex)	124511686	2654983	2654983*	PF3D7_0704300	null	conserved Plasmodium membrane protein, unknown function			0.850191			0.956799	1.2878	0.995201	0.961543	1.09399			0.854291			#N/A
TDYSSEDEIYAK	N-Term(iTRAQ4plex); S5(Phospho); K12(iTRAQ4plex)	124511686	2654983	2654983*	PF3D7_0704300	null	conserved Plasmodium membrane protein, unknown function		1.05341	0.744838			0.956799	1.2878	0.995201	0.961543	1.09399		0.817988	0.748429			#N/A
SIIYNNDSQENIPYDNTK	N-Term(iTRAQ4plex); S8(Phospho); K18(iTRAQ4plex)	124511688	2654984	2654984(S804)	PF3D7_0704400	null	phosphoinositide-binding protein, putative			0.894854				1.06894	0.871107	0.936985				1.02726			SIIYNNDsQENIPYD
NNIVYVSDEEDEDLISAFR	N-Term(iTRAQ4plex); S7(Phospho)	124511688	2654984	2654984(S998)	PF3D7_0704400	null	phosphoinositide-binding protein, putative		0.949756	0.981792	1.172			1.06894	0.871107	0.936985			0.8885	1.12706	1.25082		KNNIVYVsDEEDEDL
IKSLENLK	N-Term(iTRAQ4plex); K2(iTRAQ4plex); S3(Phospho); K8(iTRAQ4plex)	124512136	2654990	2654990(S223)	PF3D7_0730500	null	conserved Plasmodium protein, unknown function		0.824596						1.08849		0						NKKKKIKsLENLKSY
YDQHDDNTITQTSPIR	N-Term(iTRAQ4plex); S13(Phospho)	124512136	2654990	2654990(S2562)	PF3D7_0730500	null	conserved Plasmodium protein, unknown function		1.06612	0.909733					1.08849		0			0.835775			DNTITQTsPIRTRNY
SSSYIDIK	N-Term(iTRAQ4plex); S1(Phospho); K8(iTRAQ4plex)	124512136	2654990	2654990(S676)	PF3D7_0730500	null	conserved Plasmodium protein, unknown function		0.829901	0.823879	1.072				1.08849		0			0.756901			SVPIKSRsSSYIDIK
SRSSSYIDIK	N-Term(iTRAQ4plex); S3(Phospho); K10(iTRAQ4plex)	124512136	2654990	2654990(S676)	PF3D7_0730500	null	conserved Plasmodium protein, unknown function				0.704				1.08849		0						SVPIKSRsSSYIDIK
VNTSNTFYNIDQFGLLNK	N-Term(iTRAQ4plex); S4(Phospho); K18(iTRAQ4plex)	124512136	2654990	2654990(T202)	PF3D7_0730500	null	conserved Plasmodium protein, unknown function			1.21433					1.08849		0			1.11561			SIKNKVNtSNTFYNI
SYSNTCIYNPEK	N-Term(iTRAQ4plex); S3(Phospho); C6(Carbamidomethyl); K12(iTRAQ4plex)	124512136	2654990	2654990*	PF3D7_0730500	null	conserved Plasmodium protein, unknown function				1.198				1.08849		0						#N/A
RSYSNTCIYNPEK	N-Term(iTRAQ4plex); S4(Phospho); C7(Carbamidomethyl); K13(iTRAQ4plex)	124512136	2654990	2654990*	PF3D7_0730500	null	conserved Plasmodium protein, unknown function				1.052				1.08849		0						#N/A
MNSFYSDNNIIIR	N-Term(iTRAQ4plex); S6(Phospho)	124512136	2654990	2654990*	PF3D7_0730500	null	conserved Plasmodium protein, unknown function			0.887229					1.08849		0			0.815101			#N/A
FNNDFYYLLSADSNK	N-Term(iTRAQ4plex); S13(Phospho); K15(iTRAQ4plex)	296004798	2654991	2654991(S1179)	PF3D7_0704100	null	conserved Plasmodium membrane protein, unknown function			0.799554					0.980216	0.972198	1.13057			0.815692			YYLLSADsNKLKGFL
FCIHSNEIK	N-Term(iTRAQ4plex); C2(Carbamidomethyl); S5(Phospho); K9(iTRAQ4plex)	296004798	2654991	2654991(S2031)	PF3D7_0704100	null	conserved Plasmodium membrane protein, unknown function		1.40391	1.05459	0.722				0.980216	0.972198	1.13057			1.07588	0.742647		VQKFCIHsNEIKKNE
SPSNKITQNNDSK	N-Term(iTRAQ4plex); S3(Phospho); K5(iTRAQ4plex); K13(iTRAQ4plex)	296004798	2654991	2654991(S2423)	PF3D7_0704100	null	conserved Plasmodium membrane protein, unknown function				0.979				0.980216	0.972198	1.13057				1.007		DIKEKSPsNKITQNN
YDNPEEINSFNISK	N-Term(iTRAQ4plex); S9(Phospho); K14(iTRAQ4plex)	296004798	2654991	2654991(S2619)	PF3D7_0704100	null	conserved Plasmodium membrane protein, unknown function			0.902827					0.980216	0.972198	1.13057			0.921049			DNPEEINsFNISKDH
NIITNQHNSYK	N-Term(iTRAQ4plex); S9(Phospho); K11(iTRAQ4plex)	296004798	2654991	2654991(S2666)	PF3D7_0704100	null	conserved Plasmodium membrane protein, unknown function					1.14578			0.980216	0.972198	1.13057					1.01345	IITNQHNsYKNMAYT
MTEDNFNETPYELSNNSNYLINTNR	N-Term(iTRAQ4plex); M1(Oxidation); S17(Phospho)	296004798	2654991	2654991(S2782)	PF3D7_0704100	null	conserved Plasmodium membrane protein, unknown function				1.194				0.980216	0.972198	1.13057				1.22814		PYELSNNsNYLINTN
MTEDNFNETPYELSNNSNYLINTNR	N-Term(iTRAQ4plex); M1(Oxidation); S17(Phospho)	296004798	2654991	2654991(S2782)	PF3D7_0704100	null	conserved Plasmodium membrane protein, unknown function				1.16				0.980216	0.972198	1.13057				1.19317		PYELSNNsNYLINTN
GMSLNSYFTEKK	N-Term(iTRAQ4plex); S3(Phospho); K11(iTRAQ4plex); K12(iTRAQ4plex)	296004798	2654991	2654991(S2804)	PF3D7_0704100	null	conserved Plasmodium membrane protein, unknown function		0.644031		1.286				0.980216	0.972198	1.13057				1.32278		NYNIRGMsLNSYFTE
GMSLNSYFTEK	N-Term(iTRAQ4plex); S3(Phospho); K11(iTRAQ4plex)	296004798	2654991	2654991(S2804)	PF3D7_0704100	null	conserved Plasmodium membrane protein, unknown function			0.966189					0.980216	0.972198	1.13057			0.98569			NYNIRGMsLNSYFTE
QISNNLIFGSNYSK	N-Term(iTRAQ4plex); S3(Phospho); K14(iTRAQ4plex)	296004798	2654991	2654991(S2882)	PF3D7_0704100	null	conserved Plasmodium membrane protein, unknown function			1.35363					0.980216	0.972198	1.13057			1.38095			SNIQRQIsNNLIFGS
RSISLQQK	N-Term(iTRAQ4plex); S4(Phospho); K8(iTRAQ4plex)	296004798	2654991	2654991(S2929)	PF3D7_0704100	null	conserved Plasmodium membrane protein, unknown function				0.806				0.980216	0.972198	1.13057				0.829049		EPLKRSIsLQQKIHT
SISLQQK	N-Term(iTRAQ4plex); S3(Phospho); K7(iTRAQ4plex)	296004798	2654991	2654991(S2929)	PF3D7_0704100	null	conserved Plasmodium membrane protein, unknown function			1.71072					0.980216	0.972198	1.13057			1.74525			EPLKRSIsLQQKIHT
DVFQNNSDSYISSNDVNHNSTIQK	N-Term(iTRAQ4plex); S9(Phospho); K24(iTRAQ4plex)	296004798	2654991	2654991(S3073)	PF3D7_0704100	null	conserved Plasmodium membrane protein, unknown function				0.971				0.980216	0.972198	1.13057				0.998768		VFQNNSDsYISSNDV
SLSHESQFK	N-Term(iTRAQ4plex); S3(Phospho); K9(iTRAQ4plex)	296004798	2654991	2654991(S3341)	PF3D7_0704100	null	conserved Plasmodium membrane protein, unknown function		1.501	0.938384	1.652				0.980216	0.972198	1.13057			0.957324	1.69924		KYYKRSLsHESQFKE
SLSHESQFKENK	N-Term(iTRAQ4plex); S3(Phospho); K9(iTRAQ4plex); K12(iTRAQ4plex)	296004798	2654991	2654991(S3341)	PF3D7_0704100	null	conserved Plasmodium membrane protein, unknown function				0.991				0.980216	0.972198	1.13057				1.01934		KYYKRSLsHESQFKE
SLSHESQFKENK	N-Term(iTRAQ4plex); S3(Phospho); S6(Phospho); K9(iTRAQ4plex); K12(iTRAQ4plex)	296004798	2654991	2654991(S3341; S3344)	PF3D7_0704100	null	conserved Plasmodium membrane protein, unknown function					0.949123			0.980216	0.972198	1.13057					0.839511	KYYKRSLsHESQFKE;KRSLSHEsQFKENKN
NNSIHIK	N-Term(iTRAQ4plex); S3(Phospho); K7(iTRAQ4plex)	296004798	2654991	2654991(S3362)	PF3D7_0704100	null	conserved Plasmodium membrane protein, unknown function			1.18406					0.980216	0.972198	1.13057			1.20796			KTNRRNNsIHIKLND
LNDTSNYLFINNSNNHK	N-Term(iTRAQ4plex); S13(Phospho); K17(iTRAQ4plex)	296004798	2654991	2654991(S3379)	PF3D7_0704100	null	conserved Plasmodium membrane protein, unknown function			0.92267		2.30205			0.980216	0.972198	1.13057			0.941293		2.03619	NYLFINNsNNHKNTY
DFLSTQYLSNK	N-Term(iTRAQ4plex); S9(Phospho); K11(iTRAQ4plex)	296004798	2654991	2654991(S787)	PF3D7_0704100	null	conserved Plasmodium membrane protein, unknown function			1.43172					0.980216	0.972198	1.13057			1.46062			FLSTQYLsNKNRNII
NTSTTDSWDETSDVPDDLSHINQK	N-Term(iTRAQ4plex); S7(Phospho); K24(iTRAQ4plex)	296004798	2654991	2654991(S9)	PF3D7_0704100	null	conserved Plasmodium membrane protein, unknown function		0.694957	0.606717	1.062				0.980216	0.972198	1.13057			0.618963	1.09237		KNTSTTDsWDETSDV
INTTSTLPQTNK	N-Term(iTRAQ4plex); T3(Phospho); K12(iTRAQ4plex)	296004798	2654991	2654991(T1457)	PF3D7_0704100	null	conserved Plasmodium membrane protein, unknown function				1.203				0.980216	0.972198	1.13057				1.2374		FPYIKINtTSTLPQT
TESDVSSLTENEK	N-Term(iTRAQ4plex); S3(Phospho); S6(Phospho); K13(iTRAQ4plex)	296004798	2654991	2654991(T2552; S2557)	PF3D7_0704100	null	conserved Plasmodium membrane protein, unknown function			0.72062					0.980216	0.972198	1.13057			0.735164			SIYGFHKtESDVSSL;HKTESDVsSLTENEK
TESDVSSLTENEK	N-Term(iTRAQ4plex); S3(Phospho); S6(Phospho); K13(iTRAQ4plex)	296004798	2654991	2654991*	PF3D7_0704100	null	conserved Plasmodium membrane protein, unknown function			0.755245					0.980216	0.972198	1.13057			0.770488			SIYGFHKtESDVSSL;HKTESDVsSLTENEK
EMSIHDGMK	N-Term(iTRAQ4plex); S3(Phospho); K9(iTRAQ4plex)	124512140	2654993	2654993(S1178)	PF3D7_0730900	PTP4	EMP1-trafficking protein (PTP4)							1.51124	1.02514								NKVEKEMsIHDGMKG
SFSSQGIR	N-Term(iTRAQ4plex); S3(Phospho)	124512140	2654993	2654993(S1197)	PF3D7_0730900	PTP4	EMP1-trafficking protein (PTP4)					0.145314		1.51124	1.02514								SKNVRSFsSQGIRQD
APSGSLFNSPENFQGGYK	N-Term(iTRAQ4plex); S3(Phospho); K18(iTRAQ4plex)	124512142	2654994	2654994(S159)	PF3D7_0731100	PTP2	EMP1-trafficking protein (PTP2)			1.00913													EGYYRAPsGSLFNSP
DGNDSSSEELDNTNVPTSKPK	N-Term(iTRAQ4plex); S5(Phospho); K19(iTRAQ4plex); K21(iTRAQ4plex)	124512146	2654996	2654996(S78)	PF3D7_0731300	PfG174	Plasmodium exported protein (PHISTb), unknown function (PfG174)					0.382077					0.313015					1.22064	NVKDGNDsSSEELDN
DGNDSSSEELDNTNVPTSKPK	N-Term(iTRAQ4plex); S5(Phospho); K19(iTRAQ4plex); K21(iTRAQ4plex)	124512146	2654996	2654996(S78; S79)	PF3D7_0731300	PfG174	Plasmodium exported protein (PHISTb), unknown function (PfG174)					0.502525					0.313015					1.60544	NVKDGNDsSSEELDN
NVKDGNDSSSEELDNTNVPTSKPK	N-Term(iTRAQ4plex); K3(iTRAQ4plex); S8(Phospho); S9(Phospho); K22(iTRAQ4plex); K24(iTRAQ4plex)	124512146	2654996	2654996(S78; S79)	PF3D7_0731300	PfG174	Plasmodium exported protein (PHISTb), unknown function (PfG174)					0.34259					0.313015					1.09448	NVKDGNDsSSEELDN;VKDGNDSsSEELDNT
KGSDSENVTCDIEETNQVPVK	N-Term(iTRAQ4plex); K1(iTRAQ4plex); S3(Phospho); C10(Carbamidomethyl); K21(iTRAQ4plex)	124511832	2655016	2655016*			#N/A			0.854961													#N/A
SPTNNNKNNTSSSISISSNK	N-Term(iTRAQ4plex); S1(Phospho); K7(iTRAQ4plex); K20(iTRAQ4plex)	124512060	2655023	2655023(S1356)	PF3D7_0726500	null	ubiquitin carboxyl-terminal hydrolase, putative		0.89936				0.746745	0.896966	0.974146	0.918294	0.971413		1.00267				NDASNKKsPTNNNKN
NEDSDSVILCNEDENISSSVSYK	N-Term(iTRAQ4plex); S4(Phospho); C10(Carbamidomethyl); K23(iTRAQ4plex)	124512060	2655023	2655023(S2079)	PF3D7_0726500	null	ubiquitin carboxyl-terminal hydrolase, putative						0.746745	0.896966	0.974146	0.918294	0.971413						DNKKNEDsDSVILCN
NQESSILSNSNDEQDDDKK	N-Term(iTRAQ4plex); S8(Phospho); S10(Phospho); K18(iTRAQ4plex); K19(iTRAQ4plex)	124512060	2655023	2655023(S2442; S2447)	PF3D7_0726500	null	ubiquitin carboxyl-terminal hydrolase, putative			0.574428			0.746745	0.896966	0.974146	0.918294	0.971413			0.589673			NIKNQESsILSNSND;ESSILSNsNDEQDDD
NQESSILSNSNDEQDDDKK	N-Term(iTRAQ4plex); S8(Phospho); S10(Phospho); K18(iTRAQ4plex); K19(iTRAQ4plex)	124512060	2655023	2655023(S2447)	PF3D7_0726500	null	ubiquitin carboxyl-terminal hydrolase, putative			0.663759		1.11406	0.746745	0.896966	0.974146	0.918294	0.971413			0.681375		1.14685	NIKNQESsILSNSND;ESSILSNsNDEQDDD
RLSNVHVENMGDTYDITK	N-Term(iTRAQ4plex); S3(Phospho); K18(iTRAQ4plex)	124512060	2655023	2655023(S2522)	PF3D7_0726500	null	ubiquitin carboxyl-terminal hydrolase, putative	0.928565					0.746745	0.896966	0.974146	0.918294	0.971413	1.24348					DNNVRRLsNVHVENM
GYESDNCMGLENNQDAQYLK	N-Term(iTRAQ4plex); S4(Phospho); C7(Carbamidomethyl); M8(Oxidation); K20(iTRAQ4plex)	124512060	2655023	2655023(S373)	PF3D7_0726500	null	ubiquitin carboxyl-terminal hydrolase, putative			0.982897		2.03543	0.746745	0.896966	0.974146	0.918294	0.971413			1.00898		2.09533	QNVRGYEsDNCMGLE
GYESDNCMGLENNQDAQYLKK	N-Term(iTRAQ4plex); S4(Phospho); C7(Carbamidomethyl); M8(Oxidation); K20(iTRAQ4plex); K21(iTRAQ4plex)	124512060	2655023	2655023(S373)	PF3D7_0726500	null	ubiquitin carboxyl-terminal hydrolase, putative					1.4059	0.746745	0.896966	0.974146	0.918294	0.971413					1.44727	QNVRGYEsDNCMGLE
GYESDNCMGLENNQDAQYLK	N-Term(iTRAQ4plex); S4(Phospho); C7(Carbamidomethyl); M8(Oxidation); K20(iTRAQ4plex)	124512060	2655023	2655023(S373)	PF3D7_0726500	null	ubiquitin carboxyl-terminal hydrolase, putative			1.06818	1.172		0.746745	0.896966	0.974146	0.918294	0.971413			1.09653	1.27628		QNVRGYEsDNCMGLE
GYESDNCMGLENNQDAQYLKK	N-Term(iTRAQ4plex); S4(Phospho); C7(Carbamidomethyl); K20(iTRAQ4plex); K21(iTRAQ4plex)	124512060	2655023	2655023(S373)	PF3D7_0726500	null	ubiquitin carboxyl-terminal hydrolase, putative				1.074		0.746745	0.896966	0.974146	0.918294	0.971413				1.16956		QNVRGYEsDNCMGLE
DIPYEGTSNEK	N-Term(iTRAQ4plex); S8(Phospho); K11(iTRAQ4plex)	124512060	2655023	2655023(S508)	PF3D7_0726500	null	ubiquitin carboxyl-terminal hydrolase, putative			0.792672			0.746745	0.896966	0.974146	0.918294	0.971413			0.81371			DIPYEGTsNEKNTTN
EQNNTTNSLIDSDTNNNEKNNK	N-Term(iTRAQ4plex); S12(Phospho); K19(iTRAQ4plex); K22(iTRAQ4plex)	124512060	2655023	2655023(S589)	PF3D7_0726500	null	ubiquitin carboxyl-terminal hydrolase, putative					1.18133	0.746745	0.896966	0.974146	0.918294	0.971413					1.21609	TTNSLIDsDTNNNEK
EQNNTTNSLIDSDTNNNEK	N-Term(iTRAQ4plex); S12(Phospho); K19(iTRAQ4plex)	124512060	2655023	2655023(S589)	PF3D7_0726500	null	ubiquitin carboxyl-terminal hydrolase, putative			0.797002		0.950597	0.746745	0.896966	0.974146	0.918294	0.971413			0.818155		0.978571	TTNSLIDsDTNNNEK
HTYSNVSSSDPSIENTR	N-Term(iTRAQ4plex); S7(Phospho); S8(Phospho)	124512060	2655023	2655023(S634)	PF3D7_0726500	null	ubiquitin carboxyl-terminal hydrolase, putative			0.736153			0.746745	0.896966	0.974146	0.918294	0.971413			0.75569			KHTYSNVsSSDPSIE
IYELHSDEQLMK	N-Term(iTRAQ4plex); S6(Phospho); K12(iTRAQ4plex)	124512060	2655023	2655023(S815)	PF3D7_0726500	null	ubiquitin carboxyl-terminal hydrolase, putative	0.909275	1.04113	0.812726			0.746745	0.896966	0.974146	0.918294	0.971413	1.21765	1.16072	0.834296			NKIYELHsDEQLMKD
IYELHSDEQLMK	N-Term(iTRAQ4plex); S6(Phospho); M11(Oxidation); K12(iTRAQ4plex)	124512060	2655023	2655023(S815)	PF3D7_0726500	null	ubiquitin carboxyl-terminal hydrolase, putative	0.965238					0.746745	0.896966	0.974146	0.918294	0.971413	1.29259					NKIYELHsDEQLMKD
IYELHSDEQLMKDNR	N-Term(iTRAQ4plex); S6(Phospho); M11(Oxidation); K12(iTRAQ4plex)	124512060	2655023	2655023(S815)	PF3D7_0726500	null	ubiquitin carboxyl-terminal hydrolase, putative					1.45786	0.746745	0.896966	0.974146	0.918294	0.971413					1.50077	NKIYELHsDEQLMKD
IYELHSDEQLMKDNR	N-Term(iTRAQ4plex); S6(Phospho); K12(iTRAQ4plex)	124512060	2655023	2655023(S815)	PF3D7_0726500	null	ubiquitin carboxyl-terminal hydrolase, putative				1.141		0.746745	0.896966	0.974146	0.918294	0.971413				1.24252		NKIYELHsDEQLMKD
VHNSDDLSDICINNNK	N-Term(iTRAQ4plex); S8(Phospho); C11(Carbamidomethyl); K16(iTRAQ4plex)	124511678	2655025	2655025(S878)	PF3D7_0703900	null	conserved Plasmodium membrane protein, unknown function		0.833565	0.635497						0.976303							VHNSDDLsDICINNN
IESINDNK	N-Term(iTRAQ4plex); S3(Phospho); K8(iTRAQ4plex)	124512098	2655031	2655031(S105)	PF3D7_0728600	null	zinc finger, C3HC4 type, putative					0.762067				0.735785							DKIKRIEsINDNKTI
RIESINDNK	N-Term(iTRAQ4plex); S4(Phospho); K9(iTRAQ4plex)	124512098	2655031	2655031(S105)	PF3D7_0728600	null	zinc finger, C3HC4 type, putative			0.760497	0.8	0.673981				0.735785					1.08727		DKIKRIEsINDNKTI
IQLSDDFDDDEFEDADVEEK	N-Term(iTRAQ4plex); S4(Phospho); K20(iTRAQ4plex)	124511868	2655043	2655043(S70)	PF3D7_0716400	null	transcription initiation factor IIA subunit 1, putative			0.814529				0.921698	0.82947	0.892241				0.981987			KNSKIQLsDDFDDDE
SINDSNGLSSLK	N-Term(iTRAQ4plex); S5(Phospho); K12(iTRAQ4plex)	296004862	2655050	2655050(S439)	PF3D7_0717600	null	conserved Plasmodium protein, unknown function				0.657	0.801395											NDKSINDsNGLSSLK
TYSNDNYK	N-Term(iTRAQ4plex); S3(Phospho); K8(iTRAQ4plex)	296004862	2655050	2655050(S64)	PF3D7_0717600	null	conserved Plasmodium protein, unknown function					1.0151											LTNKRTYsNDNYKNN
RESNVTTIVDEEK	N-Term(iTRAQ4plex); S3(Phospho); K13(iTRAQ4plex)	124511696	2655055	2655055(S318)	PF3D7_0704800	null	conserved Plasmodium protein, unknown function		1.99704	0.862802					0.848797		1.1579			1.0165			LCLQKREsNVTTIVD
ESNVTTIVDEEKEK	N-Term(iTRAQ4plex); S2(Phospho); K12(iTRAQ4plex); K14(iTRAQ4plex)	124511696	2655055	2655055(S318)	PF3D7_0704800	null	conserved Plasmodium protein, unknown function		1.48368						0.848797		1.1579						LCLQKREsNVTTIVD
IAISNITPSHILLEDSR	N-Term(iTRAQ4plex); S4(Phospho); T7(Phospho)	124511696	2655055	2655055(S494; T497)	PF3D7_0704800	null	conserved Plasmodium protein, unknown function			1.18181					0.848797		1.1579			1.39234			VQSKIAIsNITPSHI;KIAISNItPSHILLE
SDTIISHNFSDTTENDTSENEKNEK	N-Term(iTRAQ4plex); S18(Phospho); K22(iTRAQ4plex); K25(iTRAQ4plex)	124511696	2655055	2655055(S615)	PF3D7_0704800	null	conserved Plasmodium protein, unknown function					1.2612			0.848797		1.1579					1.08921	TIISHNFsDTTENDT
NEEIHISDNNLTDDKNEQK	N-Term(iTRAQ4plex); S7(Phospho); K15(iTRAQ4plex); K19(iTRAQ4plex)	124511700	2655056	2655056(S791)	PF3D7_0705000	null	methyltransferase, putative			0.587165							1.17719						RNEEIHIsDNNLTDD
IEIQENEMESDKEK	N-Term(iTRAQ4plex); S10(Phospho); K12(iTRAQ4plex); K14(iTRAQ4plex)	124511702	2655057	2655057(S899)	PF3D7_0705100	null	conserved Plasmodium protein, unknown function			0.609005													IQENEMEsDKEKYLG
INNEDNSGYSTDESEKEAFNNLFR	N-Term(iTRAQ4plex); S10(Phospho); S14(Phospho); K16(iTRAQ4plex)	124511708	2655059	2655059(S153; S157)	PF3D7_0705400	MCM7	DNA replication licensing factor MCM7 (MCM7)				0.819		0.839356	0.889484	0.930385	0.874726					0.936293		NEDNSGYsTDESEKE;SGYSTDEsEKEAFNN
INNEDNSGYSTDESEKEAFNNLFR	N-Term(iTRAQ4plex); S10(Phospho); S14(Phospho); K16(iTRAQ4plex)	124511708	2655059	2655059(S153; T154; S157)	PF3D7_0705400	MCM7	DNA replication licensing factor MCM7 (MCM7)				1.066		0.839356	0.889484	0.930385	0.874726					1.21867		NEDNSGYsTDESEKE;SGYSTDEsEKEAFNN
ITEDNNSLLDISK	N-Term(iTRAQ4plex); S7(Phospho); K13(iTRAQ4plex)	124511710	2655060	2655060(S2092)	PF3D7_0705500	null	inositol-phosphate phosphatase, putative				0.852			0.863558	0.953505	0.907415	1.20558				0.938931		RITEDNNsLLDISKN
NINDNININNDNFEINEADVFDNSSNNFR	N-Term(iTRAQ4plex); S25(Phospho)	124511710	2655060	2655060(S2331)	PF3D7_0705500	null	inositol-phosphate phosphatase, putative				1.326			0.863558	0.953505	0.907415	1.20558				1.46129		ADVFDNSsNNFRVKN
YTTNPISQILNYSNPLNAK	N-Term(iTRAQ4plex); S13(Phospho); K19(iTRAQ4plex)	124511710	2655060	2655060(S2782)	PF3D7_0705500	null	inositol-phosphate phosphatase, putative			0.996332				0.863558	0.953505	0.907415	1.20558			1.04492			ISQILNYsNPLNAKY
GFAAAGTSNYNNK	N-Term(iTRAQ4plex); T7(Phospho); K13(iTRAQ4plex)	124511710	2655060	2655060*	PF3D7_0705500	null	inositol-phosphate phosphatase, putative					0.527674		0.863558	0.953505	0.907415	1.20558					0.437691	#N/A
SMSSHTNMSIHK	N-Term(iTRAQ4plex); T6(Phospho); K12(iTRAQ4plex)	124511710	2655060	2655060*	PF3D7_0705500	null	inositol-phosphate phosphatase, putative		2.21672					0.863558	0.953505	0.907415	1.20558		2.56696				#N/A
DLDNSYASDRK	N-Term(iTRAQ4plex); S5(Phospho); S8(Phospho); K11(iTRAQ4plex)	124511714	2655061	2655061(S57; S60)	PF3D7_0707600	null	conserved Plasmodium protein, unknown function			0.804389													KFKDLDNsYASDRKQ;DLDNSYAsDRKQKED
RNSLNNYNFR	N-Term(iTRAQ4plex); S3(Phospho)	124511716	2655062	2655062(S463)	PF3D7_0707700	null	E3 ubiquitin-protein ligase, putative				0.981				0.894793	1.2227					0.802325		TRNERRNsLNNYNFR
NYTSNNSGDYNESVK	N-Term(iTRAQ4plex); S7(Phospho); K15(iTRAQ4plex)	124511716	2655062	2655062(S622)	PF3D7_0707700	null	E3 ubiquitin-protein ligase, putative					0.693404			0.894793	1.2227							RNYTSNNsGDYNESV
NSISSENLNK	N-Term(iTRAQ4plex); S4(Phospho); K10(iTRAQ4plex)	124511716	2655062	2655062(S653)	PF3D7_0707700	null	E3 ubiquitin-protein ligase, putative					0.866173			0.894793	1.2227							NSNKNSIsSENLNKQ
KHSEFISFPIK	N-Term(iTRAQ4plex); K1(iTRAQ4plex); S3(Phospho); K11(iTRAQ4plex)	124511730	2655065	2655065(S198)	PF3D7_0708400	HSP90	heat shock protein 90 (HSP90)	0.898249					0.869032	1.02531	0.870219	0.881722	1.69122	1.03362					KDLVKKHsEFISFPI
NADESKEENEDEEK	N-Term(iTRAQ4plex); S5(Phospho); K6(iTRAQ4plex); K14(iTRAQ4plex)	124511730	2655065	2655065(S252)	PF3D7_0708400	HSP90	heat shock protein 90 (HSP90)			0.491465			0.869032	1.02531	0.870219	0.881722	1.69122			0.56476			EDKNADEsKEENEDE
GVVDSEDLPLNISRESLQQNK	N-Term(iTRAQ4plex); S13(Phospho); K21(iTRAQ4plex)	124511730	2655065	2655065(S418)	PF3D7_0708400	HSP90	heat shock protein 90 (HSP90)				1.062		0.869032	1.02531	0.870219	0.881722	1.69122				1.20446		EDLPLNIsRESLQQN
LGLSIDEEENNDIDLPPLEETVDATDSK	N-Term(iTRAQ4plex); S4(Phospho); K28(iTRAQ4plex)	124511730	2655065	2655065(S716)	PF3D7_0708400	HSP90	heat shock protein 90 (HSP90)		0.972663				0.869032	1.02531	0.870219	0.881722	1.69122		0.948653				RMIKLGLsIDEEENN
NNDDEQYVWESAAGGSFTVTKDETNEK	N-Term(iTRAQ4plex); S16(Phospho); K21(iTRAQ4plex); K27(iTRAQ4plex)	124511730	2655065	2655065(T163)	PF3D7_0708400	HSP90	heat shock protein 90 (HSP90)					0.848716	0.869032	1.02531	0.870219	0.881722	1.69122					0.501838	FTVTKDEtNEKLGRG
EITASEEEEGEGEGER	N-Term(iTRAQ4plex); T3(Phospho); S5(Phospho)	124511730	2655065	2655065(T218; S220)	PF3D7_0708400	HSP90	heat shock protein 90 (HSP90)			0.808115			0.869032	1.02531	0.870219	0.881722	1.69122			0.928635			RQNEKEItASEEEEG;NEKEITAsEEEEGEG
VEDVTEELENAEK	N-Term(iTRAQ4plex); T5(Phospho); K13(iTRAQ4plex)	124511730	2655065	2655065(T281)	PF3D7_0708400	HSP90	heat shock protein 90 (HSP90)		1.65791	0.964512			0.869032	1.02531	0.870219	0.881722	1.69122		1.61699	1.10836			HPKVEDVtEELENAE
FQTSKSGDEMIGLK	N-Term(iTRAQ4plex); T3(Phospho); K5(iTRAQ4plex); S6(Phospho); M10(Oxidation); K14(iTRAQ4plex)	124511730	2655065	2655065(T486; S489)	PF3D7_0708400	HSP90	heat shock protein 90 (HSP90)					0.977265	0.869032	1.02531	0.870219	0.881722	1.69122					0.577847	TELLRFQtSKSGDEM;LRFQTSKsGDEMIGL
LGLSIDEEENNDIDLPPLEETVDATDSKMEEVD	N-Term(iTRAQ4plex); T25(Phospho); K28(iTRAQ4plex)	124511730	2655065	2655065*	PF3D7_0708400	HSP90	heat shock protein 90 (HSP90)						0.869032	1.02531	0.870219	0.881722	1.69122						#N/A
LTAYYENTPDLPSNCIK	N-Term(iTRAQ4plex); S13(Phospho); C15(Carbamidomethyl); K17(iTRAQ4plex)	124511738	2655069	2655069(S485)	PF3D7_0708800	HSP110c	heat shock protein 110 (HSP110c)	0.97841	0.936349	0.838726			1.0017	0.889365	0.902873	0.939989		0.976754	1.05283	0.928952			ENTPDLPsNCIKELG
NNETNSPNKTELK	N-Term(iTRAQ4plex); S6(Phospho); K9(iTRAQ4plex); K13(iTRAQ4plex)	124511738	2655069	2655069(S589)	PF3D7_0708800	HSP110c	heat shock protein 110 (HSP110c)	1.04313	0.880859	0.500635	0.962	3.3716	1.0017	0.889365	0.902873	0.939989		1.04136	0.990436	0.554491	1.02342		EKNNETNsPNKTELK
MGDDDSRGDIQIGLR	N-Term(iTRAQ4plex); S6(Phospho)	124511750	2655074	2655074(S328)	PF3D7_0709400	null	Cg7 protein				0.898				0.887434								VRMGDDDsRGDIQIG
SSTGSSSSRLDGNPK	N-Term(iTRAQ4plex); S2(Phospho); K15(iTRAQ4plex)	124511756	2655076	2655076(S14)	PF3D7_0709700	null	lysophospholipase, putative				2.786		1.15688	0.838357	0.88452	0.944397	1.68598				2.95003		GKISRKSsTGSSSSR
SLEGLDFYEK	N-Term(iTRAQ4plex); S1(Phospho); K10(iTRAQ4plex)	296004883	2655080	2655080(S1858)	PF3D7_0724700	null	conserved Plasmodium protein, unknown function		1.23694														NLSNEMKsLEGLDFY
LISSNNFIEEHIIGCDEK	N-Term(iTRAQ4plex); S4(Phospho); C15(Carbamidomethyl); K18(iTRAQ4plex)	296004889	2655089	2655089(S1262)	PF3D7_0726400	null	conserved Plasmodium membrane protein, unknown function		1.37069		1.027				1.03461	0.897408	1.02727				1.14441		HKDRLISsNNFIEEH
NIELPSYSSNEDLIYK	N-Term(iTRAQ4plex); S8(Phospho); S9(Phospho); K16(iTRAQ4plex)	296004889	2655089	2655089(S2153; S2154)	PF3D7_0726400	null	conserved Plasmodium membrane protein, unknown function				0.836				1.03461	0.897408	1.02727				0.931572		NIELPSYsSNEDLIY;IELPSYSsNEDLIYK
INYNSDGDHDVVQHK	N-Term(iTRAQ4plex); S5(Phospho); K15(iTRAQ4plex)	296004889	2655089	2655089(S3609)	PF3D7_0726400	null	conserved Plasmodium membrane protein, unknown function		1.15476	0.702002		0.956685			1.03461	0.897408	1.02727			0.678516		0.931287	KKKINYNsDGDHDVV
INNNEANYNNSEEDNNNNININK	N-Term(iTRAQ4plex); S11(Phospho); K23(iTRAQ4plex)	296004889	2655089	2655089(S931)	PF3D7_0726400	null	conserved Plasmodium membrane protein, unknown function		0.645596		0.873	1.07482			1.03461	0.897408	1.02727				0.972802	1.04628	NEANYNNsEEDNNNN
SSFSLTSDVIQNEEIR	N-Term(iTRAQ4plex); S4(Phospho); S7(Phospho)	296004889	2655089	2655089(T964)	PF3D7_0726400	null	conserved Plasmodium membrane protein, unknown function				0.927				1.03461	0.897408	1.02727				1.03297		SRSSFSLtSDVIQNE
NIELPSYSSNEDLIYK	N-Term(iTRAQ4plex); S8(Phospho); S9(Phospho); K16(iTRAQ4plex)	296004889	2655089	2655089*	PF3D7_0726400	null	conserved Plasmodium membrane protein, unknown function				1.068				1.03461	0.897408	1.02727				1.19009		NIELPSYsSNEDLIY;IELPSYSsNEDLIYK
KINYNSDGDHDVVQHK	N-Term(iTRAQ4plex); K1(iTRAQ4plex); S6(Phospho); K16(iTRAQ4plex)	296004889	2655089	2655089*	PF3D7_0726400	null	conserved Plasmodium membrane protein, unknown function					1.46398			1.03461	0.897408	1.02727					1.42512	#N/A
KMDNNSNIHENIETK	N-Term(iTRAQ4plex); K1(iTRAQ4plex); S6(Phospho); K15(iTRAQ4plex)	124511764	2655090	2655090(S2799)	PF3D7_0710200	null	conserved Plasmodium protein, unknown function				0.921		1.23809	0.99821	0.917666	0.83745	1.07053				1.09977		NRKMDNNsNIHENIE
KTLELHDSIEK	N-Term(iTRAQ4plex); K1(iTRAQ4plex); S8(Phospho); K11(iTRAQ4plex)	124511764	2655090	2655090(S2816)	PF3D7_0710200	null	conserved Plasmodium protein, unknown function					0.757502	1.23809	0.99821	0.917666	0.83745	1.07053					0.707592	KTLELHDsIEKMNTF
TLELHDSIEK	N-Term(iTRAQ4plex); S7(Phospho); K10(iTRAQ4plex)	124511764	2655090	2655090(S2816)	PF3D7_0710200	null	conserved Plasmodium protein, unknown function		1.26237	0.975741		0.585166	1.23809	0.99821	0.917666	0.83745	1.07053		1.26463	1.06329		0.546611	KTLELHDsIEKMNTF
MNTFENSFER	N-Term(iTRAQ4plex); S7(Phospho)	124511764	2655090	2655090(S2826)	PF3D7_0710200	null	conserved Plasmodium protein, unknown function	0.902338		1.16057			1.23809	0.99821	0.917666	0.83745	1.07053	0.728813		1.2647			KMNTFENsFERNNTL
MNTFENSFER	N-Term(iTRAQ4plex); M1(Oxidation); S7(Phospho)	124511764	2655090	2655090(S2826)	PF3D7_0710200	null	conserved Plasmodium protein, unknown function					0.609992	1.23809	0.99821	0.917666	0.83745	1.07053					0.569801	KMNTFENsFERNNTL
MNTFENSFERNNTLNEENNLR	N-Term(iTRAQ4plex); S7(Phospho)	124511764	2655090	2655090(S2826)	PF3D7_0710200	null	conserved Plasmodium protein, unknown function				0.891		1.23809	0.99821	0.917666	0.83745	1.07053				1.06394		KMNTFENsFERNNTL
SNNLSELDILSNELNSNTTSK	N-Term(iTRAQ4plex); S11(Phospho); K21(iTRAQ4plex)	124511764	2655090	2655090(S2875)	PF3D7_0710200	null	conserved Plasmodium protein, unknown function				1.307		1.23809	0.99821	0.917666	0.83745	1.07053				1.56069		LSELDILsNELNSNT
NNTLNEENNLR	N-Term(iTRAQ4plex); T3(Phospho)	124511764	2655090	2655090(T2832)	PF3D7_0710200	null	conserved Plasmodium protein, unknown function	0.76146		1.15546			1.23809	0.99821	0.917666	0.83745	1.07053	0.615027		1.25913			NSFERNNtLNEENNL
MMEQTSDYNNVDLGDKK	M1(Oxidation); N-Term(iTRAQ4plex); M2(Oxidation); S6(Phospho); K16(iTRAQ4plex); K17(iTRAQ4plex)	124511764	2655090	2655090*	PF3D7_0710200	null	conserved Plasmodium protein, unknown function					0.92144	1.23809	0.99821	0.917666	0.83745	1.07053					0.860729	#N/A
MMEQTSDYNNVDLGDKK	M1(Oxidation); N-Term(iTRAQ4plex); M2(Oxidation); S6(Phospho); K16(iTRAQ4plex); K17(iTRAQ4plex)	124511764	2655090	2655090*	PF3D7_0710200	null	conserved Plasmodium protein, unknown function					0.870265	1.23809	0.99821	0.917666	0.83745	1.07053					0.812925	#N/A
SIESVASENFEEWK	N-Term(iTRAQ4plex); S7(Phospho); K14(iTRAQ4plex)	124511830	2655100	2655100(S695)	PF3D7_0714200	null	conserved Plasmodium protein, unknown function			0.692392					0.956273		0.915854			0.724052			RGSKSIEsVASENFE
SIESVASENFEEWK	N-Term(iTRAQ4plex); S7(Phospho); K14(iTRAQ4plex)	124511830	2655100	2655100(S695; S698)	PF3D7_0714200	null	conserved Plasmodium protein, unknown function			1.07769					0.956273		0.915854			1.12696			RGSKSIEsVASENFE
IDELNMNLSINDEDMHVR	N-Term(iTRAQ4plex); M6(Oxidation); S9(Phospho); M15(Oxidation)	124511830	2655100	2655100(S832)	PF3D7_0714200	null	conserved Plasmodium protein, unknown function					1.17134			0.956273		0.915854					1.27896	DELNMNLsINDEDMH
LPSSNELIK	N-Term(iTRAQ4plex); S4(Phospho); K9(iTRAQ4plex)	124511830	2655100	2655100*	PF3D7_0714200	null	conserved Plasmodium protein, unknown function		1.3388						0.956273		0.915854						#N/A
LYTNDSEKENK	N-Term(iTRAQ4plex); S6(Phospho); K8(iTRAQ4plex); K11(iTRAQ4plex)	124511838	2655102	2655102(S62)	PF3D7_0714600	null	conserved Plasmodium protein, unknown function					1.19522											EKLYTNDsEKENKKK
YDSNYLENLLK	N-Term(iTRAQ4plex); S3(Phospho); K11(iTRAQ4plex)	124511844	2655105	2655105(S165)	PF3D7_0715200	null	conserved Plasmodium protein, unknown function			0.78801					0.968212	0.92513				0.813882			NDVTKYDsNYLENLL
DISNNNYMNVQK	N-Term(iTRAQ4plex); S3(Phospho); K12(iTRAQ4plex)	124511844	2655105	2655105(S1704)	PF3D7_0715200	null	conserved Plasmodium protein, unknown function				0.958				0.968212	0.92513					1.03553		TKKGKDIsNNNYMNV
SYSVEVVSLNDSTDINENPR	N-Term(iTRAQ4plex); S8(Phospho)	124511844	2655105	2655105(S1972)	PF3D7_0715200	null	conserved Plasmodium protein, unknown function				1.063				0.968212	0.92513					1.14903		SYSVEVVsLNDSTDI
SNEKEEINNNIIR	N-Term(iTRAQ4plex); S1(Phospho); K4(iTRAQ4plex)	124511844	2655105	2655105(S440)	PF3D7_0715200	null	conserved Plasmodium protein, unknown function		1.14986	0.838542					0.968212	0.92513				0.866074			QKFVLIRsNEKEEIN
EIDTEMNSYEKDLELANPNEESK	N-Term(iTRAQ4plex); S8(Phospho); K11(iTRAQ4plex); K23(iTRAQ4plex)	124511856	2655108	2655108(S106)	PF3D7_0715800	null	drug/metabolite exporter, drug/metabolite transporter				0.906			0.859405			1.27932						EIDTEMNsYEKDLEL
EIDTEMNSYEK	N-Term(iTRAQ4plex); S8(Phospho); K11(iTRAQ4plex)	124511856	2655108	2655108(S106)	PF3D7_0715800	null	drug/metabolite exporter, drug/metabolite transporter		1.28038	0.743469				0.859405			1.27932		1.48984				EIDTEMNsYEKDLEL
EIDTEMNSYEKDLELANPNEESK	N-Term(iTRAQ4plex); Y9(Phospho); K11(iTRAQ4plex); K23(iTRAQ4plex)	124511856	2655108	2655108*	PF3D7_0715800	null	drug/metabolite exporter, drug/metabolite transporter		0.726089					0.859405			1.27932		0.844874				#N/A
NINSDIIIDENDIR	N-Term(iTRAQ4plex); S4(Phospho)	124511858	2655109	2655109(S219)	PF3D7_0715900	null	zinc transporter, putative	0.906526	0.977785	1.02034	0.883		1.3114	0.933794	0.943169	0.810708		0.691265	1.04711	1.08182	1.08917		KRYKNINsDIIIDEN
ILHTTVQTDYSSNRSNCETEAHLK	N-Term(iTRAQ4plex); C17(Carbamidomethyl); T19(Phospho); K24(iTRAQ4plex)	124511858	2655109	2655109(S535)	PF3D7_0715900	null	zinc transporter, putative				0.992		1.3114	0.933794	0.943169	0.810708					1.22362		SNRSNCEtEAHLKCS
ILHTTVQTDYSSNR	N-Term(iTRAQ4plex); S11(Phospho)	124511858	2655109	2655109(S535)	PF3D7_0715900	null	zinc transporter, putative			0.834104	0.874		1.3114	0.933794	0.943169	0.810708				0.884363	1.07807		TTVQTDYsSNRSNCE
ILHTTVQTDYSSNR	N-Term(iTRAQ4plex); S12(Phospho)	124511858	2655109	2655109(S536)	PF3D7_0715900	null	zinc transporter, putative	1.31322	1.05677				1.3114	0.933794	0.943169	0.810708		1.00139	1.13169				TVQTDYSsNRSNCET
SNCETEAHLK	N-Term(iTRAQ4plex); S1(Phospho); C3(Carbamidomethyl); K10(iTRAQ4plex)	124511858	2655109	2655109(S539)	PF3D7_0715900	null	zinc transporter, putative		1.16969	0.73202			1.3114	0.933794	0.943169	0.810708			1.25262	0.776128			TDYSSNRsNCETEAH
TYSHSVLNDATLLCQNK	N-Term(iTRAQ4plex); T1(Phospho); C14(Carbamidomethyl); K17(iTRAQ4plex)	124511858	2655109	2655109(T506)	PF3D7_0715900	null	zinc transporter, putative		0.803522	0.73105	0.907		1.3114	0.933794	0.943169	0.810708			0.860492	0.7751	1.11878		CHIVASKtYSHSVLN
ILHTTVQTDYSSNRSNCETEAHLK	N-Term(iTRAQ4plex); C17(Carbamidomethyl); T19(Phospho); K24(iTRAQ4plex)	124511858	2655109	2655109(T543)	PF3D7_0715900	null	zinc transporter, putative				0.936		1.3114	0.933794	0.943169	0.810708					1.15455		SNRSNCEtEAHLKCS
ILHTTVQTDYSSNRSNCETEAHLK	N-Term(iTRAQ4plex); S12(Phospho); S15(Phospho); C17(Carbamidomethyl); K24(iTRAQ4plex)	124511858	2655109	2655109(T543)	PF3D7_0715900	null	zinc transporter, putative			0.640658			1.3114	0.933794	0.943169	0.810708				0.679261			SNRSNCEtEAHLKCS
ILHTTVQTDYSSNRSNCETEAHLK	N-Term(iTRAQ4plex); T5(Phospho); T8(Phospho); C17(Carbamidomethyl); K24(iTRAQ4plex)	124511858	2655109	2655109*	PF3D7_0715900	null	zinc transporter, putative					0.838208	1.3114	0.933794	0.943169	0.810708							#N/A
IIDDPNNSDNDIK	N-Term(iTRAQ4plex); S8(Phospho); K13(iTRAQ4plex)	124511860	2655110	2655110(S135)	PF3D7_0716000	null	RNA-binding protein, putative	0.862172	1.10505	0.597115	0.974		0.648602		0.945561	1.12889	0.924357	1.32928		0.631493	0.862793		IIDDPNNsDNDIKRR
IIDDPNNSDNDIKR	N-Term(iTRAQ4plex); S8(Phospho); K13(iTRAQ4plex)	124511860	2655110	2655110(S135)	PF3D7_0716000	null	RNA-binding protein, putative	0.862973	0.878751	0.722757	0.906	1.8733	0.648602		0.945561	1.12889	0.924357	1.33051		0.764369	0.802557	2.0266	IIDDPNNsDNDIKRR
NIEDEDSEESDSKWR	N-Term(iTRAQ4plex); S7(Phospho); S10(Phospho); K13(iTRAQ4plex)	124511860	2655110	2655110(S387; S390)	PF3D7_0716000	null	RNA-binding protein, putative		1.04648	0.711988		0.9866	0.648602		0.945561	1.12889	0.924357			0.752979		1.06734	RNIEDEDsEESDSKW;EDEDSEEsDSKWRRR
NIEDEDSEESDSK	N-Term(iTRAQ4plex); S7(Phospho); S10(Phospho); K13(iTRAQ4plex)	124511860	2655110	2655110(S387; S390)	PF3D7_0716000	null	RNA-binding protein, putative			0.760915			0.648602		0.945561	1.12889	0.924357			0.804724			RNIEDEDsEESDSKW;EDEDSEEsDSKWRRR
NIEDEDSEESDSKWR	N-Term(iTRAQ4plex); S10(Phospho); K13(iTRAQ4plex)	124511860	2655110	2655110(S392)	PF3D7_0716000	null	RNA-binding protein, putative			0.603571			0.648602		0.945561	1.12889	0.924357			0.63832			EDSEESDsKWRRRKR
FDSPPHSCDEEDNIK	N-Term(iTRAQ4plex); S3(Phospho); C8(Carbamidomethyl); K15(iTRAQ4plex)	124511860	2655110	2655110(S487)	PF3D7_0716000	null	RNA-binding protein, putative			0.467636			0.648602		0.945561	1.12889	0.924357			0.494559			RKSYKFDsPPHSCDE
FDSPPHSCDEEDNIK	N-Term(iTRAQ4plex); S3(Phospho); S7(Phospho); C8(Carbamidomethyl); K15(iTRAQ4plex)	124511860	2655110	2655110(S487; S491)	PF3D7_0716000	null	RNA-binding protein, putative	0.838956	1.57802	0.810772			0.648602		0.945561	1.12889	0.924357	1.29348		0.85745			RKSYKFDsPPHSCDE;KFDSPPHsCDEEDNI
ILPACEENDNSIHDNVVNSNNIKR	N-Term(iTRAQ4plex); C5(Carbamidomethyl); S19(Phospho); K23(iTRAQ4plex)	124511894	2655117	2655117(S157)	PF3D7_0717700	null	serine--tRNA ligase, putative				0.958		0.948235	1.02779	0.875803	0.86376					1.1091		IHDNVVNsNNIKRET
ILPACEENDNSIHDNVVNSNNIK	N-Term(iTRAQ4plex); C5(Carbamidomethyl); S19(Phospho); K23(iTRAQ4plex)	124511894	2655117	2655117(S157)	PF3D7_0717700	null	serine--tRNA ligase, putative			0.906224	0.829		0.948235	1.02779	0.875803	0.86376				1.03474	0.959757		IHDNVVNsNNIKRET
IPSTSNSTLSSQQVSTSPTK	N-Term(iTRAQ4plex); S17(Phospho); K20(iTRAQ4plex)	124511894	2655117	2655117(S276)	PF3D7_0717700	null	serine--tRNA ligase, putative	1.15274	1.58841	0.803947			0.948235	1.02779	0.875803	0.86376		1.21567	1.54545	0.917954			SSQQVSTsPTKISSQ
NTNLNDEMDSEYEHFLTNFNTENK	N-Term(iTRAQ4plex); S10(Phospho); K24(iTRAQ4plex)	124511894	2655117	2655117(S475)	PF3D7_0717700	null	serine--tRNA ligase, putative		1.34029	0.693107		1.46305	0.948235	1.02779	0.875803	0.86376			1.30405	0.791396			NLNDEMDsEYEHFLT
INDLNKNTNLNDEMDSEYEHFLTNFNTENK	N-Term(iTRAQ4plex); K6(iTRAQ4plex); S16(Phospho); K30(iTRAQ4plex)	124511894	2655117	2655117(S475)	PF3D7_0717700	null	serine--tRNA ligase, putative				1.356		0.948235	1.02779	0.875803	0.86376					1.56988		NLNDEMDsEYEHFLT
NTNLNDEMDSEYEHFLTNFNTENK	N-Term(iTRAQ4plex); S10(Phospho); K24(iTRAQ4plex)	124511894	2655117	2655117(S475)	PF3D7_0717700	null	serine--tRNA ligase, putative			0.721734	0.947		0.948235	1.02779	0.875803	0.86376				0.824083	1.09637		NLNDEMDsEYEHFLT
NTNLNDEMDSEYEHFLTNFNTENK	N-Term(iTRAQ4plex); Y12(Phospho); K24(iTRAQ4plex)	124511894	2655117	2655117(Y477)	PF3D7_0717700	null	serine--tRNA ligase, putative				0.748		0.948235	1.02779	0.875803	0.86376					0.865981		NDEMDSEyEHFLTNF
ISSQADIKDDTTCNSQK	N-Term(iTRAQ4plex); S2(Phospho); K8(iTRAQ4plex); C13(Carbamidomethyl); K17(iTRAQ4plex)	124511894	2655117	2655117*			serine--tRNA ligase, putative	1.5746															#N/A
TCNVEEGGVDITEDQSYMSDLK	N-Term(iTRAQ4plex); C2(Carbamidomethyl); S19(Phospho); K22(iTRAQ4plex)	124511922	2655121	2655121(S713)	PF3D7_0719300	ARP6	actin-related protein, putative (ARP6)			0.83966						0.921102	1.0371						TEDQSYMsDLKSNVS
NCLDPFELGLSDTYHNK	N-Term(iTRAQ4plex); C2(Carbamidomethyl); S11(Phospho); K17(iTRAQ4plex)	124511934	2655126	2655126(S1927)	PF3D7_0719900	null	conserved Plasmodium membrane protein, unknown function			0.847017						0.895184	1.4231						DPFELGLsDTYHNKS
ETDFLSNTLNFPTPFK	N-Term(iTRAQ4plex); S6(Phospho); K16(iTRAQ4plex)	124511934	2655126	2655126(S3148)	PF3D7_0719900	null	conserved Plasmodium membrane protein, unknown function			1.21707						0.895184	1.4231						KRETDFLsNTLNFPT
GESVDEVASDGIAR	N-Term(iTRAQ4plex); S9(Phospho)	124511934	2655126	2655126(S458)	PF3D7_0719900	null	conserved Plasmodium membrane protein, unknown function		1.04096	1.06858						0.895184	1.4231						ESVDEVAsDGIARDY
ETDFLSNTLNFPTPFKR	N-Term(iTRAQ4plex); S6(Phospho); K16(iTRAQ4plex)	124511934	2655126	2655126*	PF3D7_0719900	null	conserved Plasmodium membrane protein, unknown function				1.246					0.895184	1.4231				1.39189		#N/A
STLTFTGSSSSSSSSSTSSSSSSSTSSSSSSSTSSSSSSSTSSPSPGVSPLENIHPEDLDSHTNDHSSEPLVLER	N-Term(iTRAQ4plex); T6(Phospho); T17(Phospho)	124511934	2655126	2655126*	PF3D7_0719900	null	conserved Plasmodium membrane protein, unknown function									0.895184	1.4231						#N/A
NNVLTNNPLINLEDSSDNDEVSTK	N-Term(iTRAQ4plex); S15(Phospho); S16(Phospho); K24(iTRAQ4plex)	124511986	2655135	2655135(S239; S240)	PF3D7_0722500	null	cell cycle control protein cwf15, putative					1.48326											PLINLEDsSDNDEVS;LINLEDSsDNDEVST
NNVLTNNPLINLEDSSDNDEVSTK	N-Term(iTRAQ4plex); S16(Phospho); K24(iTRAQ4plex)	124511986	2655135	2655135(S240)	PF3D7_0722500	null	cell cycle control protein cwf15, putative			1.09427		1.80137											LINLEDSsDNDEVST
EGINYLAPSDEEDNKNR	N-Term(iTRAQ4plex); S9(Phospho); K15(iTRAQ4plex)	124511988	2655136	2655136(S190)	PF3D7_0722600	UTP7	U3 small nucleolar RNA-associated protein 7, putative (UTP7)			0.895371					0.991247					0.903277			GINYLAPsDEEDNKN
EGINYLAPSDEEDNK	N-Term(iTRAQ4plex); S9(Phospho); K15(iTRAQ4plex)	124511988	2655136	2655136(S190)	PF3D7_0722600	UTP7	U3 small nucleolar RNA-associated protein 7, putative (UTP7)			0.806367					0.991247					0.813488			GINYLAPsDEEDNKN
DNDVTSNLSDR	N-Term(iTRAQ4plex); S9(Phospho)	124512004	2655141	2655141(S1246)	PF3D7_0723400	null	conserved Plasmodium protein, unknown function			0.891679							1.09625						NDVTSNLsDRLKDDN
SIDGIKK	N-Term(iTRAQ4plex); S1(Phospho); K6(iTRAQ4plex); K7(iTRAQ4plex)	124512004	2655141	2655141(S256)	PF3D7_0723400	null	conserved Plasmodium protein, unknown function		1.84881								1.09625						NNKYGRKsIDGIKKN
DSHLNNYYPNHSNDMK	N-Term(iTRAQ4plex); S12(Phospho); K16(iTRAQ4plex)	124512004	2655141	2655141(S286)	PF3D7_0723400	null	conserved Plasmodium protein, unknown function					0.892735					1.09625					0.814355	NNYYPNHsNDMKNAP
HRGSDIIIGNDK	N-Term(iTRAQ4plex); S4(Phospho); K12(iTRAQ4plex)	124512004	2655141	2655141(S34)	PF3D7_0723400	null	conserved Plasmodium protein, unknown function			0.931199							1.09625						GKSKHRGsDIIIGND
GEETEGEEVDEQGEIER	N-Term(iTRAQ4plex); T4(Phospho)	124512004	2655141	2655141(T937)	PF3D7_0723400	null	conserved Plasmodium protein, unknown function			0.9736							1.09625						KKEKGEEtEGEEVDE
EKGEETEGEEVDEQGEIER	N-Term(iTRAQ4plex); K2(iTRAQ4plex); T6(Phospho)	124512004	2655141	2655141(T937)	PF3D7_0723400	null	conserved Plasmodium protein, unknown function			0.827571							1.09625						KKEKGEEtEGEEVDE
ESNTLSSYNNK	N-Term(iTRAQ4plex); S2(Phospho); K11(iTRAQ4plex)	124512012	2655145	2655145(S1280)	PF3D7_0723800	null	conserved Plasmodium protein, unknown function	0.94827		0.854227			0.971022	1.29149	0.846442	0.947762	1.30489	0.976569		1.0092			KECEPREsNTLSSYN
ECEPRESNTLSSYNNK	N-Term(iTRAQ4plex); C2(Carbamidomethyl); S7(Phospho); K16(iTRAQ4plex)	124512012	2655145	2655145(S1280)	PF3D7_0723800	null	conserved Plasmodium protein, unknown function					0.808716	0.971022	1.29149	0.846442	0.947762	1.30489					0.619756	KECEPREsNTLSSYN
QENDNFNISSPLK	N-Term(iTRAQ4plex); S10(Phospho); K13(iTRAQ4plex)	124512012	2655145	2655145(S1774)	PF3D7_0723800	null	conserved Plasmodium protein, unknown function				1.189		0.971022	1.29149	0.846442	0.947762	1.30489				1.25453		NDNFNISsPLKIKNM
SKQENDNFNISSPLK	N-Term(iTRAQ4plex); K2(iTRAQ4plex); S12(Phospho); K15(iTRAQ4plex)	124512012	2655145	2655145(S1774)	PF3D7_0723800	null	conserved Plasmodium protein, unknown function				0.837		0.971022	1.29149	0.846442	0.947762	1.30489				0.883133		NDNFNISsPLKIKNM
NSSIFNLSLTDENLK	N-Term(iTRAQ4plex); S8(Phospho); K15(iTRAQ4plex)	124512012	2655145	2655145(S211)	PF3D7_0723800	null	conserved Plasmodium protein, unknown function			1.09243			0.971022	1.29149	0.846442	0.947762	1.30489			1.29061			NSSIFNLsLTDENLK
SDDPDNVLDLNSYNKK	N-Term(iTRAQ4plex); S12(Phospho); K15(iTRAQ4plex); K16(iTRAQ4plex)	124512012	2655145	2655145(S315)	PF3D7_0723800	null	conserved Plasmodium protein, unknown function				0.78		0.971022	1.29149	0.846442	0.947762	1.30489				0.822991		DNVLDLNsYNKKNED
SDDPDNVLDLNSYNK	N-Term(iTRAQ4plex); S12(Phospho); K15(iTRAQ4plex)	124512012	2655145	2655145(S315)	PF3D7_0723800	null	conserved Plasmodium protein, unknown function			0.946488			0.971022	1.29149	0.846442	0.947762	1.30489			1.1182			DNVLDLNsYNKKNED
KLSIDLLDEELDNLK	N-Term(iTRAQ4plex); K1(iTRAQ4plex); S3(Phospho); K15(iTRAQ4plex)	124512012	2655145	2655145(S343)	PF3D7_0723800	null	conserved Plasmodium protein, unknown function		1.76903				0.971022	1.29149	0.846442	0.947762	1.30489		1.36976				NNNNKKLsIDLLDEE
NNDYLDEYASDSEFLKR	N-Term(iTRAQ4plex); S10(Phospho); K16(iTRAQ4plex)	124512012	2655145	2655145(S379)	PF3D7_0723800	null	conserved Plasmodium protein, unknown function			1.0127			0.971022	1.29149	0.846442	0.947762	1.30489			1.19642			DYLDEYAsDSEFLKR
NNDYLDEYASDSEFLK	N-Term(iTRAQ4plex); S10(Phospho); K16(iTRAQ4plex)	124512012	2655145	2655145(S379)	PF3D7_0723800	null	conserved Plasmodium protein, unknown function			0.861431			0.971022	1.29149	0.846442	0.947762	1.30489			1.01771			DYLDEYAsDSEFLKR
MNLDLNYGNDDSLNNSR	N-Term(iTRAQ4plex); S12(Phospho)	124512012	2655145	2655145(S404)	PF3D7_0723800	null	conserved Plasmodium protein, unknown function	0.917641	1.04634	1.10945	1.082	1.27868	0.971022	1.29149	0.846442	0.947762	1.30489	0.945026	0.810181	1.31072	1.14164	0.979907	LNYGNDDsLNNSRRI
MNLDLNYGNDDSLNNSR	N-Term(iTRAQ4plex); M1(Oxidation); S12(Phospho)	124512012	2655145	2655145(S404)	PF3D7_0723800	null	conserved Plasmodium protein, unknown function				0.993		0.971022	1.29149	0.846442	0.947762	1.30489				1.04773		LNYGNDDsLNNSRRI
ISNSVSPLK	N-Term(iTRAQ4plex); S2(Phospho); K9(iTRAQ4plex)	124512012	2655145	2655145(S444)	PF3D7_0723800	null	conserved Plasmodium protein, unknown function		0.714966	0.774235			0.971022	1.29149	0.846442	0.947762	1.30489		0.553599	0.914693			KKGILKIsNSVSPLK
ISSDSNNSEFK	N-Term(iTRAQ4plex); S2(Phospho); S3(Phospho); K11(iTRAQ4plex)	124512012	2655145	2655145(S492; S493)	PF3D7_0723800	null	conserved Plasmodium protein, unknown function			0.702311			0.971022	1.29149	0.846442	0.947762	1.30489			0.829721			LTQFTKIsSDSNNSE;TQFTKISsDSNNSEF
IVGDNFLEDLDKSPIDK	N-Term(iTRAQ4plex); K12(iTRAQ4plex); S13(Phospho); K17(iTRAQ4plex)	124512012	2655145	2655145(S531)	PF3D7_0723800	null	conserved Plasmodium protein, unknown function		5.4655				0.971022	1.29149	0.846442	0.947762	1.30489		4.23195				FLEDLDKsPIDKLLY
ISVDHIESAR	N-Term(iTRAQ4plex); S2(Phospho)	124512012	2655145	2655145(S569)	PF3D7_0723800	null	conserved Plasmodium protein, unknown function			1.08077			0.971022	1.29149	0.846442	0.947762	1.30489			1.27684			IRFKAKIsVDHIESA
LSPIKNDLSFNNNPFNLSFNSSR	N-Term(iTRAQ4plex); S2(Phospho); K5(iTRAQ4plex)	124512012	2655145	2655145(S579)	PF3D7_0723800	null	conserved Plasmodium protein, unknown function		2.30963				0.971022	1.29149	0.846442	0.947762	1.30489		1.78835				HIESARLsPIKNDLS
NDLSFNNNPFNLSFNSSR	N-Term(iTRAQ4plex); S16(Phospho); S17(Phospho)	124512012	2655145	2655145(S595; S598)	PF3D7_0723800	null	conserved Plasmodium protein, unknown function			1.50758			0.971022	1.29149	0.846442	0.947762	1.30489			1.78108			NNNPFNLsFNSSREY;PFNLSFNsSREYDYM
ISSDSNNSEFK	N-Term(iTRAQ4plex); S3(Phospho); K11(iTRAQ4plex)	124512012	2655145	2655145*	PF3D7_0723800	null	conserved Plasmodium protein, unknown function				0.81		0.971022	1.29149	0.846442	0.947762	1.30489				0.854645		#N/A
NISNSNIVSTNLLDK	N-Term(iTRAQ4plex); S3(Phospho); K15(iTRAQ4plex)	124512002	2655148	2655148(S60)	PF3D7_0723300	null	conserved Plasmodium protein, unknown function			1.81044				1.34291	0.99126					1.82641			GLTKRNIsNSNIVST
VGNVYVFESQGSIR	N-Term(iTRAQ4plex); S12(Phospho)	124512002	2655148	2655148(S824)	PF3D7_0723300	null	conserved Plasmodium protein, unknown function			1.24704				1.34291	0.99126					1.25803			YVFESQGsIRNDVYA
INNNSPLYK	N-Term(iTRAQ4plex); S5(Phospho); K9(iTRAQ4plex)	124512014	2655149	2655149(S286)	PF3D7_0723900	null	conserved Plasmodium protein, unknown function					0.796347		1.19616	1.07468	1.03825	1.06779					0.745792	NMKINNNsPLYKNHH
IENLLNNLSSDEEEEGEVVEDEIPYER	N-Term(iTRAQ4plex); S9(Phospho)	124512014	2655149	2655149(S95)	PF3D7_0723900	null	conserved Plasmodium protein, unknown function			0.792602	0.869			1.19616	1.07468	1.03825	1.06779			0.737522	0.836987		ENLLNNLsSDEEEEG
QYDLNSFSDSALYIK	N-Term(iTRAQ4plex); S8(Phospho); K15(iTRAQ4plex)	296004881	2655150	2655150(S405)	PF3D7_0724000	null	Rab GTPase activator and protein kinase, putative			0.935307													QYDLNSFsDSALYIK
KLHSNDTEALR	N-Term(iTRAQ4plex); K1(iTRAQ4plex); S4(Phospho)	124512020	2655152	2655152(S451)	PF3D7_0724100	null	conserved Plasmodium protein, unknown function		0.742965	0.765538	1.019					1.62324	0.938936				0.627755		NKEKKLHsNDTEALR
LHSNDTEALR	N-Term(iTRAQ4plex); S3(Phospho)	124512020	2655152	2655152(S451)	PF3D7_0724100	null	conserved Plasmodium protein, unknown function		0.989423	0.822667	0.942					1.62324	0.938936				0.580319		NKEKKLHsNDTEALR
NFNSFDISK	N-Term(iTRAQ4plex); S4(Phospho); K9(iTRAQ4plex)	124512020	2655152	2655152(S909)	PF3D7_0724100	null	conserved Plasmodium protein, unknown function				0.922					1.62324	0.938936				0.567998		KSIKNFNsFDISKKR
YVYNSNDVHNR	N-Term(iTRAQ4plex); S5(Phospho)	124512020	2655152	2655152(S964)	PF3D7_0724100	null	conserved Plasmodium protein, unknown function			1.13307	0.803	1.53809				1.62324	0.938936				0.494688	1.63812	KDRYVYNsNDVHNRK
ESINESQTPEK	N-Term(iTRAQ4plex); T8(Phospho); K11(iTRAQ4plex)	124512020	2655152	2655152(T234)	PF3D7_0724100	null	conserved Plasmodium protein, unknown function			0.705137						1.62324	0.938936						ESINESQtPEKVDVS
ESINESQTPEKVDVSK	N-Term(iTRAQ4plex); T8(Phospho); K11(iTRAQ4plex); K16(iTRAQ4plex)	124512020	2655152	2655152(T234)	PF3D7_0724100	null	conserved Plasmodium protein, unknown function				0.748					1.62324	0.938936				0.460805		ESINESQtPEKVDVS
QFSLSQNK	N-Term(iTRAQ4plex); S3(Phospho); K8(iTRAQ4plex)	296004794	2655153	2655153(S15)	PF3D7_0703600	null	conserved Plasmodium protein, unknown function	0.889418				0.794349	0.8456	0.984846	1.04392	0.739104	1.58868	1.05182				0.500007	GIYSKQFsLSQNKHN
SPSFENIFK	N-Term(iTRAQ4plex); S1(Phospho); K9(iTRAQ4plex)	124512040	2655158	2655158(S566)	PF3D7_0725000	null	exonuclease I, putative		1.81265	0.963841					0.928661	0.901018				1.03788			IYTQSSKsPSFENIF
NPLSNSYNEFYITPIKK	N-Term(iTRAQ4plex); T13(Phospho); K16(iTRAQ4plex); K17(iTRAQ4plex)	124512040	2655158	2655158(T230)	PF3D7_0725000	null	exonuclease I, putative		1.20321						0.928661	0.901018							SYNEFYItPIKKLQN
YNTDDISR	N-Term(iTRAQ4plex); T3(Phospho)	124512076	2655165	2655165(T234)	PF3D7_0727400	null	proteasome subunit alpha type-5, putative					0.603101	1.43454	0.87669	0.93974	1.04517							QTFYKYNtDDISRII
IIDVLPSPVYPTIDMTA	N-Term(iTRAQ4plex); T16(Phospho)	124512076	2655165	2655165(T255)	PF3D7_0727400	null	proteasome subunit alpha type-5, putative				0.911		1.43454	0.87669	0.93974	1.04517					0.871626		VYPTIDMtA_
SGSFDLYNTNQDIEGNK	N-Term(iTRAQ4plex); S1(Phospho); K17(iTRAQ4plex)	124512086	2655169	2655169(S1041)	PF3D7_0727900	null	conserved Plasmodium protein, unknown function			0.890518		1.24418			1.10884		1.02736			0.803106		1.21104	IHNNFVKsGSFDLYN
NNDISFDNINGLSSFNHYINDRR	N-Term(iTRAQ4plex); S13(Phospho)	124512090	2655171	2655171(Y2853)	PF3D7_0728100	null	conserved Plasmodium membrane protein, unknown function				1.174												GLSSFNHyINDRRYS
LSNNYSTLNNK	N-Term(iTRAQ4plex); S2(Phospho); K11(iTRAQ4plex)	296004903	2655173	2655173(S1026)	PF3D7_0729100	null	conserved Plasmodium protein, unknown function			0.880007					0.980556					0.897457			AEEVQRLsNNYSTLN
ESEISVNK	N-Term(iTRAQ4plex); S5(Phospho); K8(iTRAQ4plex)	296004903	2655173	2655173(S1132)	PF3D7_0729100	null	conserved Plasmodium protein, unknown function			0.838513					0.980556					0.855141			NDRESEIsVNKHILG
KNIQEVNEDTGPVNEQSDDDNNNNMNVIINR	N-Term(iTRAQ4plex); K1(iTRAQ4plex); S17(Phospho)	296004903	2655173	2655173(S382)	PF3D7_0729100	null	conserved Plasmodium protein, unknown function				0.927	1.70215			0.980556								TGPVNEQsDDDNNNN
NIQEVNEDTGPVNEQSDDDNNNNMNVIINR	N-Term(iTRAQ4plex); S16(Phospho)	296004903	2655173	2655173(S382)	PF3D7_0729100	null	conserved Plasmodium protein, unknown function			0.953428	0.85	1.65598			0.980556					0.972333			TGPVNEQsDDDNNNN
NIQEVNEDTGPVNEQSDDDNNNNMNVIINR	N-Term(iTRAQ4plex); S16(Phospho)	296004903	2655173	2655173(S382)	PF3D7_0729100	null	conserved Plasmodium protein, unknown function			1.14192					0.980556					1.16456			TGPVNEQsDDDNNNN
FLCSSNDTYNTDIVK	N-Term(iTRAQ4plex); C3(Carbamidomethyl); Y9(Phospho); K15(iTRAQ4plex)	296004903	2655173	2655173*	PF3D7_0729100	null	conserved Plasmodium protein, unknown function			1.06478					0.980556					1.0859			#N/A
KNIQEVNEDTGPVNEQSDDDNNNNMNVIINR	N-Term(iTRAQ4plex); K1(iTRAQ4plex); T10(Phospho)	296004903	2655173	2655173*	PF3D7_0729100	null	conserved Plasmodium protein, unknown function		0.730465						0.980556								#N/A
ALENMAITST	N-Term(iTRAQ4plex); T10(Phospho)	124512110	2655174	2655174(S887)			#N/A				1.135												#N/A
ELGSSENVTK	N-Term(iTRAQ4plex); S4(Phospho); K10(iTRAQ4plex)	124512112	2655175	2655175(S31)	PF3D7_0729400	null	ribosome biogenesis protein BRX1 homolog, putative			0.638783		0.545396			0.902414	0.829999				0.70786			NETKELGsSENVTKV
ELGSSENVTK	N-Term(iTRAQ4plex); S4(Phospho); K10(iTRAQ4plex)	124512112	2655175	2655175(S31; S32)	PF3D7_0729400	null	ribosome biogenesis protein BRX1 homolog, putative			0.715681		4.5673			0.902414	0.829999				0.793074			NETKELGsSENVTKV
TNGLENETKELGSSENVTK	N-Term(iTRAQ4plex); K9(iTRAQ4plex); S13(Phospho); K19(iTRAQ4plex)	124512112	2655175	2655175*	PF3D7_0729400	null	ribosome biogenesis protein BRX1 homolog, putative				1.02				0.902414	0.829999					1.22892		#N/A
NSSDGQNKHLEPGVQK	N-Term(iTRAQ4plex); S3(Phospho); K8(iTRAQ4plex); K16(iTRAQ4plex)	124512132	2655179	2655179(S948)	PF3D7_0730300	AP2-L	transcription factor with AP2 domain(s) (AP2-L)				1.375		0.901629	0.851809		0.774462					1.77543		FELKRNSsDGQNKHL
NINTSFNK	N-Term(iTRAQ4plex); S5(Phospho); K8(iTRAQ4plex)	124511980	2655185	2655185(S196)	PF3D7_0722200	RALP1	rhoptry-associated leucine zipper-like protein 1 (RALP1)	0.869696		1.22637		1.09925	0.918398	0.978584	0.895625	0.909241	1.39484	0.946971		1.36929		0.788085	FHKNINTsFNKNKNI
SLGNNTFK	N-Term(iTRAQ4plex); S1(Phospho); K8(iTRAQ4plex)	124511980	2655185	2655185(S274)	PF3D7_0722200	RALP1	rhoptry-associated leucine zipper-like protein 1 (RALP1)	0.967179		1.20205		0.70565	0.918398	0.978584	0.895625	0.909241	1.39484	1.05311		1.34214		0.5059	KPIYNLKsLGNNTFK
GASNLK	N-Term(iTRAQ4plex); S3(Phospho); K6(iTRAQ4plex)	124511980	2655185	2655185(S42)	PF3D7_0722200	RALP1	rhoptry-associated leucine zipper-like protein 1 (RALP1)		2.8358				0.918398	0.978584	0.895625	0.909241	1.39484		2.89786				MPLQRGAsNLKDINI
GASNLKDINIHNVEK	N-Term(iTRAQ4plex); S3(Phospho); K6(iTRAQ4plex); K15(iTRAQ4plex)	124511980	2655185	2655185(S42)	PF3D7_0722200	RALP1	rhoptry-associated leucine zipper-like protein 1 (RALP1)		0.831685				0.918398	0.978584	0.895625	0.909241	1.39484		0.849886				MPLQRGAsNLKDINI
KSTSVNTTFTPK	N-Term(iTRAQ4plex); K1(iTRAQ4plex); S4(Phospho); K12(iTRAQ4plex)	124511980	2655185	2655185(S623)	PF3D7_0722200	RALP1	rhoptry-associated leucine zipper-like protein 1 (RALP1)	1.11348					0.918398	0.978584	0.895625	0.909241	1.39484	1.21241					NDLKKSTsVNTTFTP
STSVNTTFTPK	N-Term(iTRAQ4plex); S3(Phospho); K11(iTRAQ4plex)	124511980	2655185	2655185(S623)	PF3D7_0722200	RALP1	rhoptry-associated leucine zipper-like protein 1 (RALP1)	1.14955		1.02331			0.918398	0.978584	0.895625	0.909241	1.39484	1.25169		1.14257			NDLKKSTsVNTTFTP
NVPNTEQNDQETQTDDDINDSDIDENNNTNDK	N-Term(iTRAQ4plex); T14(Phospho); K32(iTRAQ4plex)	124511980	2655185	2655185(T645; S652)	PF3D7_0722200	RALP1	rhoptry-associated leucine zipper-like protein 1 (RALP1)			1.21974			0.918398	0.978584	0.895625	0.909241	1.39484			1.36189			#N/A
NVPNTEQNDQETQTDDDINDSDIDENNNTNDK	N-Term(iTRAQ4plex); T14(Phospho); K32(iTRAQ4plex)	124511980	2655185	2655185*	PF3D7_0722200	RALP1	rhoptry-associated leucine zipper-like protein 1 (RALP1)			0.680355			0.918398	0.978584	0.895625	0.909241	1.39484			0.759643			#N/A
NDHLMNDNIASFNK	N-Term(iTRAQ4plex); S11(Phospho); K14(iTRAQ4plex)	124511670	2655186	2655186(S123)	PF3D7_0703500	null	erythrocyte membrane-associated antigen			0.847011			0.90839	1.0416	0.898944	0.947992	1.2925			0.942228			LMNDNIAsFNKNTDI
VGAGSDSDFHEEAIMEFHR	N-Term(iTRAQ4plex); S5(Phospho)	124511670	2655186	2655186(S1855)	PF3D7_0703500	null	erythrocyte membrane-associated antigen		0.90647		0.833		0.90839	1.0416	0.898944	0.947992	1.2925		0.870268		0.878699		AVRVGAGsDSDFHEE
NVNNANTGVNSLK	N-Term(iTRAQ4plex); S11(Phospho); K13(iTRAQ4plex)	124511670	2655186	2655186(S387)	PF3D7_0703500	null	erythrocyte membrane-associated antigen			0.803577			0.90839	1.0416	0.898944	0.947992	1.2925			0.893912			NANTGVNsLKNMKNP
SSSNMFTK	N-Term(iTRAQ4plex); S3(Phospho); K8(iTRAQ4plex)	124511670	2655186	2655186(S703)	PF3D7_0703500	null	erythrocyte membrane-associated antigen	1.07778				1.48964	0.90839	1.0416	0.898944	0.947992	1.2925	1.18648				1.15252	MGISRSSsNMFTKHN
SSSNMFTK	N-Term(iTRAQ4plex); S3(Phospho); K8(iTRAQ4plex)	124511670	2655186	2655186(S703)	PF3D7_0703500	null	erythrocyte membrane-associated antigen					1.26448	0.90839	1.0416	0.898944	0.947992	1.2925					0.978317	MGISRSSsNMFTKHN
HNSFHNNNNNDLNQINNFGIK	N-Term(iTRAQ4plex); S3(Phospho); K21(iTRAQ4plex)	124511670	2655186	2655186(S711)	PF3D7_0703500	null	erythrocyte membrane-associated antigen	1.28325		1.29546			0.90839	1.0416	0.898944	0.947992	1.2925	1.41267		1.44109			NMFTKHNsFHNNNNN
TNHHNNTTTTSSSSSNNNMLK	N-Term(iTRAQ4plex); T8(Phospho); K21(iTRAQ4plex)	124511670	2655186	2655186*	PF3D7_0703500	null	erythrocyte membrane-associated antigen			1.02284			0.90839	1.0416	0.898944	0.947992	1.2925			1.13783			#N/A
NNEGPNSSFNETK	N-Term(iTRAQ4plex); S7(Phospho); K13(iTRAQ4plex)	124511670	2655186	2655186*	PF3D7_0703500	null	erythrocyte membrane-associated antigen			0.8299			0.90839	1.0416	0.898944	0.947992	1.2925			0.923195			#N/A
TNHHNNTTTTSSSSSNNNMLK	N-Term(iTRAQ4plex); S15(Phospho); K21(iTRAQ4plex)	124511670	2655186	2655186*	PF3D7_0703500	null	erythrocyte membrane-associated antigen		1.04215				0.90839	1.0416	0.898944	0.947992	1.2925		1.00053				#N/A
YTDLVEYKSEGEVK	N-Term(iTRAQ4plex); K8(iTRAQ4plex); S9(Phospho); K14(iTRAQ4plex)	124511984	2655188	2655188(S356)	PF3D7_0722400	null	GTP-binding protein, putative			0.548578			1.3192	0.905638	0.902942	1.09345				0.607545			TDLVEYKsEGEVKAN
TEDNDNSYDEYEDDNSYENK	N-Term(iTRAQ4plex); S7(Phospho); K20(iTRAQ4plex)	124511706	2655193	2655193(S346)	PF3D7_0705300	ORC2	origin recognition complex subunit 2, putative (ORC2)			0.875215					1.10808	0.691389	1.22612			0.789851			KTEDNDNsYDEYEDD
NFEVNSPK	N-Term(iTRAQ4plex); S6(Phospho); K8(iTRAQ4plex)	124511706	2655193	2655193(S9)	PF3D7_0705300	ORC2	origin recognition complex subunit 2, putative (ORC2)				1.073				1.10808	0.691389	1.22612				1.55195		LKNFEVNsPKKLIRK
LYDSDEEEVVDK	N-Term(iTRAQ4plex); S4(Phospho); K12(iTRAQ4plex)	296004834	2655197	2655197(S60)	PF3D7_0708000	null	cytoskeleton associated protein, putative		1.44651	0.670905							0						NSEKLYDsDEEEVVD
YRELDNLVQEGNGSR	N-Term(iTRAQ4plex); S14(Phospho)	124511742	2655199	2655199(S33)	PF3D7_0709000	CRT	chloroquine resistance transporter (CRT)				1.007		1.07901	1.07355	0.875183	1.02814	1.14115				0.979434		LVQEGNGsRLGGGSC
ELDNLVQEGNGSR	N-Term(iTRAQ4plex); S12(Phospho)	124511742	2655199	2655199(S33)	PF3D7_0709000	CRT	chloroquine resistance transporter (CRT)		0.835346	0.864755	0.582		1.07901	1.07355	0.875183	1.02814	1.14115		0.778116	0.988084	0.566068		LVQEGNGsRLGGGSC
ELDNLVQEGNGSRLGGGSCLGK	N-Term(iTRAQ4plex); S18(Phospho); C19(Carbamidomethyl); K22(iTRAQ4plex)	124511742	2655199	2655199(S39)	PF3D7_0709000	CRT	chloroquine resistance transporter (CRT)				0.957		1.07901	1.07355	0.875183	1.02814	1.14115				0.930803		GSRLGGGsCLGKCAH
MRNEENEDSEGELTNVDSIITQ	N-Term(iTRAQ4plex); S9(Phospho)	124511742	2655199	2655199(S411)	PF3D7_0709000	CRT	chloroquine resistance transporter (CRT)		0.755902	1.03303	1.017	1.09471	1.07901	1.07355	0.875183	1.02814	1.14115		0.704115	1.18036	0.98916	0.959303	RNEENEDsEGELTNV
MRNEENEDSEGELTNVDSIITQ	N-Term(iTRAQ4plex); S9(Phospho)	124511742	2655199	2655199(S411)	PF3D7_0709000	CRT	chloroquine resistance transporter (CRT)		0.709751	1.09653	1.068	0.883552	1.07901	1.07355	0.875183	1.02814	1.14115		0.661125	1.25291	1.03876	0.774262	RNEENEDsEGELTNV
NEENEDSEGELTNVDSIITQ	N-Term(iTRAQ4plex); S7(Phospho)	124511742	2655199	2655199(S411)	PF3D7_0709000	CRT	chloroquine resistance transporter (CRT)		0.888031	0.8664	1.02	0.84411	1.07901	1.07355	0.875183	1.02814	1.14115		0.827192	0.989964	0.992078	0.739699	RNEENEDsEGELTNV
NEENEDSEGELTNVDSIITQ	N-Term(iTRAQ4plex); S7(Phospho)	124511742	2655199	2655199(S411; T416)	PF3D7_0709000	CRT	chloroquine resistance transporter (CRT)			0.916066			1.07901	1.07355	0.875183	1.02814	1.14115			1.04671			RNEENEDsEGELTNV
MRNEENEDSEGELTNVDSIITQ	N-Term(iTRAQ4plex); M1(Oxidation); S9(Phospho)	124511742	2655199	2655199*	PF3D7_0709000	CRT	chloroquine resistance transporter (CRT)					1.07281	1.07901	1.07355	0.875183	1.02814	1.14115					0.94011	RNEENEDsEGELTNV
NEENEDSEGELTNVDSIITQ	N-Term(iTRAQ4plex); S7(Phospho)	124511742	2655199	2655199*	PF3D7_0709000	CRT	chloroquine resistance transporter (CRT)					0.93792	1.07901	1.07355	0.875183	1.02814	1.14115					0.821905	RNEENEDsEGELTNV
RLPSYDR	N-Term(iTRAQ4plex); S4(Phospho)	124511788	2655210	2655210(S41)	PF3D7_0711400	SAP18	histone deacetylase complex subunit SAP18, putative (SAP18)			1.12863							0.870173						YGKKRLPsYDRKHLK
KSSSNYDISSK	N-Term(iTRAQ4plex); K1(iTRAQ4plex); S3(Phospho); K11(iTRAQ4plex)	124511788	2655210	2655210*	PF3D7_0711400	SAP18	histone deacetylase complex subunit SAP18, putative (SAP18)					0.814452					0.870173					0.935965	#N/A
EISEDFFASNSRNK	N-Term(iTRAQ4plex); S11(Phospho); K14(iTRAQ4plex)	124511788	2655210	2655210*	PF3D7_0711400	SAP18	histone deacetylase complex subunit SAP18, putative (SAP18)				1.086						0.870173						#N/A
SQDSYENHTYDK	N-Term(iTRAQ4plex); S4(Phospho); K12(iTRAQ4plex)	296004842	2655211	2655211(S177)	PF3D7_0711500	null	regulator of chromosome condensation, putative			0.811053			0.921948	0.864203	0.923143	1.06352	1.15388			0.878578			GILKSQDsYENHTYD
SNNSIDLKDEDIK	N-Term(iTRAQ4plex); S4(Phospho); K8(iTRAQ4plex); K13(iTRAQ4plex)	296004842	2655211	2655211(S189)	PF3D7_0711500	null	regulator of chromosome condensation, putative		1.62207	0.464317			0.921948	0.864203	0.923143	1.06352	1.15388		1.87696	0.502974			TYDKSNNsIDLKDED
INEQSEGSNLPSEQNKR	N-Term(iTRAQ4plex); S5(Phospho); K16(iTRAQ4plex)	296004842	2655211	2655211(S576)	PF3D7_0711500	null	regulator of chromosome condensation, putative	0.874268		0.696643			0.921948	0.864203	0.923143	1.06352	1.15388	0.948283		0.754643			LDKINEQsEGSNLPS
INEQSEGSNLPSEQNK	N-Term(iTRAQ4plex); S5(Phospho); K16(iTRAQ4plex)	296004842	2655211	2655211(S576)	PF3D7_0711500	null	regulator of chromosome condensation, putative			0.637625			0.921948	0.864203	0.923143	1.06352	1.15388			0.69071			LDKINEQsEGSNLPS
INEQSEGSNLPSEQNK	N-Term(iTRAQ4plex); S5(Phospho); K16(iTRAQ4plex)	296004842	2655211	2655211(S576; S579)	PF3D7_0711500	null	regulator of chromosome condensation, putative			0.663259			0.921948	0.864203	0.923143	1.06352	1.15388			0.718479			LDKINEQsEGSNLPS
INEQSEGSNLPSEQNKR	N-Term(iTRAQ4plex); S5(Phospho); S8(Phospho); K16(iTRAQ4plex)	296004842	2655211	2655211(S576; S579)	PF3D7_0711500	null	regulator of chromosome condensation, putative		1.10327			0.763922	0.921948	0.864203	0.923143	1.06352	1.15388		1.27663			0.662047	LDKINEQsEGSNLPS;INEQSEGsNLPSEQN
SYLSNESPTR	N-Term(iTRAQ4plex); S4(Phospho); S7(Phospho)	296004842	2655211	2655211(S599; S602)	PF3D7_0711500	null	regulator of chromosome condensation, putative	0.98649		1.02339			0.921948	0.864203	0.923143	1.06352	1.15388	1.07001		1.10859			VKTKSYLsNESPTRK;KSYLSNEsPTRKQPR
SYLSNESPTR	N-Term(iTRAQ4plex); S7(Phospho)	296004842	2655211	2655211(S602)	PF3D7_0711500	null	regulator of chromosome condensation, putative	0.884621	1.41272	1.1574		1.39866	0.921948	0.864203	0.923143	1.06352	1.15388	0.959512	1.63471	1.25376		1.21214	KSYLSNEsPTRKQPR
SYLSNESPTRK	N-Term(iTRAQ4plex); S7(Phospho); K11(iTRAQ4plex)	296004842	2655211	2655211(S602)	PF3D7_0711500	null	regulator of chromosome condensation, putative	0.983694	1.22143			1.12855	0.921948	0.864203	0.923143	1.06352	1.15388	1.06697	1.41336			0.97805	KSYLSNEsPTRKQPR
RESLSAPISK	N-Term(iTRAQ4plex); S3(Phospho); K10(iTRAQ4plex)	296004842	2655211	2655211(S673)	PF3D7_0711500	null	regulator of chromosome condensation, putative		1.20759	0.999307			0.921948	0.864203	0.923143	1.06352	1.15388		1.39734	1.0825			SVGSRREsLSAPISK
RESLSAPISK	N-Term(iTRAQ4plex); S3(Phospho); S5(Phospho); K10(iTRAQ4plex)	296004842	2655211	2655211(S673; S675)	PF3D7_0711500	null	regulator of chromosome condensation, putative	1.03131		0.959784		0.910176	0.921948	0.864203	0.923143	1.06352	1.15388	1.11862		1.03969		0.788796	SVGSRREsLSAPISK;GSRRESLsAPISKKD
RESLSAPISK	N-Term(iTRAQ4plex); S5(Phospho); K10(iTRAQ4plex)	296004842	2655211	2655211(S675)	PF3D7_0711500	null	regulator of chromosome condensation, putative	0.85485			1.061		0.921948	0.864203	0.923143	1.06352	1.15388	0.927222			0.997628		GSRRESLsAPISKKD
ESLSAPISK	N-Term(iTRAQ4plex); S4(Phospho); K9(iTRAQ4plex)	296004842	2655211	2655211(S675)	PF3D7_0711500	null	regulator of chromosome condensation, putative	0.956149		0.907196	1.044		0.921948	0.864203	0.923143	1.06352	1.15388	1.0371		0.982725	0.981643		GSRRESLsAPISKKD
ESLSAPISKK	N-Term(iTRAQ4plex); S4(Phospho); K9(iTRAQ4plex); K10(iTRAQ4plex)	296004842	2655211	2655211(S675)	PF3D7_0711500	null	regulator of chromosome condensation, putative		0.953693				0.921948	0.864203	0.923143	1.06352	1.15388		1.10355				GSRRESLsAPISKKD
DMSQPLDKINEQSEGSNLPSEQNK	N-Term(iTRAQ4plex); K8(iTRAQ4plex); S16(Phospho); K24(iTRAQ4plex)	296004842	2655211	2655211*	PF3D7_0711500	null	regulator of chromosome condensation, putative				1.064		0.921948	0.864203	0.923143	1.06352	1.15388				1.00045		#N/A
LSSLITQNIK	N-Term(iTRAQ4plex); S3(Phospho); K10(iTRAQ4plex)	296004963	2655219	2655219(S17)	PF3D7_0807200	null	conserved Plasmodium membrane protein, unknown function		3.79602	1.86216					0.801671	0.844705				2.32285			VGLNKLSsLITQNIK
SEMGVSSDEN	N-Term(iTRAQ4plex); S6(Phospho); S7(Phospho)	296004961	2655220	2655220(S214; S215)	PF3D7_0807000	null	gas41 homologue, putative			0.801842					0.911049					0.880131			MKSEMGVsSDEN_;KSEMGVSsDEN_
INIPIFNSQTNTEEDTNNSEELPSLSSEEIER	N-Term(iTRAQ4plex); S8(Phospho)	296004997	2655221	2655221(S326)	PF3D7_0811400	null	conserved protein, unknown function		1.01655	1.27369			0.881862	0.941344	0.878585	0.970281	1.38295		1.07989	1.44971			INIPIFNsQTNTEED
INIPIFNSQTNTEEDTNNSEELPSLSSEEIER	N-Term(iTRAQ4plex); T16(Phospho)	296004997	2655221	2655221*	PF3D7_0811400	null	conserved protein, unknown function					1.34754	0.881862	0.941344	0.878585	0.970281	1.38295					0.974399	#N/A
SIDNLGSSK	N-Term(iTRAQ4plex); S1(Phospho); K9(iTRAQ4plex)	296004995	2655222	2655222(S834)	PF3D7_0811300	CAF1	CCR4-associated factor 1 (CAF1)					1.15522				0.967352							YCDIDKRsIDNLGSS
LIYTNDNNINNNK	N-Term(iTRAQ4plex); T4(Phospho); K13(iTRAQ4plex)	124512650	2655224	2655224(T56)			#N/A			1.08985													YIPKLIYtNDNNINN
KNDDSDYSNADTFTFNNR	N-Term(iTRAQ4plex); K1(iTRAQ4plex); S5(Phospho)	124512262	2655229	2655229(S4675)	PF3D7_0826100	null	E3 ubiquitin-protein ligase, putative					1.29382	1.09502	0.846502	1.02546	0.982322							KIKKNDDsDYSNADT
LDLVSDSSNDMDEQNVHR	N-Term(iTRAQ4plex); S5(Phospho)	124512262	2655229	2655229(S5219)	PF3D7_0826100	null	E3 ubiquitin-protein ligase, putative			0.889744			1.09502	0.846502	1.02546	0.982322				0.867652			VSRLDLVsDSSNDMD
LDLVSDSSNDMDEQNVHR	N-Term(iTRAQ4plex); S5(Phospho)	124512262	2655229	2655229(S5219)	PF3D7_0826100	null	E3 ubiquitin-protein ligase, putative		0.711091	0.843977			1.09502	0.846502	1.02546	0.982322			0.840035	0.823021			VSRLDLVsDSSNDMD
NNSVPYIHR	N-Term(iTRAQ4plex); S3(Phospho)	124512262	2655229	2655229(S5877)	PF3D7_0826100	null	E3 ubiquitin-protein ligase, putative			1.28609	0.755		1.09502	0.846502	1.02546	0.982322				1.25416	0.768587		NRLNRNNsVPYIHRN
NNDSEDNFLR	N-Term(iTRAQ4plex); S4(Phospho)	124512276	2655232	2655232(S98)	PF3D7_0825300	null	conserved protein, unknown function			1.09707													TKYKNNDsEDNFLRY
SGLEVQNSDDDFVQNLFK	N-Term(iTRAQ4plex); S8(Phospho); K18(iTRAQ4plex)	124512614	2655242	2655242(S37)	PF3D7_0808300	null	ubiquitin regulatory protein, putative		1.30334	1.07405	1.165			0.866364	0.83727	0.859207	0		1.50438	1.28279	1.3559		SGLEVQNsDDDFVQN
SDENSAIFMDDSESDVNR	N-Term(iTRAQ4plex); S12(Phospho)	124512622	2655248	2655248(S262)	PF3D7_0807900	TyrRS	tyrosine--tRNA ligase (TyrRS)	1.10738					0.946031	0.89382	0.951526	0.98167		1.17055					SAIFMDDsESDVNRK
SDENSAIFMDDSESDVNR	N-Term(iTRAQ4plex); S14(Phospho)	124512622	2655248	2655248(S262)	PF3D7_0807900	TyrRS	tyrosine--tRNA ligase (TyrRS)					1.30917	0.946031	0.89382	0.951526	0.98167							SAIFMDDsESDVNRK
NMNDENGSTIEGDPNTEK	N-Term(iTRAQ4plex); S8(Phospho); K18(iTRAQ4plex)	296004969	2655250	2655250(S10)	PF3D7_0807600	null	conserved Plasmodium protein, unknown function	0.707724		0.881621			1.01773	0.994151	1.00821	1.01807	1.09925	0.695396		0.874445			NMNDENGsTIEGDPN
NFDMNNFTISSER	N-Term(iTRAQ4plex); M4(Oxidation); S10(Phospho)	296004969	2655250	2655250(S1296)	PF3D7_0807600	null	conserved Plasmodium protein, unknown function	1.42335		0.954993			1.01773	0.994151	1.00821	1.01807	1.09925	1.39856		0.94722			DMNNFTIsSERKSWK
NFDMNNFTISSERK	N-Term(iTRAQ4plex); S10(Phospho); K14(iTRAQ4plex)	296004969	2655250	2655250(S1296)	PF3D7_0807600	null	conserved Plasmodium protein, unknown function				1.161		1.01773	0.994151	1.00821	1.01807	1.09925				1.14039		DMNNFTIsSERKSWK
NFDMNNFTISSER	N-Term(iTRAQ4plex); S10(Phospho)	296004969	2655250	2655250(S1296)	PF3D7_0807600	null	conserved Plasmodium protein, unknown function		1.20775	1.22611	1.056		1.01773	0.994151	1.00821	1.01807	1.09925		1.21486	1.21613	1.03726		DMNNFTIsSERKSWK
TSNFYNNDDSSM	N-Term(iTRAQ4plex); S11(Phospho); M12(Oxidation)	296004969	2655250	2655250(S1333)	PF3D7_0807600	null	conserved Plasmodium protein, unknown function					1.05862	1.01773	0.994151	1.00821	1.01807	1.09925					0.963038	FYNNDDSsM_
KESIHDTINSLK	N-Term(iTRAQ4plex); K1(iTRAQ4plex); S3(Phospho); K12(iTRAQ4plex)	296004969	2655250	2655250(S283)	PF3D7_0807600	null	conserved Plasmodium protein, unknown function	1.01424	1.1071				1.01773	0.994151	1.00821	1.01807	1.09925	0.996577	1.11361				NDGFKKEsIHDTINS
ESIHDTINSLK	N-Term(iTRAQ4plex); S9(Phospho); K11(iTRAQ4plex)	296004969	2655250	2655250(S290)	PF3D7_0807600	null	conserved Plasmodium protein, unknown function	0.511318					1.01773	0.994151	1.00821	1.01807	1.09925	0.502411					SIHDTINsLKNLMFN
DVNLINSSDINLEDNNEDISNHDK	N-Term(iTRAQ4plex); S8(Phospho); K24(iTRAQ4plex)	296004969	2655250	2655250(S421)	PF3D7_0807600	null	conserved Plasmodium protein, unknown function			0.733259			1.01773	0.994151	1.00821	1.01807	1.09925			0.72729			DVNLINSsDINLEDN
DIFEDSYNKDNEINELLDDVNTSTFEDIEIIK	N-Term(iTRAQ4plex); K9(iTRAQ4plex); S23(Phospho); K32(iTRAQ4plex)	296004969	2655250	2655250(S648)	PF3D7_0807600	null	conserved Plasmodium protein, unknown function		1.00871				1.01773	0.994151	1.00821	1.01807	1.09925		1.01465				LLDDVNTsTFEDIEI
RTSNFYNNDDSSM	N-Term(iTRAQ4plex); S12(Phospho); M13(Oxidation)	296004969	2655250	2655250*	PF3D7_0807600	null	conserved Plasmodium protein, unknown function					0.969255	1.01773	0.994151	1.00821	1.01807	1.09925					0.881742	#N/A
NFDMNNFTISSERK	N-Term(iTRAQ4plex); S11(Phospho); K14(iTRAQ4plex)	296004969	2655250	2655250*	PF3D7_0807600	null	conserved Plasmodium protein, unknown function		1.09722				1.01773	0.994151	1.00821	1.01807	1.09925		1.10368				#N/A
NYSNNSHNINYK	N-Term(iTRAQ4plex); S3(Phospho); K12(iTRAQ4plex)	124512206	2655252	2655252(S1107)	PF3D7_0829000	null	conserved Plasmodium membrane protein, unknown function		1.06944		0.725				0.968412	1.09245					0.663646		NSNNKNYsNNSHNIN
NYSNNSHNINYK	N-Term(iTRAQ4plex); S6(Phospho); K12(iTRAQ4plex)	124512206	2655252	2655252(Y1106)	PF3D7_0829000	null	conserved Plasmodium membrane protein, unknown function			0.848427					0.968412	1.09245				0.876101			NNSNNKNySNNSHNI
GSKPNLPESNIAIGIDLGTTYSCVGVWRNENVDIIANDQGNR	N-Term(iTRAQ4plex); S2(Phospho); K3(iTRAQ4plex); S9(Phospho); C23(Carbamidomethyl)	124512406	2655254	2655254(S14)	PF3D7_0818900	HSP70	heat shock protein 70 (HSP70)			0.930028			1.0278	0.856804	0.898319	1.05551	1.57215			1.0353			SKPNLPEsNIAIGID
SVHEVVLVGGSTR	N-Term(iTRAQ4plex); S1(Phospho)	124512406	2655254	2655254(S343)	PF3D7_0818900	HSP70	heat shock protein 70 (HSP70)		0.877348	0.920463	0.783		1.0278	0.856804	0.898319	1.05551	1.57215		1.02398	1.02465	0.741823		DAMMDKKsVHEVVLV
GRLSQDEIDR	N-Term(iTRAQ4plex); S4(Phospho)	124512406	2655254	2655254(S524)	PF3D7_0818900	HSP70	heat shock protein 70 (HSP70)		1.45781	0.92734		0.895295	1.0278	0.856804	0.898319	1.05551	1.57215		1.70145	1.03231		0.569472	TNDKGRLsQDEIDRM
KFTESSVQSDMK	N-Term(iTRAQ4plex); K1(iTRAQ4plex); S6(Phospho); M11(Oxidation); K12(iTRAQ4plex)	124512406	2655254	2655254(S93)	PF3D7_0818900	HSP70	heat shock protein 70 (HSP70)					1.64967	1.0278	0.856804	0.898319	1.05551	1.57215					1.04931	GRKFTESsVQSDMKH
TTPSYVAFTDTER	N-Term(iTRAQ4plex); T9(Phospho)	124512406	2655254	2655254(T56)	PF3D7_0818900	HSP70	heat shock protein 70 (HSP70)					2.85064	1.0278	0.856804	0.898319	1.05551	1.57215					1.81321	TPSYVAFtDTERLIG
IYQDAAGAAGGMPGGMPGGMPGGMPGGMNFPGGMPGAGMPGNAPAGSGPTVEEVD	N-Term(iTRAQ4plex); M20(Oxidation); S47(Phospho)	124512406	2655254	2655254(T672)	PF3D7_0818900	HSP70	heat shock protein 70 (HSP70)				0.954		1.0278	0.856804	0.898319	1.05551	1.57215				0.90383		APAGSGPtVEEVD_
IYQDAAGAAGGMPGGMPGGMPGGMPGGMNFPGGMPGAGMPGNAPAGSGPTVEEVD	N-Term(iTRAQ4plex); M20(Oxidation); S47(Phospho)	124512406	2655254	2655254(T672)	PF3D7_0818900	HSP70	heat shock protein 70 (HSP70)				0.614		1.0278	0.856804	0.898319	1.05551	1.57215				0.581711		APAGSGPtVEEVD_
IYQDAAGAAGGMPGGMPGGMPGGMPGGMNFPGGMPGAGMPGNAPAGSGPTVEEVD	N-Term(iTRAQ4plex); S47(Phospho)	124512406	2655254	2655254*	PF3D7_0818900	HSP70	heat shock protein 70 (HSP70)			0.967465			1.0278	0.856804	0.898319	1.05551	1.57215			1.07697			#N/A
SQDENFLHAEVSSNEYK	N-Term(iTRAQ4plex); S12(Phospho); S13(Phospho); K17(iTRAQ4plex)	124512438	2655260	2655260(S127; S128)	PF3D7_0817300	null	asparagine-rich antigen			0.87853													NFLHAEVsSNEYKDA;FLHAEVSsNEYKDAN
HDALSEEEK	N-Term(iTRAQ4plex); S5(Phospho); K9(iTRAQ4plex)	124512462	2655264	2655264(S40)	PF3D7_0816000	RRB1	ribosome assembly protein RRB1, putative (RRB1)			0.679666					1.11029	0.832925				0.612153			HPKHDALsEEEKKRR
NAFTSKDNYESEEK	N-Term(iTRAQ4plex); T4(Phospho); K6(iTRAQ4plex); K14(iTRAQ4plex)	124512478	2655268	2655268*	PF3D7_0815200	null	importin beta, putative					0.923425	0	0.924286	0.895985	0.859129							#N/A
EMTPEEIVNSRPFR	N-Term(iTRAQ4plex); S10(Phospho)	124512500	2655273	2655273(S136)	PF3D7_0814200	ALBA1	DNA/RNA-binding protein Alba 1 (ALBA1)	1.28037					1.02716	0.828316	0.935275	0.923714	1.60126	1.24651					TPEEIVNsRPFRRGG
CGSTVITDQYVSGQDNSEHVVQEK	N-Term(iTRAQ4plex); C1(Carbamidomethyl); S12(Phospho); K24(iTRAQ4plex)	124512500	2655273	2655273(S83)	PF3D7_0814200	ALBA1	DNA/RNA-binding protein Alba 1 (ALBA1)		0.787959	0.814816	1		1.02716	0.828316	0.935275	0.923714	1.60126		0.951278	0.871205	1.08259		VITDQYVsGQDNSEH
CGSTVITDQYVSGQDNSEHVVQEK	N-Term(iTRAQ4plex); C1(Carbamidomethyl); S12(Phospho); K24(iTRAQ4plex)	124512500	2655273	2655273(S83; S88)	PF3D7_0814200	ALBA1	DNA/RNA-binding protein Alba 1 (ALBA1)			0.903223		1.26345	1.02716	0.828316	0.935275	0.923714	1.60126			0.965729		0.789038	VITDQYVsGQDNSEH
CGSTVITDQYVSGQDNSEHVVQEK	N-Term(iTRAQ4plex); C1(Carbamidomethyl); S12(Phospho); S17(Phospho); K24(iTRAQ4plex)	124512500	2655273	2655273(S88)	PF3D7_0814200	ALBA1	DNA/RNA-binding protein Alba 1 (ALBA1)					0.796422	1.02716	0.828316	0.935275	0.923714	1.60126					0.497372	VITDQYVsGQDNSEH;YVSGQDNsEHVVQEK
EMTPEEIVNSRPFR	N-Term(iTRAQ4plex); T3(Phospho)	124512500	2655273	2655273(T129)	PF3D7_0814200	ALBA1	DNA/RNA-binding protein Alba 1 (ALBA1)		1.04899				1.02716	0.828316	0.935275	0.923714	1.60126		1.26641				EKYVKEMtPEEIVNS
EMTPEEIVNSRPFR	N-Term(iTRAQ4plex); T3(Phospho)	124512500	2655273	2655273(T129)	PF3D7_0814200	ALBA1	DNA/RNA-binding protein Alba 1 (ALBA1)		1.02903				1.02716	0.828316	0.935275	0.923714	1.60126		1.24231				EKYVKEMtPEEIVNS
EMTPEEIVNSRPFRR	N-Term(iTRAQ4plex); T3(Phospho)	124512500	2655273	2655273(T129)	PF3D7_0814200	ALBA1	DNA/RNA-binding protein Alba 1 (ALBA1)		0.54332				1.02716	0.828316	0.935275	0.923714	1.60126		0.655934				EKYVKEMtPEEIVNS
IQCDIEESDEK	N-Term(iTRAQ4plex); C3(Carbamidomethyl); S8(Phospho); K11(iTRAQ4plex)	124512512	2655278	2655278(S20)	PF3D7_0813600	null	translation initiation factor SUI1, putative		1.67172	0.592015				0.828482	0.844497	0.957343			2.01781	0.701026			IQCDIEEsDEKKNEQ
IQCDIEESDEKK	N-Term(iTRAQ4plex); C3(Carbamidomethyl); S8(Phospho); K11(iTRAQ4plex); K12(iTRAQ4plex)	124512512	2655278	2655278(S20)	PF3D7_0813600	null	translation initiation factor SUI1, putative			0.513948				0.828482	0.844497	0.957343				0.608585			IQCDIEEsDEKKNEQ
KNEQQSAEDEEEYDEEDDNEEK	N-Term(iTRAQ4plex); K1(iTRAQ4plex); S6(Phospho); K22(iTRAQ4plex)	124512512	2655278	2655278(S29)	PF3D7_0813600	null	translation initiation factor SUI1, putative			0.760902				0.828482	0.844497	0.957343				0.901012			EKKNEQQsAEDEEEY
AISVEIEK	N-Term(iTRAQ4plex); S3(Phospho); K8(iTRAQ4plex)	124512514	2655279	2655279(S28)	PF3D7_0813500	null	conserved Plasmodium protein, unknown function		1.56767							0.970245	0						NKMKKAIsVEIEKEH
YQQNEQNDGSPK	N-Term(iTRAQ4plex); S10(Phospho); K12(iTRAQ4plex)	124512514	2655279	2655279(S62)	PF3D7_0813500	null	conserved Plasmodium protein, unknown function			0.741344						0.970245	0						QNEQNDGsPKNVESM
EMSDHIYPSQNDIR	N-Term(iTRAQ4plex); S3(Phospho)	124512524	2655281	2655281(S139)	PF3D7_0813100	null	conserved Plasmodium protein, unknown function	0.939999		0.952357			1.09181	1.07313	0.916508			0.860953		1.03911			EKVIKEMsDHIYPSQ
VEYDDSLNNYYEEEEEEEEKDNEEEIINHNSNTK	N-Term(iTRAQ4plex); S6(Phospho); K20(iTRAQ4plex); K34(iTRAQ4plex)	124512524	2655281	2655281(S163)	PF3D7_0813100	null	conserved Plasmodium protein, unknown function			0.884789			1.09181	1.07313	0.916508					0.965391			NKVEYDDsLNNYYEE
GSSNLIENLLSHSGTK	N-Term(iTRAQ4plex); S13(Phospho); K16(iTRAQ4plex)	124512524	2655281	2655281(S488)	PF3D7_0813100	null	conserved Plasmodium protein, unknown function			0.938212			1.09181	1.07313	0.916508					1.02368			IENLLSHsGTKSDNF
LNEDSDINNK	N-Term(iTRAQ4plex); S5(Phospho); K10(iTRAQ4plex)	124512526	2655282	2655282(S338)	PF3D7_0813000	null	conserved Plasmodium protein, unknown function					1.06461		1.28337			1.0698					0.99515	NVKLNEDsDINNKMK
MSFDNNIPSNK	N-Term(iTRAQ4plex); S2(Phospho); K11(iTRAQ4plex)	124512526	2655282	2655282(S469)	PF3D7_0813000	null	conserved Plasmodium protein, unknown function				1.001			1.28337			1.0698						NPLNQKMsFDNNIPS
EHIESDIS	N-Term(iTRAQ4plex); S8(Phospho)	124512530	2655283	2655283(S235)	PF3D7_0812700	null	RNA-binding protein (U1 snRNP-like), putative			0.791285					1.18839					0.665844			EHIESDIs_
DENVNNIGKSDDNEEK	N-Term(iTRAQ4plex); K9(iTRAQ4plex); S10(Phospho); K16(iTRAQ4plex)	124512534	2655285	2655285(S125)	PF3D7_0812500	null	RNA-binding protein, putative			0.622605			1.13408		0.859948	0.755819	1.23343			0.724003			NVNNIGKsDDNEEKD
SNTCEETEQVEETSNNKR	N-Term(iTRAQ4plex); S1(Phospho); C4(Carbamidomethyl); K17(iTRAQ4plex)	124512534	2655285	2655285(S20)	PF3D7_0812500	null	RNA-binding protein, putative			0.72164			1.13408		0.859948	0.755819	1.23343			0.839168			ERLEEERsNTCEETE
LEEERSNTCEETEQVEETSNNK	N-Term(iTRAQ4plex); S6(Phospho); C9(Carbamidomethyl); K22(iTRAQ4plex)	124512534	2655285	2655285(S20)	PF3D7_0812500	null	RNA-binding protein, putative			0.688566			1.13408		0.859948	0.755819	1.23343			0.800707			ERLEEERsNTCEETE
LEEERSNTCEETEQVEETSNNK	N-Term(iTRAQ4plex); S6(Phospho); C9(Carbamidomethyl); K22(iTRAQ4plex)	124512534	2655285	2655285(S20; T22)	PF3D7_0812500	null	RNA-binding protein, putative			0.988053			1.13408		0.859948	0.755819	1.23343			1.14897			ERLEEERsNTCEETE
YESDHNTKEPNNDR	N-Term(iTRAQ4plex); S3(Phospho); K8(iTRAQ4plex)	124512534	2655285	2655285(S302)	PF3D7_0812500	null	RNA-binding protein, putative			0.81817			1.13408		0.859948	0.755819	1.23343			0.951419			IRVFKYEsDHNTKEP
RNYSPTDMIK	N-Term(iTRAQ4plex); S4(Phospho); K10(iTRAQ4plex)	124512534	2655285	2655285(S414)	PF3D7_0812500	null	RNA-binding protein, putative	0.98106			0.827		1.13408		0.859948	0.755819	1.23343	0.865072			1.09418		AIGKRNYsPTDMIKR
NYSPTDMIKR	N-Term(iTRAQ4plex); S3(Phospho); K9(iTRAQ4plex)	124512534	2655285	2655285(S414)	PF3D7_0812500	null	RNA-binding protein, putative	1.09547	0.946622		0.825	1.38555	1.13408		0.859948	0.755819	1.23343	0.965958			1.09153	1.12333	AIGKRNYsPTDMIKR
QNEDEISNYENK	N-Term(iTRAQ4plex); S7(Phospho); K12(iTRAQ4plex)	124512534	2655285	2655285(S478)	PF3D7_0812500	null	RNA-binding protein, putative	0.687673		0.828675			1.13408		0.859948	0.755819	1.23343	0.606371		0.963634			KQNEDEIsNYENKTN
KQNEDEISNYENK	N-Term(iTRAQ4plex); K1(iTRAQ4plex); S8(Phospho); K13(iTRAQ4plex)	124512534	2655285	2655285(S478)	PF3D7_0812500	null	RNA-binding protein, putative			0.734567		0.494374	1.13408		0.859948	0.755819	1.23343			0.8542		0.400813	KQNEDEIsNYENKTN
AKSVEDNLDEEYDVGK	N-Term(iTRAQ4plex); K2(iTRAQ4plex); S3(Phospho); K16(iTRAQ4plex)	124512534	2655285	2655285(S50)	PF3D7_0812500	null	RNA-binding protein, putative		2.10116	0.760992		1.00308	1.13408		0.859948	0.755819	1.23343			0.884929		0.813246	EKDEKAKsVEDNLDE
SVEDNLDEEYDVGK	N-Term(iTRAQ4plex); S1(Phospho); K14(iTRAQ4plex)	124512534	2655285	2655285(S50)	PF3D7_0812500	null	RNA-binding protein, putative		2.6235	0.896315			1.13408		0.859948	0.755819	1.23343			1.04229			EKDEKAKsVEDNLDE
SVEDNLDEEYDVGKNK	N-Term(iTRAQ4plex); S1(Phospho); K14(iTRAQ4plex); K16(iTRAQ4plex)	124512534	2655285	2655285(S50)	PF3D7_0812500	null	RNA-binding protein, putative		0.787677				1.13408		0.859948	0.755819	1.23343						EKDEKAKsVEDNLDE
DRSLDHEK	N-Term(iTRAQ4plex); S3(Phospho); K8(iTRAQ4plex)	124512534	2655285	2655285(S851)	PF3D7_0812500	null	RNA-binding protein, putative	0.924709					1.13408		0.859948	0.755819	1.23343	0.815384					LVNHRDRsLDHEKDY
NHDSPYER	N-Term(iTRAQ4plex); S4(Phospho)	124512534	2655285	2655285(S921)	PF3D7_0812500	null	RNA-binding protein, putative			1.32993			1.13408		0.859948	0.755819	1.23343			1.54652			TNNKNHDsPYERNSV
NSVSISKDSYTNNK	N-Term(iTRAQ4plex); K7(iTRAQ4plex); S9(Phospho); K14(iTRAQ4plex)	124512534	2655285	2655285(S934)	PF3D7_0812500	null	RNA-binding protein, putative				0.52	1.82748	1.13408		0.859948	0.755819	1.23343				0.687995	1.48162	SVSISKDsYTNNKKK
SIEGSTKNENLK	N-Term(iTRAQ4plex); S5(Phospho); K7(iTRAQ4plex); K12(iTRAQ4plex)	124512534	2655285	2655285(T503)	PF3D7_0812500	null	RNA-binding protein, putative				0.907		1.13408		0.859948	0.755819	1.23343				1.20002		KRSIEGStKNENLKN
NYSPTDMIK	N-Term(iTRAQ4plex); S3(Phospho); M7(Oxidation); K9(iTRAQ4plex)	124512534	2655285	2655285(Y413)	PF3D7_0812500	null	RNA-binding protein, putative	0.789803		0.813659		1.21224	1.13408		0.859948	0.755819	1.23343	0.696427		0.946172		0.982818	AAIGKRNySPTDMIK
NYSPTDMIK	N-Term(iTRAQ4plex); S3(Phospho); K9(iTRAQ4plex)	124512534	2655285	2655285*	PF3D7_0812500	null	RNA-binding protein, putative	0.886308	0.887961	0.872092	0.941	0.722934	1.13408		0.859948	0.755819	1.23343	0.781522		1.01412	1.24501	0.586117	AIGKRNYsPTDMIKR
LEEERSNTCEETEQVEETSNNK	N-Term(iTRAQ4plex); T8(Phospho); C9(Carbamidomethyl); T12(Phospho); K22(iTRAQ4plex)	124512534	2655285	2655285*	PF3D7_0812500	null	RNA-binding protein, putative					0.501813	1.13408		0.859948	0.755819	1.23343					0.406844	ERLEEERsNTCEETE;LEEERSNtCEETEQV
SNTCEETEQVEETSNNKR	N-Term(iTRAQ4plex); T3(Phospho); C4(Carbamidomethyl); K17(iTRAQ4plex)	124512534	2655285	2655285*	PF3D7_0812500	null	RNA-binding protein, putative						1.13408		0.859948	0.755819	1.23343						#N/A
GNQNDSTNDSIYNTSSNNSSNTLEMLK	N-Term(iTRAQ4plex); S20(Phospho); K27(iTRAQ4plex)	124512536	2655286	2655286(S84)	PF3D7_0812400	KARalpha	karyopherin alpha (KARalpha)			0.834422				0.851985	0.937831	0.845171				0.889735			NTSSNNSsNTLEMLK
GNQNDSTNDSIYNTSSNNSSNTLEMLK	N-Term(iTRAQ4plex); Y12(Phospho); K27(iTRAQ4plex)	124512536	2655286	2655286*	PF3D7_0812400	KARalpha	karyopherin alpha (KARalpha)					1.24382		0.851985	0.937831	0.845171							#N/A
GNQNDSTNDSIYNTSSNNSSNTLEMLK	N-Term(iTRAQ4plex); S15(Phospho); K27(iTRAQ4plex)	124512536	2655286	2655286*	PF3D7_0812400	KARalpha	karyopherin alpha (KARalpha)				1.159			0.851985	0.937831	0.845171					1.37132		#N/A
INHTNVLSNQINDTNVSPNR	N-Term(iTRAQ4plex); S17(Phospho)	124512544	2655288	2655288(S1248)	PF3D7_0812100	null	conserved Plasmodium protein, unknown function			0.868867					0.940869	0.970303				0.923473			QINDTNVsPNRINHT
SSDTNVSPNQINDTTVSPHK	N-Term(iTRAQ4plex); S7(Phospho); K20(iTRAQ4plex)	124512544	2655288	2655288(S1318)	PF3D7_0812100	null	conserved Plasmodium protein, unknown function			0.725377	0.923				0.940869	0.970303				0.770966	0.951249		KSSDTNVsPNQINDT
TLDDSNDGELK	N-Term(iTRAQ4plex); S5(Phospho); K11(iTRAQ4plex)	124512544	2655288	2655288(S1681)	PF3D7_0812100	null	conserved Plasmodium protein, unknown function			0.661099					0.940869	0.970303				0.702647			KKKTLDDsNDGELKE
ESNISNEYDNNINNASINK	N-Term(iTRAQ4plex); S5(Phospho); K19(iTRAQ4plex)	124512544	2655288	2655288(S1732)	PF3D7_0812100	null	conserved Plasmodium protein, unknown function			0.790788					0.940869	0.970303				0.840488			FVKESNIsNEYDNNI
EGNHISCNENMISDK	N-Term(iTRAQ4plex); C7(Carbamidomethyl); S13(Phospho); K15(iTRAQ4plex)	124512544	2655288	2655288(S2088)	PF3D7_0812100	null	conserved Plasmodium protein, unknown function			0.784053					0.940869	0.970303				0.833329			SCNENMIsDKANDSG
ANDSGDNNNNNNNNNEKEPR	N-Term(iTRAQ4plex); S4(Phospho); K17(iTRAQ4plex)	124512544	2655288	2655288(S2094)	PF3D7_0812100	null	conserved Plasmodium protein, unknown function			0.788254					0.940869	0.970303				0.837794			ISDKANDsGDNNNNN
DGQNDSCDMLEK	N-Term(iTRAQ4plex); S6(Phospho); C7(Carbamidomethyl); K12(iTRAQ4plex)	124512544	2655288	2655288(S388)	PF3D7_0812100	null	conserved Plasmodium protein, unknown function		1.71641	0.875886					0.940869	0.970303				0.930933			NKDGQNDsCDMLEKN
LPSISKK	N-Term(iTRAQ4plex); S3(Phospho); K6(iTRAQ4plex); K7(iTRAQ4plex)	124512544	2655288	2655288*			conserved Plasmodium protein, unknown function		1.62777														#N/A
MVDEYITDEHNINK	N-Term(iTRAQ4plex); T7(Phospho); K14(iTRAQ4plex)	124512636	2655311	2655311(T409)	PF3D7_0807100	null	RNA helicase, putative			0.880308													KMVDEYItDEHNINK
VAFNNNSNK	N-Term(iTRAQ4plex); S7(Phospho); K9(iTRAQ4plex)	124512670	2655319	2655319(S253)	PF3D7_0804900	null	GTPase-activating protein, putative			0.89347			1.71705	1.16294	1.01817	1.02378				0.877525			KVAFNNNsNKNFKAK
SSFSNNNFNVTTDSK	N-Term(iTRAQ4plex); S2(Phospho); K15(iTRAQ4plex)	124512670	2655319	2655319*	PF3D7_0804900	null	GTPase-activating protein, putative			1.00485			1.71705	1.16294	1.01817	1.02378				0.986914			#N/A
IAYHGDSPILYDINILEENKNENEK	N-Term(iTRAQ4plex); S7(Phospho); K20(iTRAQ4plex); K25(iTRAQ4plex)	124512684	2655323	2655323(S534)	PF3D7_0804000	null	cactin homolog, putative		0.987541		0.838						1.1639						RIAYHGDsPILYDIN
VYNSESELKER	N-Term(iTRAQ4plex); S4(Phospho); K9(iTRAQ4plex)	124512684	2655323	2655323(S556)	PF3D7_0804000	null	cactin homolog, putative			0.700946	0.692						1.1639						ENEKVYNsESELKER
VYNSESELK	N-Term(iTRAQ4plex); S4(Phospho); K9(iTRAQ4plex)	124512684	2655323	2655323(S556)	PF3D7_0804000	null	cactin homolog, putative		1.22727	0.723267							1.1639						ENEKVYNsESELKER
MENIIESDRDEPSDACR	M1(Oxidation); N-Term(iTRAQ4plex); S7(Phospho); C16(Carbamidomethyl)	124512694	2655325	2655325(S1058)	PF3D7_0803400	RAD54	DNA repair and recombination protein RAD54, putative (RAD54)			0.743295					0.982977	1.00636				0.756167			KMENIIEsDRDEPSD
MENIIESDRDEPSDACR	N-Term(iTRAQ4plex); S7(Phospho); C16(Carbamidomethyl)	124512694	2655325	2655325(S1058)	PF3D7_0803400	RAD54	DNA repair and recombination protein RAD54, putative (RAD54)		0.813584						0.982977	1.00636							KMENIIEsDRDEPSD
MENIIESDRDEPSDACR	M1(Oxidation); N-Term(iTRAQ4plex); S7(Phospho); C16(Carbamidomethyl)	124512694	2655325	2655325(S1058; S1064)	PF3D7_0803400	RAD54	DNA repair and recombination protein RAD54, putative (RAD54)			1.05368					0.982977	1.00636				1.07193			KMENIIEsDRDEPSD
DDENISSDNEK	N-Term(iTRAQ4plex); S6(Phospho); S7(Phospho); K11(iTRAQ4plex)	124512716	2655329	2655329(S299; S300)	PF3D7_0802300	PWP2	periodic tryptophan protein 2, putative (PWP2)			0.69621				0.809081									SRDDENIsSDNEKKK;RDDENISsDNEKKKN
MNHSLSFKR	N-Term(iTRAQ4plex); S6(Phospho); K8(iTRAQ4plex)	124512722	2655330	2655330(S1205)	PF3D7_0802000	GDH3	glutamate dehydrogenase, putative (GDH3)							0.866567	0.862443	1.14268	1.29036						QKMNHSLsFKRGSIN
IVSNSSGTNNMNAQK	N-Term(iTRAQ4plex); S6(Phospho); K15(iTRAQ4plex)	124512722	2655330	2655330(S771; S773)	PF3D7_0802000	GDH3	glutamate dehydrogenase, putative (GDH3)			0.778474				0.866567	0.862443	1.14268	1.29036			0.902638			NRIVSNSsGTNNMNA
IVSNSSGTNNMNAQK	N-Term(iTRAQ4plex); S6(Phospho); K15(iTRAQ4plex)	124512722	2655330	2655330(S774)	PF3D7_0802000	GDH3	glutamate dehydrogenase, putative (GDH3)			0.734437	0.728			0.866567	0.862443	1.14268	1.29036			0.851577	0.637101		NRIVSNSsGTNNMNA
NYNNNIMDTTTNSSSSPSSVLNDVYIIK	N-Term(iTRAQ4plex); S14(Phospho); K28(iTRAQ4plex)	124512722	2655330	2655330*	PF3D7_0802000	GDH3	glutamate dehydrogenase, putative (GDH3)			0.493025				0.866567	0.862443	1.14268	1.29036			0.571661			#N/A
KGSLGFDSFK	N-Term(iTRAQ4plex); K1(iTRAQ4plex); S3(Phospho); K10(iTRAQ4plex)	124512744	2655336	2655336(S158)	PF3D7_0801000	null	Plasmodium exported protein (PHISTc), unknown function		2.1854	0.88278				0.940553	1.09202				2.32352	0.808391			TPNLRKGsLGFDSFK
DISNSSYNNR	N-Term(iTRAQ4plex); S3(Phospho); S5(Phospho)	124512374	2655339	2655339(S151)	PF3D7_0820500	null	C-13 antigen			0.876848						0.867223							RNKTKDIsNSSYNNR
HNSNDINYVDYSNVGIFK	N-Term(iTRAQ4plex); S3(Phospho); K18(iTRAQ4plex)	124512374	2655339	2655339(S613)	PF3D7_0820500	null	C-13 antigen			0.781035						0.867223							NSMARHNsNDINYVD
RNSNGNSNSIVK	N-Term(iTRAQ4plex); S3(Phospho); K12(iTRAQ4plex)	296005058	2655350	2655350(S35)	PF3D7_0821800	Sec61-beta	protein transport protein SEC61 subunit beta (Sec61-beta)		0.954203	0.940736				0.97261	0.610717	1.13455	0		0.981074	1.54038			NSKQRRNsNGNSNSI
NSNGNSNSIVK	N-Term(iTRAQ4plex); S2(Phospho); K11(iTRAQ4plex)	296005058	2655350	2655350(S35)	PF3D7_0821800	Sec61-beta	protein transport protein SEC61 subunit beta (Sec61-beta)			0.84454				0.97261	0.610717	1.13455	0			1.38287			NSKQRRNsNGNSNSI
KPNSKEEEEINQPVK	K1(iTRAQ4plex); N-Term(iTRAQ4plex); S4(Phospho); K5(iTRAQ4plex); K15(iTRAQ4plex)	124512356	2655351	2655351(S19)	PF3D7_0821400	null	conserved Plasmodium protein, unknown function		0.839354	0.560553	0.772				1.01107	0.86494				0.554415	0.892547		NKIKKPNsKEEEEIN
NNNPPTPVNK	N-Term(iTRAQ4plex); T6(Phospho); K10(iTRAQ4plex)	124512356	2655351	2655351(T42)	PF3D7_0821400	null	conserved Plasmodium protein, unknown function			0.811098					1.01107	0.86494				0.802216			AKNNNPPtPVNKVIK
STAYSENSDISNNKEDYNSDR	N-Term(iTRAQ4plex); S5(Phospho); S8(Phospho); K14(iTRAQ4plex)	124512364	2655352	2655352(S33; S36)	PF3D7_0821000	null	conserved Plasmodium protein, unknown function			0.638871			1.09846	1.02198	0.783473	0.924468				0.815435			NEKSTAYsENSDISN;STAYSENsDISNNKE
STAYSENSDISNNKEDYNSDR	N-Term(iTRAQ4plex); S5(Phospho); S8(Phospho); K14(iTRAQ4plex)	124512364	2655352	2655352(S33; S36; S39)	PF3D7_0821000	null	conserved Plasmodium protein, unknown function			0.792243		0.904057	1.09846	1.02198	0.783473	0.924468				1.01119			NEKSTAYsENSDISN;STAYSENsDISNNKE
EEYNIISEEDEK	N-Term(iTRAQ4plex); S7(Phospho); K12(iTRAQ4plex)	124512366	2655353	2655353(S698)	PF3D7_0820900	null	conserved Plasmodium protein, unknown function		1.63593	0.68575													KEEYNIIsEEDEKIK
SYDSYFFNR	N-Term(iTRAQ4plex); S1(Phospho)	296004927	2655355	2655355(S1401)	PF3D7_0801700	SENP2	sentrin-specific protease 2, putative (SENP2)		0.88613							0.82913							YIKLRNRsYDSYFFN
INSLNNNFIQNK	N-Term(iTRAQ4plex); S3(Phospho); K12(iTRAQ4plex)	296004927	2655355	2655355(S1561)	PF3D7_0801700	SENP2	sentrin-specific protease 2, putative (SENP2)		1.48153	0.957038						0.82913							HFHNKINsLNNNFIQ
ISNNNNNNNNNK	N-Term(iTRAQ4plex); S2(Phospho); K12(iTRAQ4plex)	296004927	2655355	2655355(S967)	PF3D7_0801700	SENP2	sentrin-specific protease 2, putative (SENP2)		1.67247							0.82913							VVTNKKIsNNNNNNN
ISSSDPDEYTFLYSQGNSWNK	N-Term(iTRAQ4plex); S4(Phospho); K21(iTRAQ4plex)	296004927	2655355	2655355*	PF3D7_0801700	SENP2	sentrin-specific protease 2, putative (SENP2)			0.85185						0.82913							#N/A
HATNTPISIDGVPEFEDGTSEEL	N-Term(iTRAQ4plex); T19(Phospho)	296005096	2655362	2655362(T479)			#N/A			0.738889													VPEFEDGtSEEL_
ILSNNNISEK	N-Term(iTRAQ4plex); S3(Phospho); K10(iTRAQ4plex)	296005092	2655366	2655366(S365)	PF3D7_0826900	null	conserved Plasmodium protein, unknown function					1.05801					0.823169					1.28528	KTRQRILsNNNISEK
IQNNNNMSDENNSFVLDPLVSDENKHQK	N-Term(iTRAQ4plex); S8(Phospho); S21(Phospho); K25(iTRAQ4plex); K28(iTRAQ4plex)	296005092	2655366	2655366(S524; S537)	PF3D7_0826900	null	conserved Plasmodium protein, unknown function				1.123						0.823169						IQNNNNMsDENNSFV;FVLDPLVsDENKHQK
SNHDSFISSENER	N-Term(iTRAQ4plex); S9(Phospho)	296005092	2655366	2655366(S592)	PF3D7_0826900	null	conserved Plasmodium protein, unknown function			0.950339		0.608402					0.823169					0.739098	NHDSFISsENERVKE
YGTITQVYYVPATAQSPR	N-Term(iTRAQ4plex); S16(Phospho)	124512318	2655381	2655381(S45)	PF3D7_0823200	null	RNA-binding protein, putative			1.01193	0.874		1.16556	0.77042	0.988521	0.87783				1.02368	0.995637		YVPATAQsPRGWAFI
ENLDESENMSDYYNINK	N-Term(iTRAQ4plex); S10(Phospho); K17(iTRAQ4plex)	124512404	2655390	2655390(S889)	PF3D7_0819000	null	conserved Plasmodium protein, unknown function			1.20386				0.927832	0.960635	0.983981	1.11461			1.25319			LDESENMsDYYNINK
ENLDESENMSDYYNINK	N-Term(iTRAQ4plex); M9(Oxidation); Y12(Phospho); K17(iTRAQ4plex)	124512404	2655390	2655390*	PF3D7_0819000	null	conserved Plasmodium protein, unknown function					0.525118		0.927832	0.960635	0.983981	1.11461					0.471124	#N/A
KPNDIYNEDMENSER	N-Term(iTRAQ4plex); K1(iTRAQ4plex); S13(Phospho)	296005042	2655391	2655391(S1053)	PF3D7_0818700	null	DNA helicase, putative			0.762075					0.943988		1.18548			0.807294			YNEDMENsERTKDTN
KPNDIYNEDMENSER	N-Term(iTRAQ4plex); K1(iTRAQ4plex); S13(Phospho)	296005042	2655391	2655391(S1053)	PF3D7_0818700	null	DNA helicase, putative			0.760971					0.943988		1.18548			0.806124			YNEDMENsERTKDTN
QSNDIEILDSYDEDDENQK	N-Term(iTRAQ4plex); S10(Phospho); K19(iTRAQ4plex)	296005042	2655391	2655391(S129)	PF3D7_0818700	null	DNA helicase, putative		1.11849						0.943988		1.18548						NDIEILDsYDEDDEN
SSQSINKNDTICK	N-Term(iTRAQ4plex); S2(Phospho); S4(Phospho); K7(iTRAQ4plex); C12(Carbamidomethyl); K13(iTRAQ4plex)	296005042	2655391	2655391(S978; S981)	PF3D7_0818700	null	DNA helicase, putative					1.09914			0.943988		1.18548					0.927169	DHIQTIKsSQSINKN;QTIKSSQsINKNDTI
KPNDIYNEDMENSERTK	N-Term(iTRAQ4plex); K1(iTRAQ4plex); S13(Phospho); K17(iTRAQ4plex)	296005042	2655391	2655391(T1056)	PF3D7_0818700	null	DNA helicase, putative				0.949				0.943988		1.18548						DMENSERtKDTNCEY
SSQSINKNDTICK	N-Term(iTRAQ4plex); S4(Phospho); K7(iTRAQ4plex); C12(Carbamidomethyl); K13(iTRAQ4plex)	296005042	2655391	2655391*	PF3D7_0818700	null	DNA helicase, putative			0.86897					0.943988		1.18548			0.920531			#N/A
NGTQNNDSDDEHVNLK	N-Term(iTRAQ4plex); S8(Phospho); K16(iTRAQ4plex)	296004933	2655397	2655397(S197)	PF3D7_0802600	ACbeta	adenylyl cyclase beta (ACbeta)					0.774306	0.953295	0.886885		1.00108	1.15336					0.671349	NGTQNNDsDDEHVNL
SNIAQANNSDDNYPSDYNK	N-Term(iTRAQ4plex); S9(Phospho); S15(Phospho); K19(iTRAQ4plex)	296004933	2655397	2655397(S284; S290)	PF3D7_0802600	ACbeta	adenylyl cyclase beta (ACbeta)			0.793484			0.953295	0.886885		1.00108	1.15336						NIAQANNsDDNYPSD;NSDDNYPsDYNKKKK
SIDYVYDNTSNDNNYFTDEELLVNNQNNK	N-Term(iTRAQ4plex); T17(Phospho); K29(iTRAQ4plex)	296004933	2655397	2655397*	PF3D7_0802600	ACbeta	adenylyl cyclase beta (ACbeta)			0.704084			0.953295	0.886885		1.00108	1.15336						#N/A
YVCGSDDNMFLNK	N-Term(iTRAQ4plex); C3(Carbamidomethyl); S5(Phospho); K13(iTRAQ4plex)	124512720	2655400	2655400(S1850)	PF3D7_0802100	ApiAP2	transcription factor with AP2 domain(s) (ApiAP2)			1.08068				0.797322	1.05629	0.67334				1.02308			NNKYVCGsDDNMFLN
NSSEPSDVTHINIEYEGK	N-Term(iTRAQ4plex); S3(Phospho); K18(iTRAQ4plex)	124512720	2655400	2655400*	PF3D7_0802100	ApiAP2	transcription factor with AP2 domain(s) (ApiAP2)					1.20367		0.797322	1.05629	0.67334							#N/A
NNNNNNNNNNNDSVKLTCQDEEK	N-Term(iTRAQ4plex); S13(Phospho); K15(iTRAQ4plex); T17(Phospho); C18(Carbamidomethyl); K23(iTRAQ4plex)	296004929	2655401	2655401(S4583; T4587)			#N/A			1.11063													NNNNNNDsVKLTCQD;NNDSVKLtCQDEEKY
SEDIINKNNNTTK	N-Term(iTRAQ4plex); S1(Phospho); K7(iTRAQ4plex); K13(iTRAQ4plex)	124512730	2655403	2655403(S199)	PF3D7_0801800	null	mannose-6-phosphate isomerase, putative		1.3493				0.99847	1.03376	0.862627	0.977496	1.30653		1.30524				KKKFSTKsEDIINKN
FNTDLTESDMDEVDEDEKDEK	N-Term(iTRAQ4plex); T6(Phospho); M10(Oxidation); K18(iTRAQ4plex); K21(iTRAQ4plex)	124512730	2655403	2655403(S592)	PF3D7_0801800	null	mannose-6-phosphate isomerase, putative			0.527065			0.99847	1.03376	0.862627	0.977496	1.30653			0.610999			NKFNTDLtESDMDEV
TISDDGVVDSYDVSK	N-Term(iTRAQ4plex); S3(Phospho); K15(iTRAQ4plex)	124512730	2655403	2655403(S608)	PF3D7_0801800	null	mannose-6-phosphate isomerase, putative	1.05073	0.857092	0.648402	0.988	1.59048	0.99847	1.03376	0.862627	0.977496	1.30653	1.05234	0.829103	0.751659	1.01075	1.21733	EKDEKTIsDDGVVDS
TISDDGVVDSYDVSKK	N-Term(iTRAQ4plex); S3(Phospho); K15(iTRAQ4plex); K16(iTRAQ4plex)	124512730	2655403	2655403(S608)	PF3D7_0801800	null	mannose-6-phosphate isomerase, putative	1.06962	0.752981		0.928		0.99847	1.03376	0.862627	0.977496	1.30653	1.07126	0.728391		0.949364		EKDEKTIsDDGVVDS
KVSLEYEK	N-Term(iTRAQ4plex); K1(iTRAQ4plex); S3(Phospho); K8(iTRAQ4plex)	124512730	2655403	2655403(S628)	PF3D7_0801800	null	mannose-6-phosphate isomerase, putative	0.71437					0.99847	1.03376	0.862627	0.977496	1.30653	0.715465					KKDKKKVsLEYEKGM
ECATGCSNEYTNVYDNLNK	N-Term(iTRAQ4plex); C2(Carbamidomethyl); C6(Carbamidomethyl); S7(Phospho); K19(iTRAQ4plex)	124512730	2655403	2655403(S712)	PF3D7_0801800	null	mannose-6-phosphate isomerase, putative	1.55896	0.861546	0.801417			0.99847	1.03376	0.862627	0.977496	1.30653	1.56135	0.833411	0.929042			KECATGCsNEYTNVY
FNTDLTESDMDEVDEDEKDEK	N-Term(iTRAQ4plex); T6(Phospho); M10(Oxidation); K18(iTRAQ4plex); K21(iTRAQ4plex)	124512730	2655403	2655403(T590)	PF3D7_0801800	null	mannose-6-phosphate isomerase, putative			0.589434			0.99847	1.03376	0.862627	0.977496	1.30653			0.6833			NKFNTDLtESDMDEV
FNTDLTESDMDEVDEDEKDEK	N-Term(iTRAQ4plex); T6(Phospho); M10(Oxidation); K18(iTRAQ4plex); K21(iTRAQ4plex)	124512730	2655403	2655403(T590)	PF3D7_0801800	null	mannose-6-phosphate isomerase, putative			0.518157			0.99847	1.03376	0.862627	0.977496	1.30653			0.600673			NKFNTDLtESDMDEV
FNTDLTESDMDEVDEDEKDEK	N-Term(iTRAQ4plex); T6(Phospho); M10(Oxidation); K18(iTRAQ4plex); K21(iTRAQ4plex)	124512730	2655403	2655403(T590; S592)	PF3D7_0801800	null	mannose-6-phosphate isomerase, putative			0.653356			0.99847	1.03376	0.862627	0.977496	1.30653			0.757403			NKFNTDLtESDMDEV
TISDDGVVDSYDVSK	N-Term(iTRAQ4plex); S3(Phospho); K15(iTRAQ4plex)	124512730	2655403	2655403(T606; S608)	PF3D7_0801800	null	mannose-6-phosphate isomerase, putative			0.76245			0.99847	1.03376	0.862627	0.977496	1.30653			0.883869			EKDEKTIsDDGVVDS
FNTDLTESDMDEVDEDEKDEK	N-Term(iTRAQ4plex); T3(Phospho); S8(Phospho); K18(iTRAQ4plex); K21(iTRAQ4plex)	124512730	2655403	2655403*	PF3D7_0801800	null	mannose-6-phosphate isomerase, putative					1.13801	0.99847	1.03376	0.862627	0.977496	1.30653					0.871016	NKFNTDLtESDMDEV;FNTDLTEsDMDEVDE
DNTYDTLDELSNKK	N-Term(iTRAQ4plex); S11(Phospho); K13(iTRAQ4plex); K14(iTRAQ4plex)	124512678	2655405	2655405(S2496)	PF3D7_0804500	null	conserved Plasmodium membrane protein, unknown function			0.558875			0.794917		0.959642	0.872276	0.974905			0.582378			YDTLDELsNKKENNN
NVLLSSSSSLNR	N-Term(iTRAQ4plex); S9(Phospho)	124512678	2655405	2655405(S251)	PF3D7_0804500	null	conserved Plasmodium membrane protein, unknown function	1.01415					0.794917		0.959642	0.872276	0.974905	1.2758					VLLSSSSsLNRNKNY
IINNSNTYK	N-Term(iTRAQ4plex); S5(Phospho); K9(iTRAQ4plex)	124512678	2655405	2655405(S3576)	PF3D7_0804500	null	conserved Plasmodium membrane protein, unknown function	1.01609					0.794917		0.959642	0.872276	0.974905	1.27824					KKKIINNsNTYKNNN
TVQLYSFQK	N-Term(iTRAQ4plex); S6(Phospho); K9(iTRAQ4plex)	124512678	2655405	2655405(S5815)	PF3D7_0804500	null	conserved Plasmodium membrane protein, unknown function	0.879788					0.794917		0.959642	0.872276	0.974905	1.10677					KKTVQLYsFQKNDKK
ESLYSSNNLPR	N-Term(iTRAQ4plex); S6(Phospho)	124512678	2655405	2655405*	PF3D7_0804500	null	conserved Plasmodium membrane protein, unknown function	1.08336		0.906716			0.794917		0.959642	0.872276	0.974905	1.36286		0.944848			#N/A
DSMSNEECVVFINNSDDEKYEDTNNMHNVNK	N-Term(iTRAQ4plex); M3(Oxidation); C8(Carbamidomethyl); S15(Phospho); K19(iTRAQ4plex); M26(Oxidation); K31(iTRAQ4plex)	124512678	2655405	2655405*	PF3D7_0804500	null	conserved Plasmodium membrane protein, unknown function						0.794917		0.959642	0.872276	0.974905						#N/A
STIIDGK	N-Term(iTRAQ4plex); S1(Phospho); K7(iTRAQ4plex)	296004955	2655409	2655409(S1221)	PF3D7_0806300	null	ferlin, putative					0.70909				0.797967							HDDKEKKsTIIDGKQ
MGSINNISEDIMQDSDFLNNYK	N-Term(iTRAQ4plex); S3(Phospho); K22(iTRAQ4plex)	296004955	2655409	2655409(S583)	PF3D7_0806300	null	ferlin, putative		1.43701		1.196					0.797967					1.49881		QGLHKMGsINNISED
NNNSNSNSFIMDEKEK	N-Term(iTRAQ4plex); S4(Phospho); K14(iTRAQ4plex); K16(iTRAQ4plex)	296005082	2655411	2655411(S121)	PF3D7_0825000	null	conserved Plasmodium protein, unknown function				0.944					0.866537	0.969539				1.08939		NNNRNNNsNSNSFIM
SNYSDFSEDQK	N-Term(iTRAQ4plex); S4(Phospho); S7(Phospho); K11(iTRAQ4plex)	296005082	2655411	2655411(S1258)	PF3D7_0825000	null	conserved Plasmodium protein, unknown function			0.831265						0.866537	0.969539						RSNYSDFsEDQKKLK
LNHNDSEYNK	N-Term(iTRAQ4plex); S6(Phospho); K10(iTRAQ4plex)	296005082	2655411	2655411(S1489)	PF3D7_0825000	null	conserved Plasmodium protein, unknown function			0.864135						0.866537	0.969539						VKLNHNDsEYNKNNC
SDFNNENMDELNVSPTHTEIDKEEK	N-Term(iTRAQ4plex); S14(Phospho); K22(iTRAQ4plex); K25(iTRAQ4plex)	296005082	2655411	2655411(S1519)	PF3D7_0825000	null	conserved Plasmodium protein, unknown function			0.678813	1.015	1.29129				0.866537	0.969539				1.17133	1.33186	NMDELNVsPTHTEID
VDISPIKQIIQEEK	N-Term(iTRAQ4plex); S4(Phospho); K7(iTRAQ4plex); K14(iTRAQ4plex)	296005082	2655411	2655411(S1554)	PF3D7_0825000	null	conserved Plasmodium protein, unknown function									0.866537	0.969539						VNEKVDIsPIKQIIQ
GSFNISDDDEMDNK	N-Term(iTRAQ4plex); S6(Phospho); K14(iTRAQ4plex)	296005082	2655411	2655411(S197)	PF3D7_0825000	null	conserved Plasmodium protein, unknown function			0.706208		0.896061				0.866537	0.969539					0.924213	NKGSFNIsDDDEMDN
SSNYNISGK	N-Term(iTRAQ4plex); S1(Phospho); K9(iTRAQ4plex)	296005082	2655411	2655411(S206)	PF3D7_0825000	null	conserved Plasmodium protein, unknown function			0.947084						0.866537	0.969539						DDEMDNKsSNYNISG
DHNIYNDLSDDGK	N-Term(iTRAQ4plex); S9(Phospho); K13(iTRAQ4plex)	296005082	2655411	2655411(S390)	PF3D7_0825000	null	conserved Plasmodium protein, unknown function		1.20426	0.622598						0.866537	0.969539						HNIYNDLsDDGKSID
DHNIYNDLSDDGKSIDR	N-Term(iTRAQ4plex); S9(Phospho); K13(iTRAQ4plex); S14(Phospho)	296005082	2655411	2655411(S390; S395)	PF3D7_0825000	null	conserved Plasmodium protein, unknown function			0.865128						0.866537	0.969539						HNIYNDLsDDGKSID;DLSDDGKsIDRTNVY
NNSEIYENELK	N-Term(iTRAQ4plex); S3(Phospho); K11(iTRAQ4plex)	296005082	2655411	2655411(S448)	PF3D7_0825000	null	conserved Plasmodium protein, unknown function		1.79829	0.90132						0.866537	0.969539						KSLERNNsEIYENEL
SISSENIDIGPTNR	N-Term(iTRAQ4plex); S1(Phospho)	296005082	2655411	2655411(S500)	PF3D7_0825000	null	conserved Plasmodium protein, unknown function				0.897					0.866537	0.969539				1.03515		SENYERKsISSENID
SISSENIDIGPTNR	N-Term(iTRAQ4plex); S1(Phospho); S3(Phospho)	296005082	2655411	2655411(S500; S502)	PF3D7_0825000	null	conserved Plasmodium protein, unknown function					1.33124				0.866537	0.969539					1.37306	SENYERKsISSENID;NYERKSIsSENIDIG
MCDDLLSPGIDDSIER	N-Term(iTRAQ4plex); C2(Carbamidomethyl); S13(Phospho)	296005082	2655411	2655411(S956)	PF3D7_0825000	null	conserved Plasmodium protein, unknown function			0.999398	1.161					0.866537	0.969539				1.33982		LSPGIDDsIERKIIY
NVNNEHELVDTYSDGKK	N-Term(iTRAQ4plex); S13(Phospho); K16(iTRAQ4plex); K17(iTRAQ4plex)	296005082	2655411	2655411(S985)	PF3D7_0825000	null	conserved Plasmodium protein, unknown function		1.27848	0.535435		1.20317				0.866537	0.969539					1.24097	HELVDTYsDGKKKKE
NVNNEHELVDTYSDGK	N-Term(iTRAQ4plex); S13(Phospho); K16(iTRAQ4plex)	296005082	2655411	2655411(S985)	PF3D7_0825000	null	conserved Plasmodium protein, unknown function			0.760056						0.866537	0.969539						HELVDTYsDGKKKKE
NYSTENNDNKNNFHIR	N-Term(iTRAQ4plex); Y2(Phospho); K10(iTRAQ4plex)	296005082	2655411	2655411*	PF3D7_0825000	null	conserved Plasmodium protein, unknown function				0.899					0.866537	0.969539				1.03746		#N/A
IINEDDESLLNMK	N-Term(iTRAQ4plex); S8(Phospho); K13(iTRAQ4plex)	124512294	2655415	2655415(S27)	PF3D7_0824400	NT2	nucleoside transporter 2 (NT2)		1.52	1.05184	0.728	0.648973		1.29402	1.00852	0.680738	0.787196		1.17463	1.04295	1.06943	0.82441	IINEDDEsLLNMKKE
DDSYKYYESITEK	N-Term(iTRAQ4plex); S3(Phospho); K5(iTRAQ4plex); K13(iTRAQ4plex)	124512294	2655415	2655415(S280)	PF3D7_0824400	NT2	nucleoside transporter 2 (NT2)		1.33208			0.631129		1.29402	1.00852	0.680738	0.787196		1.02941			0.801743	NKNSRDDsYKYYESI
TENTESKYSLTK	N-Term(iTRAQ4plex); K7(iTRAQ4plex); S9(Phospho); K12(iTRAQ4plex)	124512294	2655415	2655415(S318)	PF3D7_0824400	NT2	nucleoside transporter 2 (NT2)			0.517822				1.29402	1.00852	0.680738	0.787196			0.513447			ENTESKYsLTKNDSN
NDSNSVGIK	N-Term(iTRAQ4plex); S3(Phospho); K9(iTRAQ4plex)	124512294	2655415	2655415(S324)	PF3D7_0824400	NT2	nucleoside transporter 2 (NT2)		1.14896	0.674113		0.632066		1.29402	1.00852	0.680738	0.787196		0.887895	0.668418		0.802933	YSLTKNDsNSVGIKS
YSLTKNDSNSVGIK	N-Term(iTRAQ4plex); K5(iTRAQ4plex); S8(Phospho); K14(iTRAQ4plex)	124512294	2655415	2655415(S324)	PF3D7_0824400	NT2	nucleoside transporter 2 (NT2)				0.998			1.29402	1.00852	0.680738	0.787196				1.46606		YSLTKNDsNSVGIKS
SSSNNTNNMTSNEIGDHK	N-Term(iTRAQ4plex); S1(Phospho); K18(iTRAQ4plex)	124512294	2655415	2655415(S331)	PF3D7_0824400	NT2	nucleoside transporter 2 (NT2)		0.888518					1.29402	1.00852	0.680738	0.787196		0.686631				SNSVGIKsSSNNTNN
SSSNNTNNMTSNEIGDHK	N-Term(iTRAQ4plex); S1(Phospho); K18(iTRAQ4plex)	124512294	2655415	2655415(S331; T336)	PF3D7_0824400	NT2	nucleoside transporter 2 (NT2)		1.10176					1.29402	1.00852	0.680738	0.787196		0.851423				SNSVGIKsSSNNTNN
SSSNNTNNMTSNEIGDHK	N-Term(iTRAQ4plex); S2(Phospho); K18(iTRAQ4plex)	124512294	2655415	2655415(S332)	PF3D7_0824400	NT2	nucleoside transporter 2 (NT2)					0.842631		1.29402	1.00852	0.680738	0.787196					1.07042	NSVGIKSsSNNTNNM
SSSNNTNNMTSNEIGDHK	N-Term(iTRAQ4plex); S2(Phospho); K18(iTRAQ4plex)	124512294	2655415	2655415(S341)	PF3D7_0824400	NT2	nucleoside transporter 2 (NT2)					1.2212		1.29402	1.00852	0.680738	0.787196					1.55133	NSVGIKSsSNNTNNM
ILQESHSK	N-Term(iTRAQ4plex); S7(Phospho); K8(iTRAQ4plex)	124512294	2655415	2655415(S355)	PF3D7_0824400	NT2	nucleoside transporter 2 (NT2)					0.0448057		1.29402	1.00852	0.680738	0.787196					0.056918	KILQESHsKNKKFND
TLSLTHSK	N-Term(iTRAQ4plex); S3(Phospho); K8(iTRAQ4plex)	124512294	2655415	2655415(S372)	PF3D7_0824400	NT2	nucleoside transporter 2 (NT2)		2.33483	0.702318				1.29402	1.00852	0.680738	0.787196		1.80432	0.696385			LNENKTLsLTHSKKE
SSSNNTNNMTSNEIGDHK	N-Term(iTRAQ4plex); S2(Phospho); S3(Phospho); K18(iTRAQ4plex)	124512294	2655415	2655415(T336)	PF3D7_0824400	NT2	nucleoside transporter 2 (NT2)			0.759196		0.750126		1.29402	1.00852	0.680738	0.787196			0.752782		0.952908	IKSSSNNtNNMTSNE
SSSNNTNNMTSNEIGDHK	N-Term(iTRAQ4plex); S2(Phospho); S3(Phospho); K18(iTRAQ4plex)	124512294	2655415	2655415*	PF3D7_0824400	NT2	nucleoside transporter 2 (NT2)			0.786578				1.29402	1.00852	0.680738	0.787196			0.779932			IKSSSNNtNNMTSNE
SSSNNTNNMTSNEIGDHK	N-Term(iTRAQ4plex); S2(Phospho); S3(Phospho); K18(iTRAQ4plex)	124512294	2655415	2655415*	PF3D7_0824400	NT2	nucleoside transporter 2 (NT2)			0.769328				1.29402	1.00852	0.680738	0.787196			0.762829			IKSSSNNtNNMTSNE
RAFDDAITEFDNVSEDSYK	N-Term(iTRAQ4plex); S14(Phospho); K19(iTRAQ4plex)	296005038	2655418	2655418(S222)	PF3D7_0818200	14-3-3I	14-3-3 protein (14-3-3I)		0.834282		0.807	1.49731	1.01789	0.887507	0.80702	1.0201	2.18185		0.940028		0.791102	0.686255	ITEFDNVsEDSYKDS
AFDDAITEFDNVSEDSYKDSTLIMQLLR	N-Term(iTRAQ4plex); S13(Phospho); K18(iTRAQ4plex); M24(Oxidation)	296005038	2655418	2655418(S222)	PF3D7_0818200	14-3-3I	14-3-3 protein (14-3-3I)				2.657		1.01789	0.887507	0.80702	1.0201	2.18185				2.60466		ITEFDNVsEDSYKDS
AFDDAITEFDNVSEDSYK	N-Term(iTRAQ4plex); S13(Phospho); K18(iTRAQ4plex)	296005038	2655418	2655418(S222)	PF3D7_0818200	14-3-3I	14-3-3 protein (14-3-3I)		1.32565	0.688782	0.755	1.03665	1.01789	0.887507	0.80702	1.0201	2.18185		1.49368	0.853488	0.740127	0.475123	ITEFDNVsEDSYKDS
AFDDAITEFDNVSEDSYKDSTLIMQLLR	N-Term(iTRAQ4plex); T7(Phospho); K18(iTRAQ4plex); M24(Oxidation)	296005038	2655418	2655418(S222)	PF3D7_0818200	14-3-3I	14-3-3 protein (14-3-3I)		0.91124				1.01789	0.887507	0.80702	1.0201	2.18185		1.02674				RAFDDAItEFDNVSE
DNLTLWTSDLQGDQTEEKSK	N-Term(iTRAQ4plex); K18(iTRAQ4plex); S19(Phospho); K20(iTRAQ4plex)	296005038	2655418	2655418(S256)	PF3D7_0818200	14-3-3I	14-3-3 protein (14-3-3I)			0.531877			1.01789	0.887507	0.80702	1.0201	2.18185			0.659063			GDQTEEKsKDEGLE_
IISSVEQK	N-Term(iTRAQ4plex); S4(Phospho); K8(iTRAQ4plex)	296005038	2655418	2655418(S77)	PF3D7_0818200	14-3-3I	14-3-3 protein (14-3-3I)					0.813163	1.01789	0.887507	0.80702	1.0201	2.18185					0.372694	ASWRIISsVEQKEMS
LIPNTSESESK	N-Term(iTRAQ4plex); T5(Phospho); K11(iTRAQ4plex)	296005038	2655418	2655418(T124)	PF3D7_0818200	14-3-3I	14-3-3 protein (14-3-3I)					1.34906	1.01789	0.887507	0.80702	1.0201	2.18185					0.618312	TKKLIPNtSESESKV
KLIPNTSESESK	N-Term(iTRAQ4plex); K1(iTRAQ4plex); T6(Phospho); K12(iTRAQ4plex)	296005038	2655418	2655418(T124)	PF3D7_0818200	14-3-3I	14-3-3 protein (14-3-3I)					0.929468	1.01789	0.887507	0.80702	1.0201	2.18185					0.426	TKKLIPNtSESESKV
AFDDAITEFDNVSEDSYKDSTLIMQLLR	N-Term(iTRAQ4plex); T7(Phospho); K18(iTRAQ4plex); M24(Oxidation)	296005038	2655418	2655418(T216)	PF3D7_0818200	14-3-3I	14-3-3 protein (14-3-3I)		0.900428				1.01789	0.887507	0.80702	1.0201	2.18185		1.01456				RAFDDAItEFDNVSE
DNLTLWTSDLQGDQTEEK	N-Term(iTRAQ4plex); T15(Phospho); K18(iTRAQ4plex)	296005038	2655418	2655418(T252)	PF3D7_0818200	14-3-3I	14-3-3 protein (14-3-3I)	1.07417	1.27038	0.837935	1.013	1.13511	1.01789	0.887507	0.80702	1.0201	2.18185	1.05529	1.4314	1.03831	0.993044	0.520253	SDLQGDQtEEKSKDE
NNDILNDNILNEELSEGEMIKR	N-Term(iTRAQ4plex); S15(Phospho); K21(iTRAQ4plex)	296005036	2655421	2655421(S316)	PF3D7_0818000	null	conserved protein, unknown function				1.052		0				0						NILNEELsEGEMIKR
NNDILNDNILNEELSEGEMIKR	N-Term(iTRAQ4plex); S15(Phospho); K21(iTRAQ4plex)	296005036	2655421	2655421(S316)	PF3D7_0818000	null	conserved protein, unknown function		1.80048	0.77845	0.883		0				0						NILNEELsEGEMIKR
NNDILNDNILNEELSEGEMIK	N-Term(iTRAQ4plex); S15(Phospho); K21(iTRAQ4plex)	296005036	2655421	2655421(S316)	PF3D7_0818000	null	conserved protein, unknown function		1.25575	0.77269	0.876		0				0						NILNEELsEGEMIKR
NNDILNDNILNEELSEGEMIK	N-Term(iTRAQ4plex); S15(Phospho); K21(iTRAQ4plex)	296005036	2655421	2655421(S316)	PF3D7_0818000	null	conserved protein, unknown function			0.828305			0				0						NILNEELsEGEMIKR
GGFNRPLSPTF	N-Term(iTRAQ4plex); S8(Phospho)	296005036	2655421	2655421(S369)	PF3D7_0818000	null	conserved protein, unknown function	0.919985					0				0						GGFNRPLsPTF_
LIGEAWGQLSPAQKAPYEK	N-Term(iTRAQ4plex); S10(Phospho); K14(iTRAQ4plex); K19(iTRAQ4plex)	124512426	2655422	2655422(S68)	PF3D7_0817900	HMGB2	high mobility group protein B2 (HMGB2)		0.385153		1.016		0.77901	0.782864	0.844782	0.966146			0.491979		1.0516		GEAWGQLsPAQKAPY
LIGEAWGQLSPAQK	N-Term(iTRAQ4plex); S10(Phospho); K14(iTRAQ4plex)	124512426	2655422	2655422(S68)	PF3D7_0817900	HMGB2	high mobility group protein B2 (HMGB2)		1.19074	0.702585	0.264		0.77901	0.782864	0.844782	0.966146			1.521	0.831675	0.273251		GEAWGQLsPAQKAPY
QINDSEGDDSYTNDENTK	N-Term(iTRAQ4plex); S5(Phospho); K18(iTRAQ4plex)	296005104	2655430	2655430(S86)	PF3D7_0829400	null	prolyl 4-hydroxylase subunit alpha, putative			0.754587					0.990041					0.762178			NEKQINDsEGDDSYT
DLSFNNEIEGK	N-Term(iTRAQ4plex); S3(Phospho); K11(iTRAQ4plex)	124512466	2655433	2655433(S1271)	PF3D7_0815800	VPS9	vacuolar protein sorting-associated protein 9, putative (VPS9)	0.881671	1.30272	1.29733			0.868133	0.896168	0.980551	1.04808		1.0156	1.45366	1.32306			YILKKDLsFNNEIEG
KDLSFNNEIEGK	N-Term(iTRAQ4plex); K1(iTRAQ4plex); S4(Phospho); K12(iTRAQ4plex)	124512466	2655433	2655433(S1271)	PF3D7_0815800	VPS9	vacuolar protein sorting-associated protein 9, putative (VPS9)	1.08812					0.868133	0.896168	0.980551	1.04808		1.2534					YILKKDLsFNNEIEG
MDSYEISKDNCINDNISESNSGNK	N-Term(iTRAQ4plex); K8(iTRAQ4plex); C11(Carbamidomethyl); S17(Phospho); K24(iTRAQ4plex)	124512466	2655433	2655433(S1296)	PF3D7_0815800	VPS9	vacuolar protein sorting-associated protein 9, putative (VPS9)					0.991855	0.868133	0.896168	0.980551	1.04808							NCINDNIsESNSGNK
MDSYEISKDNCINDNISESNSGNK	N-Term(iTRAQ4plex); K8(iTRAQ4plex); C11(Carbamidomethyl); S17(Phospho); K24(iTRAQ4plex)	124512466	2655433	2655433(S1296)	PF3D7_0815800	VPS9	vacuolar protein sorting-associated protein 9, putative (VPS9)					0.981397	0.868133	0.896168	0.980551	1.04808							NCINDNIsESNSGNK
DNCINDNISESNSGNK	N-Term(iTRAQ4plex); C3(Carbamidomethyl); S9(Phospho); K16(iTRAQ4plex)	124512466	2655433	2655433(S1296)	PF3D7_0815800	VPS9	vacuolar protein sorting-associated protein 9, putative (VPS9)			0.823072			0.868133	0.896168	0.980551	1.04808				0.839397			NCINDNIsESNSGNK
SYHAGSPINK	N-Term(iTRAQ4plex); S6(Phospho); K10(iTRAQ4plex)	124512466	2655433	2655433(S258)	PF3D7_0815800	VPS9	vacuolar protein sorting-associated protein 9, putative (VPS9)			0.86229			0.868133	0.896168	0.980551	1.04808				0.879394			DKSYHAGsPINKKKI
NDEFMENMNNMDFFFDNFENSNDNNKR	N-Term(iTRAQ4plex); S21(Phospho); K26(iTRAQ4plex)	124512466	2655433	2655433(S53)	PF3D7_0815800	VPS9	vacuolar protein sorting-associated protein 9, putative (VPS9)		1.44543				0.868133	0.896168	0.980551	1.04808			1.6129				FFDNFENsNDNNKRY
DDDSILSNEK	N-Term(iTRAQ4plex); S7(Phospho); K10(iTRAQ4plex)	124512466	2655433	2655433(S775)	PF3D7_0815800	VPS9	vacuolar protein sorting-associated protein 9, putative (VPS9)			0.688439			0.868133	0.896168	0.980551	1.04808				0.702094			KDDDSILsNEKLKEK
VILSESNEHSNNLDNFEEIPDEFNNTK	N-Term(iTRAQ4plex); S6(Phospho); K27(iTRAQ4plex)	124512466	2655433	2655433*	PF3D7_0815800	VPS9	vacuolar protein sorting-associated protein 9, putative (VPS9)				0.763	0.842358	0.868133	0.896168	0.980551	1.04808					0.727999		KKMRVILsESNEHSN
VILSESNEHSNNLDNFEEIPDEFNNTK	N-Term(iTRAQ4plex); S4(Phospho); K27(iTRAQ4plex)	124512466	2655433	2655433*	PF3D7_0815800	VPS9	vacuolar protein sorting-associated protein 9, putative (VPS9)			0.835098			0.868133	0.896168	0.980551	1.04808				0.851662			#N/A
WADIDVDDDESINDNEIK	N-Term(iTRAQ4plex); S11(Phospho); K18(iTRAQ4plex)	124512470	2655434	2655434(S18)	PF3D7_0815600	EIF3G	eukaryotic translation initiation factor 3 subunit G, putative (EIF3G)		1.18865	0.897491	0.883	1.47973	0.709549	1.07781	0.87827	0.880193			1.10284	1.02189	1.00319		IDVDDDEsINDNEIK
WADIDVDDDESINDNEIKK	N-Term(iTRAQ4plex); S11(Phospho); K18(iTRAQ4plex); K19(iTRAQ4plex)	124512470	2655434	2655434(S18)	PF3D7_0815600	EIF3G	eukaryotic translation initiation factor 3 subunit G, putative (EIF3G)			0.782638	0.936	0.959055	0.709549	1.07781	0.87827	0.880193				0.891113	1.0634		IDVDDDEsINDNEIK
KWADIDVDDDESINDNEIK	N-Term(iTRAQ4plex); K1(iTRAQ4plex); S12(Phospho); K19(iTRAQ4plex)	124512470	2655434	2655434(S18)	PF3D7_0815600	EIF3G	eukaryotic translation initiation factor 3 subunit G, putative (EIF3G)		0.989499	0.692275		0.866502	0.709549	1.07781	0.87827	0.880193			0.918069	0.788226			IDVDDDEsINDNEIK
NSLSNGISK	N-Term(iTRAQ4plex); S4(Phospho); K9(iTRAQ4plex)	296005005	2655446	2655446(S132)	PF3D7_0813300	null	conserved Plasmodium protein, unknown function					1.1611	0.720729	1.06455	0.869	0.920783	1.4566					0.79713	NTLKNSLsNGISKRK
SLDNKSDGPLK	N-Term(iTRAQ4plex); K5(iTRAQ4plex); S6(Phospho); K11(iTRAQ4plex)	296005005	2655446	2655446(S245)	PF3D7_0813300	null	conserved Plasmodium protein, unknown function	0.696328		0.581657			0.720729	1.06455	0.869	0.920783	1.4566	0.966144		0.669341			KRSLDNKsDGPLKKS
NLENNEDDETNVGR	N-Term(iTRAQ4plex); T10(Phospho)	296005005	2655446	2655446(T150)	PF3D7_0813300	null	conserved Plasmodium protein, unknown function	0.91587				2.81254	0.720729	1.06455	0.869	0.920783	1.4566	1.27075				1.93089	ENNEDDEtNVGRNDE
ELADAETTDTSDSEDEDHIINK	N-Term(iTRAQ4plex); S11(Phospho); K22(iTRAQ4plex)	124512186	2655452	2655452(T102)	PF3D7_0830500	TryThrA	tryptophan/threonine-rich antigen (TryThrA)			0.693151			0.362027		0.981563	0.889713				0.706171			ADAETTDtSDSEDED
LVPLEEYEDKEDIDSQGFR	N-Term(iTRAQ4plex); K10(iTRAQ4plex); S15(Phospho)	124512220	2655459	2655459(S455)	PF3D7_0828300	null	conserved Plasmodium protein, unknown function				1.166				0.9273	0.889302					1.31114		EDKEDIDsQGFRKVY
NNDANISDYNKK	N-Term(iTRAQ4plex); S7(Phospho); K11(iTRAQ4plex); K12(iTRAQ4plex)	124512230	2655461	2655461(S301)	PF3D7_0827800	SET3	SET domain protein, putative (SET3)			0.722191		1.0991											RNNDANIsDYNKKNN
EGENLSVPK	N-Term(iTRAQ4plex); S6(Phospho); K9(iTRAQ4plex)	124512230	2655461	2655461(S373)	PF3D7_0827800	SET3	SET domain protein, putative (SET3)			0.702768													EKEGENLsVPKESNE
IINDEDNSVSHFIK	N-Term(iTRAQ4plex); S8(Phospho); K14(iTRAQ4plex)	124512230	2655461	2655461(S409)	PF3D7_0827800	SET3	SET domain protein, putative (SET3)				1.009												IINDEDNsVSHFIKE
SNYDMSDGDNYEK	N-Term(iTRAQ4plex); S6(Phospho); K13(iTRAQ4plex)	124512230	2655461	2655461(S505)	PF3D7_0827800	SET3	SET domain protein, putative (SET3)			0.770573		2.18295											TKSNYDMsDGDNYEK
DNINDSVKDNINEELENNETSCK	N-Term(iTRAQ4plex); S6(Phospho); K8(iTRAQ4plex); C22(Carbamidomethyl); K23(iTRAQ4plex)	124512230	2655461	2655461(S725)	PF3D7_0827800	SET3	SET domain protein, putative (SET3)			0.862418													MKDNINDsVKDNINE
KSNSPSLK	N-Term(iTRAQ4plex); K1(iTRAQ4plex); S4(Phospho); K8(iTRAQ4plex)	124512230	2655461	2655461(S87)	PF3D7_0827800	SET3	SET domain protein, putative (SET3)		1.00068														QFIKKSNsPSLKDTN
NTNHNNEENNNNNNTNNTLSNKEK	N-Term(iTRAQ4plex); S20(Phospho); K22(iTRAQ4plex); K24(iTRAQ4plex)	124512230	2655461	2655461(T119)	PF3D7_0827800	SET3	SET domain protein, putative (SET3)				1.027												ENNNNNNtNNTLSNK
NVQSIERDINK	N-Term(iTRAQ4plex); S4(Phospho); K11(iTRAQ4plex)	124512240	2655465	2655465(S208)	PF3D7_0827300	null	conserved Plasmodium protein, unknown function				0.805						0						MNKRNVQsIERDINK
NVQSIER	N-Term(iTRAQ4plex); S4(Phospho)	124512240	2655465	2655465(S208)	PF3D7_0827300	null	conserved Plasmodium protein, unknown function			1.29314							0						MNKRNVQsIERDINK
LIVWNINTDDDSGEIGTAK	N-Term(iTRAQ4plex); S12(Phospho); K19(iTRAQ4plex)	124512250	2655468	2655468(S58)	PF3D7_0826700	RACK	receptor for activated c kinase (RACK)				1.209		1.26151	0.852987	0.898724	0.848025					1.42567		NINTDDDsGEIGTAK
LIVWNINTDDDSGEIGTAKK	N-Term(iTRAQ4plex); T8(Phospho); K19(iTRAQ4plex); K20(iTRAQ4plex)	124512250	2655468	2655468(T54)	PF3D7_0826700	RACK	receptor for activated c kinase (RACK)		0.566495		0.974		1.26151	0.852987	0.898724	0.848025			0.664131		1.14855		LIVWNINtDDDSGEI
LIVWNINTDDDSGEIGTAK	N-Term(iTRAQ4plex); T8(Phospho); K19(iTRAQ4plex)	124512250	2655468	2655468(T54)	PF3D7_0826700	RACK	receptor for activated c kinase (RACK)		0.963746	0.747384			1.26151	0.852987	0.898724	0.848025			1.12985	0.831605			LIVWNINtDDDSGEI
SMPVNTTDSSTNNITTNR	N-Term(iTRAQ4plex); S1(Phospho)	296005090	2655469	2655469(S253)	PF3D7_0826500	UBE4B	ubiquitin conjugation factor E4 B, putative (UBE4B)	1.21617		1.08321	1.171		0.864081	1.36785	0.954721	0.894703	1.26159	1.40747		1.13458	1.30881		NLLSTCKsMPVNTTD
NGSLDEDLNRDER	N-Term(iTRAQ4plex); S3(Phospho)	296005090	2655469	2655469(S726)	PF3D7_0826500	UBE4B	ubiquitin conjugation factor E4 B, putative (UBE4B)			0.859321			0.864081	1.36785	0.954721	0.894703	1.26159			0.900076			NESGRNGsLDEDLNR
EGINISNESNNR	N-Term(iTRAQ4plex); S9(Phospho)	296005090	2655469	2655469(S745)	PF3D7_0826500	UBE4B	ubiquitin conjugation factor E4 B, putative (UBE4B)					1.32508	0.864081	1.36785	0.954721	0.894703	1.26159					1.05033	GINISNEsNNRVSLG
NVTTFERNESNNEK	N-Term(iTRAQ4plex); S10(Phospho); K14(iTRAQ4plex)	124512258	2655470	2655470(S139)			#N/A				0.947												#N/A
TTNAYLDSFTNK	N-Term(iTRAQ4plex); S8(Phospho); K12(iTRAQ4plex)	296004987	2655471	2655471(S221)	PF3D7_0810300	PPM5	protein phosphatase PPM5, putative (PPM5)	0.879427					0.891947	0.967181	0.955272		1.31616	0.985963					TTNAYLDsFTNKNSN
FKESSENVTTR	N-Term(iTRAQ4plex); K2(iTRAQ4plex); S4(Phospho)	296004987	2655471	2655471(S55)	PF3D7_0810300	PPM5	protein phosphatase PPM5, putative (PPM5)			0.832104			0.891947	0.967181	0.955272		1.31616			0.871065			NEDKFKEsSENVTTR
RISENEVQEVVEGEENEEEEER	N-Term(iTRAQ4plex); S3(Phospho)	296004987	2655471	2655471(S65)	PF3D7_0810300	PPM5	protein phosphatase PPM5, putative (PPM5)		0.835709	0.844687		0.902834	0.891947	0.967181	0.955272		1.31616		0.864067	0.884237		0.685962	NVTTRRIsENEVQEV
TTNAYLDSFTNKNSNNK	N-Term(iTRAQ4plex); K12(iTRAQ4plex); S14(Phospho); K17(iTRAQ4plex)	296004987	2655471	2655471(T223)	PF3D7_0810300	PPM5	protein phosphatase PPM5, putative (PPM5)						0.891947	0.967181	0.955272		1.31616						NAYLDSFtNKNSNNK
QEINESNESLDER	N-Term(iTRAQ4plex); S9(Phospho)	124512284	2655477	2655477(S817; S820)	PF3D7_0824900	null	conserved Plasmodium protein, unknown function			0.849075													EINESNEsLDERIDE
SKQEINESNESLDER	N-Term(iTRAQ4plex); K2(iTRAQ4plex); S8(Phospho); S11(Phospho)	124512284	2655477	2655477(S817; S820)	PF3D7_0824900	null	conserved Plasmodium protein, unknown function			0.788771													SKQEINEsNESLDER;EINESNEsLDERIDE
QEINESNESLDER	N-Term(iTRAQ4plex); S9(Phospho)	124512284	2655477	2655477(S820)	PF3D7_0824900	null	conserved Plasmodium protein, unknown function			0.74482													EINESNEsLDERIDE
DTEVDQINNKESDITNHDK	N-Term(iTRAQ4plex); K10(iTRAQ4plex); S12(Phospho); K19(iTRAQ4plex)	124512286	2655478	2655478(S411)	PF3D7_0824800	null	conserved Plasmodium membrane protein, unknown function			0.534803			0.866113				0.969316						DQINNKEsDITNHDK
NFITPYHENNNDNLSDTLQDER	N-Term(iTRAQ4plex); S15(Phospho)	124512286	2655478	2655478(S638)	PF3D7_0824800	null	conserved Plasmodium membrane protein, unknown function			0.895423		1.22162	0.866113				0.969316					1.26029	ENNNDNLsDTLQDER
ASNDSYENSDVNGAVSKR	N-Term(iTRAQ4plex); S9(Phospho); K17(iTRAQ4plex)	124512306	2655483	2655483(S13)	PF3D7_0823800	null	DnaJ protein, putative					1.0022	1.10341	0.754636	0.800001	1.01032							SNDSYENsDVNGAVS
ASNDSYENSDVNGAVSK	N-Term(iTRAQ4plex); S9(Phospho); K17(iTRAQ4plex)	124512306	2655483	2655483(S13)	PF3D7_0823800	null	DnaJ protein, putative		1.03991	0.716591		0.486824	1.10341	0.754636	0.800001	1.01032			1.37803	0.895738			SNDSYENsDVNGAVS
KASNDSYENSDVNGAVSK	N-Term(iTRAQ4plex); K1(iTRAQ4plex); S10(Phospho); K18(iTRAQ4plex)	124512306	2655483	2655483(S13)	PF3D7_0823800	null	DnaJ protein, putative		0.922911		0.955		1.10341	0.754636	0.800001	1.01032			1.22299		0.945247		SNDSYENsDVNGAVS
KASNDSYENSDVNGAVSK	N-Term(iTRAQ4plex); K1(iTRAQ4plex); S3(Phospho); K18(iTRAQ4plex)	124512306	2655483	2655483(S6)	PF3D7_0823800	null	DnaJ protein, putative					0.804226	1.10341	0.754636	0.800001	1.01032							_MGRKAsNDSYENS
KASNDSYENSDVNGAVSK	N-Term(iTRAQ4plex); K1(iTRAQ4plex); S3(Phospho); S6(Phospho); K18(iTRAQ4plex)	124512306	2655483	2655483(S6; S9)	PF3D7_0823800	null	DnaJ protein, putative			0.728486			1.10341	0.754636	0.800001	1.01032				0.910606			_MGRKAsNDSYENS;GRKASNDsYENSDVN
KASNDSYENSDVNGAVSK	N-Term(iTRAQ4plex); K1(iTRAQ4plex); S3(Phospho); K18(iTRAQ4plex)	124512306	2655483	2655483(S6; S9; S13)	PF3D7_0823800	null	DnaJ protein, putative					0.532288	1.10341	0.754636	0.800001	1.01032							_MGRKAsNDSYENS
ASNDSYENSDVNGAVSKR	N-Term(iTRAQ4plex); S5(Phospho); K17(iTRAQ4plex)	124512306	2655483	2655483(S9)	PF3D7_0823800	null	DnaJ protein, putative				0.926		1.10341	0.754636	0.800001	1.01032					0.916543		GRKASNDsYENSDVN
KASNDSYENSDVNGAVSK	N-Term(iTRAQ4plex); K1(iTRAQ4plex); S3(Phospho); K18(iTRAQ4plex)	124512306	2655483	2655483(S9; S13)	PF3D7_0823800	null	DnaJ protein, putative					0.578393	1.10341	0.754636	0.800001	1.01032							_MGRKAsNDSYENS
ASNDSYENSDVNGAVSKR	N-Term(iTRAQ4plex); S9(Phospho); K17(iTRAQ4plex)	124512306	2655483	2655483(S9; S13)	PF3D7_0823800	null	DnaJ protein, putative					1.06887	1.10341	0.754636	0.800001	1.01032							SNDSYENsDVNGAVS
ASNDSYENSDVNGAVSK	N-Term(iTRAQ4plex); S9(Phospho); K17(iTRAQ4plex)	124512306	2655483	2655483(S9; S13)	PF3D7_0823800	null	DnaJ protein, putative			0.85523		0.589183	1.10341	0.754636	0.800001	1.01032				1.06904			SNDSYENsDVNGAVS
MNSINFNEENK	N-Term(iTRAQ4plex); S3(Phospho); K11(iTRAQ4plex)	296005072	2655485	2655485(S410)	PF3D7_0823300	GCN5	histone acetyltransferase GCN5 (GCN5)			1.22709		2.55297	0.759608	1.16887	0.921986	0.853104	1.082			1.33092		2.35949	NDMARMNsINFNEEN
MNSINFNEENK	N-Term(iTRAQ4plex); S3(Phospho); K11(iTRAQ4plex)	296005072	2655485	2655485(S410)	PF3D7_0823300	GCN5	histone acetyltransferase GCN5 (GCN5)					1.32506	0.759608	1.16887	0.921986	0.853104	1.082					1.22464	NDMARMNsINFNEEN
MNSNENNNTTTTIIK	N-Term(iTRAQ4plex); M1(Oxidation); S3(Phospho); K15(iTRAQ4plex)	296005072	2655485	2655485(S666)	PF3D7_0823300	GCN5	histone acetyltransferase GCN5 (GCN5)			0.778254	0.84		0.759608	1.16887	0.921986	0.853104	1.082			0.844106	0.98464		KKSIKMNsNENNNTT
MNSNENNNTTTTIIK	N-Term(iTRAQ4plex); M1(Oxidation); S3(Phospho); K15(iTRAQ4plex)	296005072	2655485	2655485(S666)	PF3D7_0823300	GCN5	histone acetyltransferase GCN5 (GCN5)			0.762608			0.759608	1.16887	0.921986	0.853104	1.082			0.827136			KKSIKMNsNENNNTT
DDGHVDKQNYSLEK	N-Term(iTRAQ4plex); K7(iTRAQ4plex); S11(Phospho); K14(iTRAQ4plex)	296005072	2655485	2655485(S784)	PF3D7_0823300	GCN5	histone acetyltransferase GCN5 (GCN5)			0.668344			0.759608	1.16887	0.921986	0.853104	1.082			0.724896			HVDKQNYsLEKKDNE
ESIDNLGNVDTDNNIKR	N-Term(iTRAQ4plex); T11(Phospho); K16(iTRAQ4plex)	296005072	2655485	2655485(T958)	PF3D7_0823300	GCN5	histone acetyltransferase GCN5 (GCN5)				0.805		0.759608	1.16887	0.921986	0.853104	1.082				0.943613		DNLGNVDtDNNIKRD
QNYSLEK	N-Term(iTRAQ4plex); S4(Phospho); K7(iTRAQ4plex)	296005072	2655485	2655485*	PF3D7_0823300	GCN5	histone acetyltransferase GCN5 (GCN5)			0.631863			0.759608	1.16887	0.921986	0.853104	1.082			0.685328			#N/A
SNIYNNSSSHK	N-Term(iTRAQ4plex); S7(Phospho); K11(iTRAQ4plex)	124512324	2655486	2655486(S1002)	PF3D7_0822900	null	conserved Plasmodium protein, unknown function		1.0372				0.96652	1.13204	0.89502	1.01092	1.22275		0.91622				KSNIYNNsSSHKLLN
SNIYNNSSSHK	N-Term(iTRAQ4plex); S9(Phospho); K11(iTRAQ4plex)	124512324	2655486	2655486(S1004)	PF3D7_0822900	null	conserved Plasmodium protein, unknown function			1.0207			0.96652	1.13204	0.89502	1.01092	1.22275			1.14043			NIYNNSSsHKLLNTE
NTSNDSEQINNNLSFPNSNK	N-Term(iTRAQ4plex); S6(Phospho); K20(iTRAQ4plex)	124512324	2655486	2655486(S1020)	PF3D7_0822900	null	conserved Plasmodium protein, unknown function					1.43046	0.96652	1.13204	0.89502	1.01092	1.22275					1.16987	KKNTSNDsEQINNNL
NTSNDSEQINNNLSFPNSNK	N-Term(iTRAQ4plex); S14(Phospho); K20(iTRAQ4plex)	124512324	2655486	2655486(S1020; S1028)	PF3D7_0822900	null	conserved Plasmodium protein, unknown function			0.767632			0.96652	1.13204	0.89502	1.01092	1.22275			0.85767			EQINNNLsFPNSNKE
NTSNDSEQINNNLSFPNSNK	N-Term(iTRAQ4plex); S14(Phospho); K20(iTRAQ4plex)	124512324	2655486	2655486(S1028)	PF3D7_0822900	null	conserved Plasmodium protein, unknown function			0.756047			0.96652	1.13204	0.89502	1.01092	1.22275			0.844726			EQINNNLsFPNSNKE
EFNSNSEIDISCFNNGVK	N-Term(iTRAQ4plex); S4(Phospho); C12(Carbamidomethyl); K18(iTRAQ4plex)	124512324	2655486	2655486(S1038)	PF3D7_0822900	null	conserved Plasmodium protein, unknown function		1.00927				0.96652	1.13204	0.89502	1.01092	1.22275		0.891552				NSNKEFNsNSEIDIS
GIFEDSGGAENEIIYDQEK	N-Term(iTRAQ4plex); S6(Phospho); K19(iTRAQ4plex)	124512324	2655486	2655486(S1064)	PF3D7_0822900	null	conserved Plasmodium protein, unknown function				1.008		0.96652	1.13204	0.89502	1.01092	1.22275				0.997111		MKGIFEDsGGAENEI
SETNDEEEVTVEMEEK	N-Term(iTRAQ4plex); T3(Phospho); K16(iTRAQ4plex)	124512324	2655486	2655486(S221)	PF3D7_0822900	null	conserved Plasmodium protein, unknown function		1.52987				0.96652	1.13204	0.89502	1.01092	1.22275		1.35142				KNKNSDKsETNDEEE
GNNSECGNIVEEQNNGDSLDER	N-Term(iTRAQ4plex); S4(Phospho); C6(Carbamidomethyl)	124512324	2655486	2655486(S407)	PF3D7_0822900	null	conserved Plasmodium protein, unknown function	1.05257	0.985594	0.94541		1.09577	0.96652	1.13204	0.89502	1.01092	1.22275	1.08903	0.870635	1.0563		0.896156	DQGKGNNsECGNIVE
GNNSECGNIVEEQNNGDSLDER	N-Term(iTRAQ4plex); S4(Phospho); C6(Carbamidomethyl); S18(Phospho)	124512324	2655486	2655486(S407; S421)	PF3D7_0822900	null	conserved Plasmodium protein, unknown function	0.653929		0.975789		0.967211	0.96652	1.13204	0.89502	1.01092	1.22275	0.676581		1.09024		0.791014	DQGKGNNsECGNIVE;EEQNNGDsLDERKEK
ESNYEDPHLNACLSDSNIDGVNINQNEEELK	N-Term(iTRAQ4plex); C12(Carbamidomethyl); S14(Phospho); K31(iTRAQ4plex)	124512324	2655486	2655486(S452)	PF3D7_0822900	null	conserved Plasmodium protein, unknown function		1.37944	0.866389		1.1464	0.96652	1.13204	0.89502	1.01092	1.22275		1.21855	0.96801		0.937558	PHLNACLsDSNIDGV
DILSNPFTTSSYNEENEK	N-Term(iTRAQ4plex); S4(Phospho); K18(iTRAQ4plex)	124512324	2655486	2655486(S475)	PF3D7_0822900	null	conserved Plasmodium protein, unknown function	0.866948	1.05661	0.794126			0.96652	1.13204	0.89502	1.01092	1.22275	0.896979	0.933363	0.887272			LKVKDILsNPFTTSS
DILSNPFTTSSYNEENEK	N-Term(iTRAQ4plex); S4(Phospho); S10(Phospho); K18(iTRAQ4plex)	124512324	2655486	2655486(S475; T479)	PF3D7_0822900	null	conserved Plasmodium protein, unknown function			0.784845			0.96652	1.13204	0.89502	1.01092	1.22275			0.876902			LKVKDILsNPFTTSS;DILSNPFtTSSYNEE
VSNMEMHSNNIENISNCIQK	N-Term(iTRAQ4plex); S2(Phospho); M4(Oxidation); M6(Oxidation); C17(Carbamidomethyl); K20(iTRAQ4plex)	124512324	2655486	2655486(S491)	PF3D7_0822900	null	conserved Plasmodium protein, unknown function	1.33266					0.96652	1.13204	0.89502	1.01092	1.22275	1.37882					NEENEKVsNMEMHSN
VSNMEMHSNNIENISNCIQK	N-Term(iTRAQ4plex); S8(Phospho); C17(Carbamidomethyl); K20(iTRAQ4plex)	124512324	2655486	2655486(S497)	PF3D7_0822900	null	conserved Plasmodium protein, unknown function	0.948899	1.60393	0.837432			0.96652	1.13204	0.89502	1.01092	1.22275	0.981769	1.41685	0.935657			VSNMEMHsNNIENIS
VSNMEMHSNNIENISNCIQK	N-Term(iTRAQ4plex); M4(Oxidation); S8(Phospho); C17(Carbamidomethyl); K20(iTRAQ4plex)	124512324	2655486	2655486(S497)	PF3D7_0822900	null	conserved Plasmodium protein, unknown function	1.01834					0.96652	1.13204	0.89502	1.01092	1.22275	1.05362					VSNMEMHsNNIENIS
YINDGSDDLETYK	N-Term(iTRAQ4plex); S6(Phospho); K13(iTRAQ4plex)	124512324	2655486	2655486(S551)	PF3D7_0822900	null	conserved Plasmodium protein, unknown function	0.856941		0.856883			0.96652	1.13204	0.89502	1.01092	1.22275	0.886626		0.957389			EKYINDGsDDLETYK
YINDGSDDLETYKK	N-Term(iTRAQ4plex); S6(Phospho); K13(iTRAQ4plex); K14(iTRAQ4plex)	124512324	2655486	2655486(S551)	PF3D7_0822900	null	conserved Plasmodium protein, unknown function	1.33123		0.716696	0.899	1.25545	0.96652	1.13204	0.89502	1.01092	1.22275	1.37734		0.800759	0.889289	1.02675	EKYINDGsDDLETYK
LNFNVPSQSYGINHLYNMNK	N-Term(iTRAQ4plex); S9(Phospho); K20(iTRAQ4plex)	124512324	2655486	2655486(S599)	PF3D7_0822900	null	conserved Plasmodium protein, unknown function		1.21362				0.96652	1.13204	0.89502	1.01092	1.22275		1.07206				KLNFNVPsQSYGINH
NSYDTNSFQYNK	N-Term(iTRAQ4plex); S7(Phospho); K12(iTRAQ4plex)	124512324	2655486	2655486(S619)	PF3D7_0822900	null	conserved Plasmodium protein, unknown function			0.827014			0.96652	1.13204	0.89502	1.01092	1.22275			0.924017			KNSYDTNsFQYNKSY
SYSSTTNEEQEK	N-Term(iTRAQ4plex); S3(Phospho); K12(iTRAQ4plex)	124512324	2655486	2655486(S627)	PF3D7_0822900	null	conserved Plasmodium protein, unknown function			0.828022			0.96652	1.13204	0.89502	1.01092	1.22275			0.925144			FQYNKSYsSTTNEEQ
SYSSTTNEEQEK	N-Term(iTRAQ4plex); S3(Phospho); K12(iTRAQ4plex)	124512324	2655486	2655486(S627; T630)	PF3D7_0822900	null	conserved Plasmodium protein, unknown function			1.09311			0.96652	1.13204	0.89502	1.01092	1.22275			1.22133			FQYNKSYsSTTNEEQ
EYGFNNCMNYTNINCSNINQSYSNMIR	N-Term(iTRAQ4plex); C7(Carbamidomethyl); C15(Carbamidomethyl); S23(Phospho)	124512324	2655486	2655486(S662)	PF3D7_0822900	null	conserved Plasmodium protein, unknown function				1.376		0.96652	1.13204	0.89502	1.01092	1.22275				1.36114		SNINQSYsNMIRNYN
INLCNSAYYPHCTYSNPLK	N-Term(iTRAQ4plex); C4(Carbamidomethyl); C12(Carbamidomethyl); S15(Phospho); K19(iTRAQ4plex)	124512324	2655486	2655486(S718)	PF3D7_0822900	null	conserved Plasmodium protein, unknown function		0.890058	0.745139			0.96652	1.13204	0.89502	1.01092	1.22275		0.786243	0.832539			YYPHCTYsNPLKSIK
VSSCPEYQNSNEQYHQK	N-Term(iTRAQ4plex); C4(Carbamidomethyl); S10(Phospho); K17(iTRAQ4plex)	124512324	2655486	2655486(S969; S970)	PF3D7_0822900	null	conserved Plasmodium protein, unknown function			0.727153			0.96652	1.13204	0.89502	1.01092	1.22275			0.812444			SCPEYQNsNEQYHQK
VSSCPEYQNSNEQYHQK	N-Term(iTRAQ4plex); S3(Phospho); C4(Carbamidomethyl); S10(Phospho); K17(iTRAQ4plex)	124512324	2655486	2655486(S970; S977)	PF3D7_0822900	null	conserved Plasmodium protein, unknown function		0.852593				0.96652	1.13204	0.89502	1.01092	1.22275		0.753147				NDISRVSsCPEYQNS;SCPEYQNsNEQYHQK
VSSCPEYQNSNEQYHQK	N-Term(iTRAQ4plex); C4(Carbamidomethyl); S10(Phospho); K17(iTRAQ4plex)	124512324	2655486	2655486(S977)	PF3D7_0822900	null	conserved Plasmodium protein, unknown function			0.645406	0.743		0.96652	1.13204	0.89502	1.01092	1.22275			0.721108	0.734974		SCPEYQNsNEQYHQK
QSSMTNSINSK	N-Term(iTRAQ4plex); S3(Phospho); K11(iTRAQ4plex)	124512324	2655486	2655486(S987)	PF3D7_0822900	null	conserved Plasmodium protein, unknown function			0.644092	0.937		0.96652	1.13204	0.89502	1.01092	1.22275			0.719639	0.926878		QYHQKQSsMTNSINS
QSSMTNSINSK	N-Term(iTRAQ4plex); S3(Phospho); S7(Phospho); K11(iTRAQ4plex)	124512324	2655486	2655486(S991)	PF3D7_0822900	null	conserved Plasmodium protein, unknown function	0.95756		0.754673			0.96652	1.13204	0.89502	1.01092	1.22275	0.99073		0.843191			KQSSMTNsINSKSNI
QSSMTNSINSKSNIYNNSSSHK	N-Term(iTRAQ4plex); S3(Phospho); S7(Phospho); K11(iTRAQ4plex); K22(iTRAQ4plex)	124512324	2655486	2655486(S994)	PF3D7_0822900	null	conserved Plasmodium protein, unknown function				1.034		0.96652	1.13204	0.89502	1.01092	1.22275				1.02283		SMTNSINsKSNIYNN
QSSMTNSINSK	N-Term(iTRAQ4plex); S10(Phospho); K11(iTRAQ4plex)	124512324	2655486	2655486(S994)	PF3D7_0822900	null	conserved Plasmodium protein, unknown function						0.96652	1.13204	0.89502	1.01092	1.22275						SMTNSINsKSNIYNN
KNTSNDSEQINNNLSFPNSNK	N-Term(iTRAQ4plex); K1(iTRAQ4plex); S4(Phospho); S7(Phospho); K21(iTRAQ4plex)	124512324	2655486	2655486(T1016; S1017)	PF3D7_0822900	null	conserved Plasmodium protein, unknown function					0.760742	0.96652	1.13204	0.89502	1.01092	1.22275					0.622158	NTEKKKNtSNDSEQI;TEKKKNTsNDSEQIN
NSDKSETNDEEEVTVEMEEK	N-Term(iTRAQ4plex); K4(iTRAQ4plex); T7(Phospho); K20(iTRAQ4plex)	124512324	2655486	2655486(T223)	PF3D7_0822900	null	conserved Plasmodium protein, unknown function	1.78679	0.813949				0.96652	1.13204	0.89502	1.01092	1.22275	1.84869	0.71901				KNSDKSEtNDEEEVT
DNNFDDITEK	N-Term(iTRAQ4plex); T8(Phospho); K10(iTRAQ4plex)	124512324	2655486	2655486(T543)	PF3D7_0822900	null	conserved Plasmodium protein, unknown function	1.05845					0.96652	1.13204	0.89502	1.01092	1.22275	1.09512					DNNFDDItEKYINDG
QSSMTNSINSK	N-Term(iTRAQ4plex); S2(Phospho); S7(Phospho); K11(iTRAQ4plex)	124512324	2655486	2655486*	PF3D7_0822900	null	conserved Plasmodium protein, unknown function					0.878126	0.96652	1.13204	0.89502	1.01092	1.22275					0.718158	QYHQKQSsMTNSINS;HQKQSSMtNSINSKS
KINLCNSAYYPHCTYSNPLK	K1(iTRAQ4plex); N-Term(iTRAQ4plex); C5(Carbamidomethyl); C13(Carbamidomethyl); S16(Phospho); K20(iTRAQ4plex)	124512324	2655486	2655486*	PF3D7_0822900	null	conserved Plasmodium protein, unknown function				1.15		0.96652	1.13204	0.89502	1.01092	1.22275				1.13758		#N/A
SETNDEEEVTVEMEEK	N-Term(iTRAQ4plex); S1(Phospho); K16(iTRAQ4plex)	124512324	2655486	2655486*	PF3D7_0822900	null	conserved Plasmodium protein, unknown function			0.790856			0.96652	1.13204	0.89502	1.01092	1.22275			0.883618			#N/A
IVDTPLSESLR	N-Term(iTRAQ4plex); S9(Phospho)	124512332	2655487	2655487(S300)	PF3D7_0822600	SEC23	protein transport protein SEC23 (SEC23)	1.00515					1.00737	0.879842	0.929345	1.0092		0.997796					VDTPLSEsLRHHLDL
HHLDLQKENSNAR	N-Term(iTRAQ4plex); K7(iTRAQ4plex); S10(Phospho)	124512332	2655487	2655487(S312)	PF3D7_0822600	SEC23	protein transport protein SEC23 (SEC23)				1.095		1.00737	0.879842	0.929345	1.0092					1.08501		LDLQKENsNARHVKK
NDIENDSDETSEHIK	N-Term(iTRAQ4plex); S7(Phospho); K15(iTRAQ4plex)	296005052	2655499	2655499(S533)	PF3D7_0820000	SRCAP	Snf2-related CBP activator, putative (SRCAP)			0.599583			0.750607	1.11896	0.877663	1.08093	1.23582			0.683158			KNDIENDsDETSEHI
NDIENDSDETSEHIK	N-Term(iTRAQ4plex); S7(Phospho); K15(iTRAQ4plex)	296005052	2655499	2655499(T536; S537)	PF3D7_0820000	SRCAP	Snf2-related CBP activator, putative (SRCAP)			0.790403			0.750607	1.11896	0.877663	1.08093	1.23582			0.900577			KNDIENDsDETSEHI
NFDNSNENVNR	N-Term(iTRAQ4plex); S5(Phospho)	86171557	3885686	3885686(S92)	PF3D7_0625200	null	conserved Plasmodium protein, unknown function			0.974444													RKKNFDNsNENVNRK
NDDIMMTPNNNHNNNTEDFSDDDLDEK	N-Term(iTRAQ4plex); S20(Phospho); K27(iTRAQ4plex)	86171687	3885697	3885697(S506)	PF3D7_0627700	null	transportin			0.920385			1.15366	0.890328	0.90613	0.890546				1.01573			NNNTEDFsDDDLDEK
NDDIMMTPNNNHNNNTEDFSDDDLDEKNDEMSSR	N-Term(iTRAQ4plex); S20(Phospho); K27(iTRAQ4plex)	86171687	3885697	3885697(S506)	PF3D7_0627700	null	transportin		1.81734				1.15366	0.890328	0.90613	0.890546			2.0412				NNNTEDFsDDDLDEK
STHSHQSDHQNDFSLQQEDNNYTK	N-Term(iTRAQ4plex); S4(Phospho); S7(Phospho); K24(iTRAQ4plex)	86171693	3885698	3885698(S303; S306)	PF3D7_0627800	ACS	acetyl-CoA synthetase, putative (ACS)					1.5649	1.08148	1.07179	0.908505	0.908709	1.46411					1.06884	IQIKSTHsHQSDHQN;KSTHSHQsDHQNDFS
STHSHQSDHQNDFSLQQEDNNYTK	N-Term(iTRAQ4plex); S7(Phospho); K24(iTRAQ4plex)	86171693	3885698	3885698(S306)	PF3D7_0627800	ACS	acetyl-CoA synthetase, putative (ACS)		0.902918	0.780821			1.08148	1.07179	0.908505	0.908709	1.46411		0.842436	0.859457			KSTHSHQsDHQNDFS
NELHNNSPFLICSNNITDIEEFKK	N-Term(iTRAQ4plex); S7(Phospho); C12(Carbamidomethyl); K23(iTRAQ4plex); K24(iTRAQ4plex)	86171693	3885698	3885698(S890)	PF3D7_0627800	ACS	acetyl-CoA synthetase, putative (ACS)		1.45147				1.08148	1.07179	0.908505	0.908709	1.46411		1.35424				RNELHNNsPFLICSN
NELHNNSPFLICSNNITDIEEFK	N-Term(iTRAQ4plex); S7(Phospho); C12(Carbamidomethyl); K23(iTRAQ4plex)	86171693	3885698	3885698(S890)	PF3D7_0627800	ACS	acetyl-CoA synthetase, putative (ACS)		1.14124				1.08148	1.07179	0.908505	0.908709	1.46411		1.0648				RNELHNNsPFLICSN
SYSKELINTDMVNNDNQFGDLK	N-Term(iTRAQ4plex); S3(Phospho); K4(iTRAQ4plex); K22(iTRAQ4plex)	86171693	3885698	3885698*	PF3D7_0627800	ACS	acetyl-CoA synthetase, putative (ACS)			0.680875			1.08148	1.07179	0.908505	0.908709	1.46411			0.749445			#N/A
SYALVDNEVGNSNISDEENIIKR	N-Term(iTRAQ4plex); S15(Phospho); K22(iTRAQ4plex)	86170571	3885713	3885713(S19)	PF3D7_0605100	null	RNA-binding protein, putative	1.22133			1.254	1.46774	0.907368	0.871011	0.88813	1.0523	1.32507	1.34601			1.19168	1.10767	VDNEVGNsNISDEEN
SYALVDNEVGNSNISDEENIIK	N-Term(iTRAQ4plex); S12(Phospho); K22(iTRAQ4plex)	86170571	3885713	3885713(S19)	PF3D7_0605100	null	RNA-binding protein, putative					0.53296	0.907368	0.871011	0.88813	1.0523	1.32507					0.402213	VDNEVGNsNISDEEN
SYALVDNEVGNSNISDEENIIK	N-Term(iTRAQ4plex); S15(Phospho); K22(iTRAQ4plex)	86170571	3885713	3885713(S19; S22)	PF3D7_0605100	null	RNA-binding protein, putative			1.18396			0.907368	0.871011	0.88813	1.0523	1.32507			1.33309			EVGNSNIsDEENIIK
SYALVDNEVGNSNISDEENIIKR	N-Term(iTRAQ4plex); S15(Phospho); K22(iTRAQ4plex)	86170571	3885713	3885713(S19; S22)	PF3D7_0605100	null	RNA-binding protein, putative				1.29		0.907368	0.871011	0.88813	1.0523	1.32507				1.22589		VDNEVGNsNISDEEN
SYALVDNEVGNSNISDEENIIK	N-Term(iTRAQ4plex); S15(Phospho); K22(iTRAQ4plex)	86170571	3885713	3885713(S22)	PF3D7_0605100	null	RNA-binding protein, putative		1.12647	1.04991	1.113		0.907368	0.871011	0.88813	1.0523	1.32507		1.29328	1.18215	1.05769		EVGNSNIsDEENIIK
KNDNYMDDNMSIDDNDNYSVPK	K1(iTRAQ4plex); N-Term(iTRAQ4plex); M6(Oxidation); M10(Oxidation); S11(Phospho); K22(iTRAQ4plex)	86170571	3885713	3885713(S354)	PF3D7_0605100	null	RNA-binding protein, putative					2.01381	0.907368	0.871011	0.88813	1.0523	1.32507					1.51978	NYMDDNMsIDDNDNY
KNDNYMDDNMSIDDNDNYSVPK	N-Term(iTRAQ4plex); K1(iTRAQ4plex); S11(Phospho); K22(iTRAQ4plex)	86170571	3885713	3885713(S354)	PF3D7_0605100	null	RNA-binding protein, putative		1.02107				0.907368	0.871011	0.88813	1.0523	1.32507		1.17228				NYMDDNMsIDDNDNY
ISSYEDIKK	N-Term(iTRAQ4plex); S3(Phospho); K8(iTRAQ4plex); K9(iTRAQ4plex)	296004660	3885716	3885716(S1111)	PF3D7_0613800	ApiAP2	transcription factor with AP2 domain(s) (ApiAP2)		0.634485				0.928069	1.32127	0.909056	0.964262	1.1189		0.48021				DNVGKISsYEDIKKQ
FKSFIIEDSNSSSSGK	N-Term(iTRAQ4plex); K2(iTRAQ4plex); S3(Phospho); K16(iTRAQ4plex)	296004660	3885716	3885716(S130)	PF3D7_0613800	ApiAP2	transcription factor with AP2 domain(s) (ApiAP2)	0.721584					0.928069	1.32127	0.909056	0.964262	1.1189	0.777511					KKLEKFKsFIIEDSN
CIEKESNDGNTPHASPLIIK	N-Term(iTRAQ4plex); C1(Carbamidomethyl); K4(iTRAQ4plex); S6(Phospho); K20(iTRAQ4plex)	296004660	3885716	3885716(S1303)	PF3D7_0613800	ApiAP2	transcription factor with AP2 domain(s) (ApiAP2)				0.614		0.928069	1.32127	0.909056	0.964262	1.1189				0.636756		IKCIEKEsNDGNTPH
GENINNMSNSLCQYK	N-Term(iTRAQ4plex); S8(Phospho); C12(Carbamidomethyl); K15(iTRAQ4plex)	296004660	3885716	3885716(S1767)	PF3D7_0613800	ApiAP2	transcription factor with AP2 domain(s) (ApiAP2)			0.932154			0.928069	1.32127	0.909056	0.964262	1.1189			1.02541			GENINNMsNSLCQYK
YNEHNNIFGSNNHTNR	N-Term(iTRAQ4plex); S10(Phospho)	296004660	3885716	3885716(S2770)	PF3D7_0613800	ApiAP2	transcription factor with AP2 domain(s) (ApiAP2)	0.707212		1.28111			0.928069	1.32127	0.909056	0.964262	1.1189	0.762025		1.40928			EHNNIFGsNNHTNRR
NNKNSSSPFFINK	N-Term(iTRAQ4plex); K3(iTRAQ4plex); S6(Phospho); S7(Phospho); K13(iTRAQ4plex)	296004660	3885716	3885716(S2813)	PF3D7_0613800	ApiAP2	transcription factor with AP2 domain(s) (ApiAP2)					1.20491	0.928069	1.32127	0.909056	0.964262	1.1189					1.07686	YNRNNKNsSSPFFIN
NSSSPFFINK	N-Term(iTRAQ4plex); S4(Phospho); K10(iTRAQ4plex)	296004660	3885716	3885716(S2815)	PF3D7_0613800	ApiAP2	transcription factor with AP2 domain(s) (ApiAP2)	1.20452	1.33062	0.983573			0.928069	1.32127	0.909056	0.964262	1.1189	1.29788	1.00708	1.08197			RNNKNSSsPFFINKD
DLYNSFEDLNESSNDEDTLR	N-Term(iTRAQ4plex); S12(Phospho)	296004660	3885716	3885716(S2833)	PF3D7_0613800	ApiAP2	transcription factor with AP2 domain(s) (ApiAP2)			0.838621			0.928069	1.32127	0.909056	0.964262	1.1189			0.922519			SFEDLNEsSNDEDTL
DLYNSFEDLNESSNDEDTLR	N-Term(iTRAQ4plex); S12(Phospho)	296004660	3885716	3885716(S2833; S2834)	PF3D7_0613800	ApiAP2	transcription factor with AP2 domain(s) (ApiAP2)			1.11813	1.052		0.928069	1.32127	0.909056	0.964262	1.1189			1.22999	1.09099		SFEDLNEsSNDEDTL
SIDCFESNSTIDENK	N-Term(iTRAQ4plex); C4(Carbamidomethyl); S7(Phospho); K15(iTRAQ4plex)	296004660	3885716	3885716(S32)	PF3D7_0613800	ApiAP2	transcription factor with AP2 domain(s) (ApiAP2)			0.933265			0.928069	1.32127	0.909056	0.964262	1.1189			1.02663			KSIDCFEsNSTIDEN
DNHIDDTQPVTNSEPMNINTCPIKSPELLK	N-Term(iTRAQ4plex); C21(Carbamidomethyl); K24(iTRAQ4plex); S25(Phospho); K30(iTRAQ4plex)	296004660	3885716	3885716(S3244)	PF3D7_0613800	ApiAP2	transcription factor with AP2 domain(s) (ApiAP2)			0.828352			0.928069	1.32127	0.909056	0.964262	1.1189			0.911223			INTCPIKsPELLKDN
DNSISSIVK	N-Term(iTRAQ4plex); S6(Phospho); K9(iTRAQ4plex)	296004660	3885716	3885716(S3742)	PF3D7_0613800	ApiAP2	transcription factor with AP2 domain(s) (ApiAP2)	0.850554					0.928069	1.32127	0.909056	0.964262	1.1189	0.916477					KKDNSISsIVKNNQT
DNSISSIVK	N-Term(iTRAQ4plex); S5(Phospho); K9(iTRAQ4plex)	296004660	3885716	3885716(S3742)	PF3D7_0613800	ApiAP2	transcription factor with AP2 domain(s) (ApiAP2)			1.04334			0.928069	1.32127	0.909056	0.964262	1.1189			1.14772			KKDNSISsIVKNNQT
KDNSISSIVK	N-Term(iTRAQ4plex); K1(iTRAQ4plex); S7(Phospho); K10(iTRAQ4plex)	296004660	3885716	3885716(S3742)			transcription factor with AP2 domain(s) (ApiAP2)	0.859327															KKDNSISsIVKNNQT
EITDNNNLHLSNNEK	N-Term(iTRAQ4plex); S11(Phospho); K15(iTRAQ4plex)	296004660	3885716	3885716(S3964)	PF3D7_0613800	ApiAP2	transcription factor with AP2 domain(s) (ApiAP2)		0.731994			1.52321	0.928069	1.32127	0.909056	0.964262	1.1189		0.554009			1.36134	DNNNLHLsNNEKINK
KNSNIIR	N-Term(iTRAQ4plex); K1(iTRAQ4plex); S3(Phospho)	296004660	3885716	3885716(S547)	PF3D7_0613800	ApiAP2	transcription factor with AP2 domain(s) (ApiAP2)		1.10641				0.928069	1.32127	0.909056	0.964262	1.1189		0.837386				NNSIKKNsNIIRTFG
NRISSDEFNDEHNK	N-Term(iTRAQ4plex); S4(Phospho); S5(Phospho); K14(iTRAQ4plex)	296004660	3885716	3885716(S697; S698)	PF3D7_0613800	ApiAP2	transcription factor with AP2 domain(s) (ApiAP2)			0.763672		1.40554	0.928069	1.32127	0.909056	0.964262	1.1189			0.840071		1.25618	KRIRNRIsSDEFNDE;RIRNRISsDEFNDEH
ENYYEWMLPTIYNKDDDIQSDQLNK	N-Term(iTRAQ4plex); K14(iTRAQ4plex); S20(Phospho); K25(iTRAQ4plex)	296004660	3885716	3885716(S761)	PF3D7_0613800	ApiAP2	transcription factor with AP2 domain(s) (ApiAP2)		1.27971				0.928069	1.32127	0.909056	0.964262	1.1189		0.968547				NKDDDIQsDQLNKHT
SGFLNTDITPEYGR	N-Term(iTRAQ4plex); T9(Phospho)	296004660	3885716	3885716(T2971)	PF3D7_0613800	ApiAP2	transcription factor with AP2 domain(s) (ApiAP2)	0.942129	1.11103	1.07647	0.978	2.12185	0.928069	1.32127	0.909056	0.964262	1.1189	1.01515	0.84088	1.18417	1.01425	1.89637	GFLNTDItPEYGRGR
SQMDSQNNSSIHDYINK	N-Term(iTRAQ4plex); M3(Oxidation); S5(Phospho); K17(iTRAQ4plex)	296004660	3885716	3885716*	PF3D7_0613800	ApiAP2	transcription factor with AP2 domain(s) (ApiAP2)					0.835542	0.928069	1.32127	0.909056	0.964262	1.1189					0.74675	#N/A
TNVDSSLINKNNK	N-Term(iTRAQ4plex); S5(Phospho); K10(iTRAQ4plex); K13(iTRAQ4plex)	296004660	3885716	3885716*	PF3D7_0613800	ApiAP2	transcription factor with AP2 domain(s) (ApiAP2)				1.015		0.928069	1.32127	0.909056	0.964262	1.1189				1.05262		#N/A
YNEHNNIFGSNNHTNRR	N-Term(iTRAQ4plex); S10(Phospho)	296004660	3885716	3885716*	PF3D7_0613800	ApiAP2	transcription factor with AP2 domain(s) (ApiAP2)				0.992		0.928069	1.32127	0.909056	0.964262	1.1189				1.02877		#N/A
NFFLDSK	N-Term(iTRAQ4plex); S6(Phospho); K7(iTRAQ4plex)	86170993	3885717	3885717(S1233)	PF3D7_0613900	myoE	myosin E, putative (myoE)	0.794008					0.862456	1.03044	0.875793	1.00294	1.15094	0.920636					KKNFFLDsKRGSDAS
DDINEEQNNIDEIYKSDDHVVNLDNTK	N-Term(iTRAQ4plex); K15(iTRAQ4plex); S16(Phospho); K27(iTRAQ4plex)	86170993	3885717	3885717(S1502)	PF3D7_0613900	myoE	myosin E, putative (myoE)			0.547371			0.862456	1.03044	0.875793	1.00294	1.15094			0.625			#N/A
SVLNNVEDK	N-Term(iTRAQ4plex); S1(Phospho); K9(iTRAQ4plex)	86170993	3885717	3885717(S1580)	PF3D7_0613900	myoE	myosin E, putative (myoE)	0.817934					0.862456	1.03044	0.875793	1.00294	1.15094	0.948378					RRKKKKKsVLNNVED
STSNIGIELYDNEK	N-Term(iTRAQ4plex); S3(Phospho); K14(iTRAQ4plex)	86170993	3885717	3885717*	PF3D7_0613900	myoE	myosin E, putative (myoE)	0.6288					0.862456	1.03044	0.875793	1.00294	1.15094	0.729081					#N/A
KSSTNMSYDDNQNMEGGLLK	N-Term(iTRAQ4plex); K1(iTRAQ4plex); T4(Phospho); K20(iTRAQ4plex)	86170993	3885717	3885717*	PF3D7_0613900	myoE	myosin E, putative (myoE)	0.816737					0.862456	1.03044	0.875793	1.00294	1.15094	0.94699					#N/A
NEVINSNDTR	N-Term(iTRAQ4plex); S6(Phospho)	86171008	3885720	3885720(S12)	PF3D7_0614300	null	organic anion transporter			0.851766			1.16245	1.00438	0.97576	0.900909	1.01345			0.872925			EKNEVINsNDTRLRK
ELEESQPQK	N-Term(iTRAQ4plex); S5(Phospho); K9(iTRAQ4plex)	86171008	3885720	3885720(S285)	PF3D7_0614300	null	organic anion transporter			0.711115			1.16245	1.00438	0.97576	0.900909	1.01345			0.728781			SRRELEEsQPQKCLE
SKQDDPHVSNDFK	N-Term(iTRAQ4plex); K2(iTRAQ4plex); S9(Phospho); K13(iTRAQ4plex)	86171008	3885720	3885720(S321)	PF3D7_0614300	null	organic anion transporter	1.35045		0.598346	0.834	0.703567	1.16245	1.00438	0.97576	0.900909	1.01345	1.16173		0.61321	0.925731	0.694227	KQDDPHVsNDFKTMD
QDDPHVSNDFK	N-Term(iTRAQ4plex); S7(Phospho); K11(iTRAQ4plex)	86171008	3885720	3885720(S321)	PF3D7_0614300	null	organic anion transporter	1.45498	1.19387	0.593678			1.16245	1.00438	0.97576	0.900909	1.01345	1.25164	1.18866	0.608426			KQDDPHVsNDFKTMD
TSNISNLK	N-Term(iTRAQ4plex); S2(Phospho); K8(iTRAQ4plex)	86171008	3885720	3885720(S422)	PF3D7_0614300	null	organic anion transporter	0.60447		0.856951	0.663	0.529758	1.16245	1.00438	0.97576	0.900909	1.01345	0.519995		0.878239	0.735923	0.522725	NLSSAKTsNISNLKN
NISSGKSIDDSTDNSK	N-Term(iTRAQ4plex); S4(Phospho); K6(iTRAQ4plex); S7(Phospho); K16(iTRAQ4plex)	86171008	3885720	3885720(S432; S435)	PF3D7_0614300	null	organic anion transporter					0.706472	1.16245	1.00438	0.97576	0.900909	1.01345					0.697094	SNLKNISsGKSIDDS;KNISSGKsIDDSTDN
NISSGKSIDDSTDNSK	N-Term(iTRAQ4plex); K6(iTRAQ4plex); S7(Phospho); K16(iTRAQ4plex)	86171008	3885720	3885720(S435)	PF3D7_0614300	null	organic anion transporter				0.655	0.859564	1.16245	1.00438	0.97576	0.900909	1.01345				0.727043	0.848153	KNISSGKsIDDSTDN
SNMVAAIYEEDAVFR	N-Term(iTRAQ4plex); S1(Phospho)	86171008	3885720	3885720(S467)	PF3D7_0614300	null	organic anion transporter	0.6066					1.16245	1.00438	0.97576	0.900909	1.01345	0.521827					NFKLNKKsNMVAAIY
NDSNNLSFSSSQK	N-Term(iTRAQ4plex); S3(Phospho); K13(iTRAQ4plex)	86171008	3885720	3885720(S490)	PF3D7_0614300	null	organic anion transporter	1.02866		0.787956		1.01044	1.16245	1.00438	0.97576	0.900909	1.01345	0.884905		0.80753		0.997023	NALHKNDsNNLSFSS
NNALHKNDSNNLSFSSSQK	N-Term(iTRAQ4plex); K6(iTRAQ4plex); S9(Phospho); S13(Phospho); K19(iTRAQ4plex)	86171008	3885720	3885720(S490; S494)	PF3D7_0614300	null	organic anion transporter					0.981115	1.16245	1.00438	0.97576	0.900909	1.01345					0.96809	NALHKNDsNNLSFSS;KNDSNNLsFSSSQKL
NDSNNLSFSSSQK	N-Term(iTRAQ4plex); S3(Phospho); S7(Phospho); K13(iTRAQ4plex)	86171008	3885720	3885720(S490; S494)	PF3D7_0614300	null	organic anion transporter			0.644056			1.16245	1.00438	0.97576	0.900909	1.01345			0.660055			NALHKNDsNNLSFSS;KNDSNNLsFSSSQKL
NDSNNLSFSSSQK	N-Term(iTRAQ4plex); S7(Phospho); K13(iTRAQ4plex)	86171008	3885720	3885720(S494)	PF3D7_0614300	null	organic anion transporter		1.09133		0.863		1.16245	1.00438	0.97576	0.900909	1.01345		1.08657		0.957921		KNDSNNLsFSSSQKL
LNNNDGDNSYDNENDMINNDYNER	N-Term(iTRAQ4plex); S9(Phospho)	86171008	3885720	3885720(S509)	PF3D7_0614300	null	organic anion transporter			0.890536			1.16245	1.00438	0.97576	0.900909	1.01345			0.912659			NNNDGDNsYDNENDM
HSGNNSYINNNLDK	N-Term(iTRAQ4plex); S2(Phospho); K14(iTRAQ4plex)	86171008	3885720	3885720(S526)	PF3D7_0614300	null	organic anion transporter		1.40011	0.823685			1.16245	1.00438	0.97576	0.900909	1.01345		1.39401	0.844146			NDYNERHsGNNSYIN
HSGNNSYINNNLDK	N-Term(iTRAQ4plex); S2(Phospho); K14(iTRAQ4plex)	86171008	3885720	3885720(S526; S530)	PF3D7_0614300	null	organic anion transporter			0.87494			1.16245	1.00438	0.97576	0.900909	1.01345			0.896675			NDYNERHsGNNSYIN
HSGNNSYINNNLDK	N-Term(iTRAQ4plex); S6(Phospho); K14(iTRAQ4plex)	86171008	3885720	3885720(S530)	PF3D7_0614300	null	organic anion transporter	0.857152			0.558	0.987227	1.16245	1.00438	0.97576	0.900909	1.01345	0.737365			0.619374	0.974121	ERHSGNNsYINNNLD
TNTSYEHPLNK	N-Term(iTRAQ4plex); S4(Phospho); K11(iTRAQ4plex)	86171008	3885720	3885720(T395)	PF3D7_0614300	null	organic anion transporter		1.12352	0.797585		0.883062	1.16245	1.00438	0.97576	0.900909	1.01345		1.11862	0.817398		0.871339	NYENKNKtNTSYEHP
LNNNDGDNSYDNENDMINNDYNERHSGNNSYINNNLDK	N-Term(iTRAQ4plex); Y31(Phospho); K38(iTRAQ4plex)	86171008	3885720	3885720*	PF3D7_0614300	null	organic anion transporter					1.06793	1.16245	1.00438	0.97576	0.900909	1.01345					1.05375	#N/A
NNALHKNDSNNLSFSSSQK	N-Term(iTRAQ4plex); K6(iTRAQ4plex); S13(Phospho); K19(iTRAQ4plex)	86171008	3885720	3885720*	PF3D7_0614300	null	organic anion transporter				0.842		1.16245	1.00438	0.97576	0.900909	1.01345				0.934611		#N/A
TNNSLSDDNNYSSDELEEFYLR	N-Term(iTRAQ4plex); S12(Phospho); S13(Phospho)	86171708	3885722	3885722(S1664)	PF3D7_0628100	null	HECT-domain (ubiquitin-transferase), putative				1.185		0.92863		0.85252	1.28826	0.876174				0.919842		INKKTNNsLSDDNNY
NNSKEENVNNMDHNNNNNSNSNNNNFFHR	N-Term(iTRAQ4plex); K4(iTRAQ4plex); S19(Phospho)	86171708	3885722	3885722(S2101)	PF3D7_0628100	null	HECT-domain (ubiquitin-transferase), putative				0.995		0.92863		0.85252	1.28826	0.876174				0.772357		DHNNNNNsNSNNNNF
RNSYDIPITVR	N-Term(iTRAQ4plex); S3(Phospho)	86171708	3885722	3885722(S2427)	PF3D7_0628100	null	HECT-domain (ubiquitin-transferase), putative			0.848994	0.736		0.92863		0.85252	1.28826	0.876174			0.995864	0.571311		FVFMRRNsYDIPITV
NNDHLSNNSLVLK	N-Term(iTRAQ4plex); S9(Phospho); K13(iTRAQ4plex)	86171708	3885722	3885722(S2592)	PF3D7_0628100	null	HECT-domain (ubiquitin-transferase), putative	0.807271					0.92863		0.85252	1.28826	0.876174	0.869313					NDHLSNNsLVLKYNN
GYNSNSDDIK	N-Term(iTRAQ4plex); S4(Phospho); K10(iTRAQ4plex)	86171708	3885722	3885722(S2867)	PF3D7_0628100	null	HECT-domain (ubiquitin-transferase), putative			0.870367		0.837046	0.92863		0.85252	1.28826	0.876174			1.02093		0.955342	RSQKGYNsNSDDIKK
YELISLDTLLSNDEK	N-Term(iTRAQ4plex); S11(Phospho); K15(iTRAQ4plex)	86171708	3885722	3885722(S4567)	PF3D7_0628100	null	HECT-domain (ubiquitin-transferase), putative		1.18558	0.819802			0.92863		0.85252	1.28826	0.876174			0.961621			ISLDTLLsNDEKKKK
NFQDDSIMSNR	N-Term(iTRAQ4plex); S9(Phospho)	86171708	3885722	3885722(S4706)	PF3D7_0628100	null	HECT-domain (ubiquitin-transferase), putative	0.961403					0.92863		0.85252	1.28826	0.876174	1.03529					FQDDSIMsNRQSDNK
KGSPYFPSR	N-Term(iTRAQ4plex); K1(iTRAQ4plex); S3(Phospho)	86171708	3885722	3885722(S4886)	PF3D7_0628100	null	HECT-domain (ubiquitin-transferase), putative	0.973367	0.827448		0.96		0.92863		0.85252	1.28826	0.876174	1.04817			0.745189		FFENRKGsPYFPSRS
NAGDLSNDNTEEIYHNNR	N-Term(iTRAQ4plex); S6(Phospho)	86171708	3885722	3885722(S5002)	PF3D7_0628100	null	HECT-domain (ubiquitin-transferase), putative		1.06261	0.943037			0.92863		0.85252	1.28826	0.876174			1.10618			DKNAGDLsNDNTEEI
NLGSNFYHSK	N-Term(iTRAQ4plex); S4(Phospho); K10(iTRAQ4plex)	86171708	3885722	3885722(S6714)			HECT-domain (ubiquitin-transferase), putative	0.936953															INMKNLGsNFYHSKY
LLLSNECK	N-Term(iTRAQ4plex); S4(Phospho); C7(Carbamidomethyl); K8(iTRAQ4plex)	86171708	3885722	3885722(S7116)	PF3D7_0628100	null	HECT-domain (ubiquitin-transferase), putative	1.24294					0.92863		0.85252	1.28826	0.876174	1.33847					ICNKLLLsNECKTNE
YSSIQEINDNSHYSNK	N-Term(iTRAQ4plex); Y13(Phospho); K16(iTRAQ4plex)	86171708	3885722	3885722(S7256)	PF3D7_0628100	null	HECT-domain (ubiquitin-transferase), putative					0.748866	0.92863		0.85252	1.28826	0.876174					0.854699	INDNSHYsNKNIIEE
MISYDNLK	N-Term(iTRAQ4plex); S3(Phospho); K8(iTRAQ4plex)	86171708	3885722	3885722(S7723)	PF3D7_0628100	null	HECT-domain (ubiquitin-transferase), putative	1.21122					0.92863		0.85252	1.28826	0.876174	1.30431					YNKDRMIsYDNLKQE
GFEGMNSLEFDAFSGCK	N-Term(iTRAQ4plex); S7(Phospho); C16(Carbamidomethyl); K17(iTRAQ4plex)	86171708	3885722	3885722(S8155)	PF3D7_0628100	null	HECT-domain (ubiquitin-transferase), putative	1.20268		1.10452	0.941		0.92863		0.85252	1.28826	0.876174	1.29511		1.29559	0.73044		KGFEGMNsLEFDAFS
EIDQEINHSNDNIK	N-Term(iTRAQ4plex); S9(Phospho); K14(iTRAQ4plex)	86171708	3885722	3885722(S8200)	PF3D7_0628100	null	HECT-domain (ubiquitin-transferase), putative	1.32231		0.757261		0.657892	0.92863		0.85252	1.28826	0.876174	1.42393		0.888262		0.750869	IDQEINHsNDNIKAF
VTSNLLASYSNER	N-Term(iTRAQ4plex); S10(Phospho)	86171708	3885722	3885722(S8997)	PF3D7_0628100	null	HECT-domain (ubiquitin-transferase), putative	1.68251		1.15211			0.92863		0.85252	1.28826	0.876174	1.81182		1.35141			SNLLASYsNERHGIK
KTLMNNDNDK	N-Term(iTRAQ4plex); K1(iTRAQ4plex); T2(Phospho); K10(iTRAQ4plex)	86171708	3885722	3885722(T3906)	PF3D7_0628100	null	HECT-domain (ubiquitin-transferase), putative			0.795289			0.92863		0.85252	1.28826	0.876174			0.932868			TYLDKKKtLMNNDND
TGSNNIGSNTNIHELSDNNR	N-Term(iTRAQ4plex); S3(Phospho)	86171708	3885722	3885722(T7128)	PF3D7_0628100	null	HECT-domain (ubiquitin-transferase), putative			0.99868			0.92863		0.85252	1.28826	0.876174			1.17144			TNEKKKKtGSNNIGS
NNNNNNDNNNDNDNICSNSNNNVHIK	N-Term(iTRAQ4plex); C16(Carbamidomethyl); S17(Phospho); K26(iTRAQ4plex)	86171708	3885722	3885722*	PF3D7_0628100	null	HECT-domain (ubiquitin-transferase), putative				0.828		0.92863		0.85252	1.28826	0.876174				0.642725		#N/A
TSELDSECYPNEEYNDEFFENR	N-Term(iTRAQ4plex); C8(Carbamidomethyl); Y9(Phospho)	86171708	3885722	3885722*	PF3D7_0628100	null	HECT-domain (ubiquitin-transferase), putative			0.96392			0.92863		0.85252	1.28826	0.876174			1.13067			#N/A
RAASQDVLNK	N-Term(iTRAQ4plex); S4(Phospho); K10(iTRAQ4plex)	86171715	3885723	3885723(S1897)	PF3D7_0628200	PK4	protein kinase PK4 (PK4)			0.948904	0.88				1.08421	0.916834	1.19616			0.875199	0.959824		LYRRRAAsQDVLNKK
AASQDVLNK	N-Term(iTRAQ4plex); S3(Phospho); K9(iTRAQ4plex)	86171715	3885723	3885723(S1897)	PF3D7_0628200	PK4	protein kinase PK4 (PK4)			0.893027					1.08421	0.916834	1.19616			0.823663			LYRRRAAsQDVLNKK
MNDKAEDNYDGYNSSGSR	N-Term(iTRAQ4plex); K4(iTRAQ4plex); S14(Phospho)	86171715	3885723	3885723(S1994)	PF3D7_0628200	PK4	protein kinase PK4 (PK4)					1.3652			1.08421	0.916834	1.19616					1.14132	DNYDGYNsSGSRYNN
AEDNYDGYNSSGSR	N-Term(iTRAQ4plex); S13(Phospho)	86171715	3885723	3885723(S1997)	PF3D7_0628200	PK4	protein kinase PK4 (PK4)			0.819755					1.08421	0.916834	1.19616			0.756081			DGYNSSGsRYNNIND
NNAPNLVFYSDNDGLTSK	N-Term(iTRAQ4plex); S10(Phospho); K18(iTRAQ4plex)	86171715	3885723	3885723(S2318)	PF3D7_0628200	PK4	protein kinase PK4 (PK4)				1.104				1.08421	0.916834	1.19616				1.20414		APNLVFYsDNDGLTS
TNAQGIYEESENDEGR	N-Term(iTRAQ4plex); S10(Phospho)	86171715	3885723	3885723(S2395)	PF3D7_0628200	PK4	protein kinase PK4 (PK4)			0.82063					1.08421	0.916834	1.19616			0.756889			AQGIYEEsENDEGRD
SILEGEKIEVASLNNEENMNK	N-Term(iTRAQ4plex); K7(iTRAQ4plex); S12(Phospho); K21(iTRAQ4plex)	86171715	3885723	3885723(S937)	PF3D7_0628200	PK4	protein kinase PK4 (PK4)				1.051				1.08421	0.916834	1.19616				1.14634		GEKIEVAsLNNEENM
GTLCNSNVDSK	N-Term(iTRAQ4plex); C4(Carbamidomethyl); S6(Phospho); K11(iTRAQ4plex)	86171758	3885731	3885731(S105)	PF3D7_0629100	NAPRT	nicotinate phosphoribosyltransferase, putative (NAPRT)				1.092		1.0877	0.837207	0.901992	0.942203					1.15899		EKGTLCNsNVDSKCS
ENSKGSHNEESVSSTLGK	N-Term(iTRAQ4plex); S3(Phospho); K4(iTRAQ4plex); S6(Phospho); K18(iTRAQ4plex)	86171758	3885731	3885731(S8; S11)	PF3D7_0629100	NAPRT	nicotinate phosphoribosyltransferase, putative (NAPRT)					0.857156	1.0877	0.837207	0.901992	0.942203							MQGNRENsKGSHNEE;NRENSKGsHNEESVS
KNSSNNNNNNTIVDISDGDYTNDEEGTNKPK	K1(iTRAQ4plex); N-Term(iTRAQ4plex); S16(Phospho); K29(iTRAQ4plex); K31(iTRAQ4plex)	86171779	3885735	3885735(S140)	PF3D7_0629500	null	amino acid transporter, putative				1.136	0.558797		1.00582	0.886954	0.780503	0.822079				1.45547	0.679736	NNTIVDIsDGDYTND
NSSNNNNNNTIVDISDGDYTNDEEGTNKPK	N-Term(iTRAQ4plex); T10(Phospho); T20(Phospho); K28(iTRAQ4plex); K30(iTRAQ4plex)	86171779	3885735	3885735(S140)	PF3D7_0629500	null	amino acid transporter, putative			0.677509	0.71	0.878197		1.00582	0.886954	0.780503	0.822079			0.76386	0.90967	1.06826	NNTIVDIsDGDYTND;DISDGDYtNDEEGTN
NSSNNNNNNTIVDISDGDYTNDEEGTNKPK	N-Term(iTRAQ4plex); T10(Phospho); T20(Phospho); K28(iTRAQ4plex); K30(iTRAQ4plex)	86171779	3885735	3885735(S140; T145)	PF3D7_0629500	null	amino acid transporter, putative			0.662038		0.822188		1.00582	0.886954	0.780503	0.822079			0.746418		1.00013	NNTIVDIsDGDYTND;DISDGDYtNDEEGTN
KNSSNNNNNNTIVDISDGDYTNDEEGTNKPK	N-Term(iTRAQ4plex); K1(iTRAQ4plex); T11(Phospho); T21(Phospho); K29(iTRAQ4plex); K31(iTRAQ4plex)	86171779	3885735	3885735*	PF3D7_0629500	null	amino acid transporter, putative					0.893046		1.00582	0.886954	0.780503	0.822079					1.08633	NNTIVDIsDGDYTND
HSSLPNER	N-Term(iTRAQ4plex); S2(Phospho)	86170403	3885736	3885736(S95)	PF3D7_0601900	null	conserved Plasmodium protein, unknown function		1.73408				0.961539		1.16039								DYQPPRHsSLPNERK
HSSLPNER	N-Term(iTRAQ4plex); S3(Phospho)	86170403	3885736	3885736(S96)	PF3D7_0601900	null	conserved Plasmodium protein, unknown function			1.09012			0.961539		1.16039					0.939443			YQPPRHSsLPNERKT
LENDLNNSNDFSINEEK	N-Term(iTRAQ4plex); S8(Phospho); K17(iTRAQ4plex)	296004740	3885750	3885750(S2752)	PF3D7_0629700	SET1	SET domain protein, putative (SET1)			0.864704					1.01433	0.849587	1.09278			0.852484			LENDLNNsNDFSINE
VEMNSDVILLDDNIK	N-Term(iTRAQ4plex); S5(Phospho); K15(iTRAQ4plex)	296004740	3885750	3885750(S2929)	PF3D7_0629700	SET1	SET domain protein, putative (SET1)			1.03194					1.01433	0.849587	1.09278			1.01736			NTKVEMNsDVILLDD
DVESTSELYIGGDK	N-Term(iTRAQ4plex); S6(Phospho); K14(iTRAQ4plex)	296004740	3885750	3885750(S3033)	PF3D7_0629700	SET1	SET domain protein, putative (SET1)			0.903265					1.01433	0.849587	1.09278			0.8905			ERDVESTsELYIGGD
SASYNNNFENNLENNFVNNK	N-Term(iTRAQ4plex); S3(Phospho); K20(iTRAQ4plex)	296004740	3885750	3885750(S3401)	PF3D7_0629700	SET1	SET domain protein, putative (SET1)				1.024				1.01433	0.849587	1.09278				1.20529		SMFQKSAsYNNNFEN
SVSMNNMNCIR	N-Term(iTRAQ4plex); S3(Phospho); C9(Carbamidomethyl)	296004740	3885750	3885750(S3601)	PF3D7_0629700	SET1	SET domain protein, putative (SET1)			1.01188	0.776				1.01433	0.849587	1.09278			0.997575	0.913385		SSVNRSVsMNNMNCI
IRSNSLHDMNDK	N-Term(iTRAQ4plex); S3(Phospho); S5(Phospho); K12(iTRAQ4plex)	296004740	3885750	3885750(S3667; S3669)	PF3D7_0629700	SET1	SET domain protein, putative (SET1)					0.607673			1.01433	0.849587	1.09278					0.55608	MMRRKIRsNSLHDMN;RRKIRSNsLHDMNDK
ENNFGTSNFNSPFHVGNLAK	N-Term(iTRAQ4plex); S11(Phospho); K20(iTRAQ4plex)	296004740	3885750	3885750(S3766)	PF3D7_0629700	SET1	SET domain protein, putative (SET1)			1.20693					1.01433	0.849587	1.09278			1.18988			FGTSNFNsPFHVGNL
SYSYNNTMSEK	N-Term(iTRAQ4plex); S3(Phospho); K11(iTRAQ4plex)	296004740	3885750	3885750(S3778)	PF3D7_0629700	SET1	SET domain protein, putative (SET1)				0.863				1.01433	0.849587	1.09278				1.01579		GNLAKSYsYNNTMSE
SSSMHSSDNLIYNVHNNNR	N-Term(iTRAQ4plex); S3(Phospho); S6(Phospho)	296004740	3885750	3885750(S4046)	PF3D7_0629700	SET1	SET domain protein, putative (SET1)					0.702993			1.01433	0.849587	1.09278					0.643307	KPLLYNRsSSMHSSD
SSSMHSSDNLIYNVHNNNR	N-Term(iTRAQ4plex); S3(Phospho); S6(Phospho)	296004740	3885750	3885750(S4048)	PF3D7_0629700	SET1	SET domain protein, putative (SET1)					0.883608			1.01433	0.849587	1.09278					0.808587	KPLLYNRsSSMHSSD
NNISNNNNNMLK	N-Term(iTRAQ4plex); S4(Phospho); K12(iTRAQ4plex)	296004740	3885750	3885750(S443)	PF3D7_0629700	SET1	SET domain protein, putative (SET1)		0.865118	0.847696					1.01433	0.849587	1.09278			0.835717			NTSKNNIsNNNNNML
NMNYHNDINKYSNYR	N-Term(iTRAQ4plex); K10(iTRAQ4plex); S12(Phospho)	296004740	3885750	3885750*	PF3D7_0629700	SET1	SET domain protein, putative (SET1)					0.819289			1.01433	0.849587	1.09278					0.749729	#N/A
TEKNSPLMGK	N-Term(iTRAQ4plex); K3(iTRAQ4plex); S5(Phospho); K10(iTRAQ4plex)	86171797	3885752	3885752(S323)	PF3D7_0629900	null	sec14-like cytosolic factor or phosphatidylinositol/phosphatidylcholine transfer protein, putative		0.905981						0.888502	0.920842							ITKTEKNsPLMGK_
INNEIESELENNVEPFPHQIIYNNGK	N-Term(iTRAQ4plex); S7(Phospho); K26(iTRAQ4plex)	296004658	3885755	3885755(S1247)	PF3D7_0613300	ROP14	rhoptry protein ROP14 (ROP14)		1.15665					1.05114	0.82526	0.915703	0.991278		1.10038				KINNEIEsELENNVE
EQIHNNQSPQK	N-Term(iTRAQ4plex); S8(Phospho); K11(iTRAQ4plex)	296004658	3885755	3885755(S468)	PF3D7_0613300	ROP14	rhoptry protein ROP14 (ROP14)			1.00915				1.05114	0.82526	0.915703	0.991278			1.22282			EQIHNNQsPQKQKEQ
SSSKEINLFYK	N-Term(iTRAQ4plex); S2(Phospho); K4(iTRAQ4plex); K11(iTRAQ4plex)	296004658	3885755	3885755(S487)	PF3D7_0613300	ROP14	rhoptry protein ROP14 (ROP14)		1.04288					1.05114	0.82526	0.915703	0.991278		0.992141				RALIPKSsSKEINLF
FFFSDTD	N-Term(iTRAQ4plex); S4(Phospho)	86170973	3885757	3885757(S1360)	PF3D7_0613500	null	AP-3 complex subunit beta, putative			1.05204					1.06409		1.02387			0.988678			DIEKFFFsDTD_
FFFSDTD	N-Term(iTRAQ4plex); S4(Phospho)	86170973	3885757	3885757(S1360; T1362)	PF3D7_0613500	null	AP-3 complex subunit beta, putative			1.99703					1.06409		1.02387			1.87676			DIEKFFFsDTD_
VGSFQGTDIVIR	N-Term(iTRAQ4plex); S3(Phospho)	86171639	3885761	3885761(S461)	PF3D7_0626800	PyrK	pyruvate kinase (PyrK)	1.01367	0.898343	0.683723	0.979	5.09689	1.18032	0.954075	0.856761	0.968634		0.858812	0.941585	0.798032	1.0107		VTCIKVGsFQGTDIV
NNNDEDVESNNADALK	N-Term(iTRAQ4plex); S9(Phospho); K16(iTRAQ4plex)	86171655	3885764	3885764(S1284)	PF3D7_0627100	null	ankyrin-repeat protein, putative			0.680725						1.01529	1.10929						NNDEDVEsNNADALK
NNSNNNIGSNYK	N-Term(iTRAQ4plex); S3(Phospho); K12(iTRAQ4plex)	86171655	3885764	3885764(S888)	PF3D7_0627100	null	ankyrin-repeat protein, putative			0.76208						1.01529	1.10929						NDGERNNsNNNIGSN
EHISNQSMEK	N-Term(iTRAQ4plex); S7(Phospho); K10(iTRAQ4plex)	86171816	3885768	3885768(S1376)	PF3D7_0630300	null	DNA polymerase epsilon, catalytic subunit a, putative			0.798004				1.01392	1.02649	1.07175	1.12977			0.777414			KEHISNQsMEKKSPF
SPFPIEGENTITNPSSSILTQSEETLK	N-Term(iTRAQ4plex); S1(Phospho); K27(iTRAQ4plex)	86171816	3885768	3885768(S1381)	PF3D7_0630300	null	DNA polymerase epsilon, catalytic subunit a, putative		1.04058	1.09523				1.01392	1.02649	1.07175	1.12977		1.02629	1.06698			NQSMEKKsPFPIEGE
KINSFENYGENNNNIIIIDHEK	N-Term(iTRAQ4plex); K1(iTRAQ4plex); S4(Phospho); K22(iTRAQ4plex)	86171816	3885768	3885768(S1467)	PF3D7_0630300	null	DNA polymerase epsilon, catalytic subunit a, putative		0.841435					1.01392	1.02649	1.07175	1.12977		0.829884				VAYKKINsFENYGEN
EDTTSPLHSADVK	N-Term(iTRAQ4plex); S5(Phospho); K13(iTRAQ4plex)	86171816	3885768	3885768(T1330)	PF3D7_0630300	null	DNA polymerase epsilon, catalytic subunit a, putative		1.07008	0.717438				1.01392	1.02649	1.07175	1.12977		1.05539	0.698926			NIKKEDTtSPLHSAD
KTGVHMYFVSDNNK	N-Term(iTRAQ4plex); K1(iTRAQ4plex); M6(Oxidation); Y7(Phospho); K14(iTRAQ4plex)	86171816	3885768	3885768(Y74)	PF3D7_0630300	null	DNA polymerase epsilon, catalytic subunit a, putative					1.06952		1.01392	1.02649	1.07175	1.12977					0.946665	KKTGVHMyFVSDNNK
KEDTTSPLHSADVK	N-Term(iTRAQ4plex); K1(iTRAQ4plex); T4(Phospho); K14(iTRAQ4plex)	86171816	3885768	3885768*	PF3D7_0630300	null	DNA polymerase epsilon, catalytic subunit a, putative					0.795785		1.01392	1.02649	1.07175	1.12977					0.704375	#N/A
LSILGSNKR	N-Term(iTRAQ4plex); S6(Phospho); K8(iTRAQ4plex)	296004746	3885771	3885771(S59)	PF3D7_0630600	null	conserved Plasmodium protein, unknown function			0.904082			0.849646	0.705979	1.00798	0.858986				0.896922			IRLSILGsNKREPSS
SFLSGEHNYK	N-Term(iTRAQ4plex); S4(Phospho); K10(iTRAQ4plex)	86170616	3885780	3885780(S446)	PF3D7_0606000	null	conserved Plasmodium protein, unknown function		1.89435			0.739176					1.29341					0.571493	HFLKSFLsGEHNYKI
NTDVDKSDESPLSEQNAEIDNHNVLINR	N-Term(iTRAQ4plex); K6(iTRAQ4plex); S10(Phospho)	86170616	3885780	3885780(S476)	PF3D7_0606000	null	conserved Plasmodium protein, unknown function				1.203						1.29341						KSDESPLsEQNAEID
SDESPLSEQNAEIDNHNVLINR	N-Term(iTRAQ4plex); S7(Phospho)	86170616	3885780	3885780(S476)	PF3D7_0606000	null	conserved Plasmodium protein, unknown function			1.07173							1.29341						KSDESPLsEQNAEID
NTDVDKSDESPLSEQNAEIDNHNVLINR	N-Term(iTRAQ4plex); K6(iTRAQ4plex); S13(Phospho)	86170616	3885780	3885780(S476)	PF3D7_0606000	null	conserved Plasmodium protein, unknown function			0.925145							1.29341						KSDESPLsEQNAEID
SKISDHGLNNDNVEQNICNLK	N-Term(iTRAQ4plex); K2(iTRAQ4plex); S4(Phospho); C18(Carbamidomethyl); K21(iTRAQ4plex)	86170616	3885780	3885780(S628)	PF3D7_0606000	null	conserved Plasmodium protein, unknown function			0.676177	0.865						1.29341						RGQKSKIsDHGLNND
IEDVCSLSKEEEDALINIDR	N-Term(iTRAQ4plex); C5(Carbamidomethyl); S6(Phospho); K9(iTRAQ4plex)	86170616	3885780	3885780*	PF3D7_0606000	null	conserved Plasmodium protein, unknown function			0.886953							1.29341						#N/A
TFVSFNLYHNNNEK	N-Term(iTRAQ4plex); S4(Phospho); K14(iTRAQ4plex)	86170480	3885786	3885786(S218)	PF3D7_0603400	TEX1	trophozoite exported protein 1 (TEX1)		1.70547	0.968579			0		0.950559	0.923711	0.868975			1.01896			EFFKTFVsFNLYHNN
NISYDKNLVK	N-Term(iTRAQ4plex); S3(Phospho); K6(iTRAQ4plex); K10(iTRAQ4plex)	86170480	3885786	3885786(S231)	PF3D7_0603400	TEX1	trophozoite exported protein 1 (TEX1)	0.951547					0		0.950559	0.923711	0.868975						NNNEKNIsYDKNLVK
SLECNPNEAK	N-Term(iTRAQ4plex); S1(Phospho); C4(Carbamidomethyl); K10(iTRAQ4plex)	86170480	3885786	3885786(S326)	PF3D7_0603400	TEX1	trophozoite exported protein 1 (TEX1)	0.989161		0.7556			0		0.950559	0.923711	0.868975			0.794901			MLNNKKRsLECNPNE
KDSLNEDDVK	N-Term(iTRAQ4plex); K1(iTRAQ4plex); S3(Phospho); K10(iTRAQ4plex)	86170480	3885786	3885786(S608)	PF3D7_0603400	TEX1	trophozoite exported protein 1 (TEX1)					0.778516	0		0.950559	0.923711	0.868975					0.895902	RNNYKKDsLNEDDVK
INSDSNIFVNFENIITK	N-Term(iTRAQ4plex); S3(Phospho); K17(iTRAQ4plex)	86170480	3885786	3885786(S627)	PF3D7_0603400	TEX1	trophozoite exported protein 1 (TEX1)				0.866		0		0.950559	0.923711	0.868975				0.937523		KVCHKINsDSNIFVN
INSDSNIFVNFENIITK	N-Term(iTRAQ4plex); S5(Phospho); K17(iTRAQ4plex)	86170480	3885786	3885786(S629)	PF3D7_0603400	TEX1	trophozoite exported protein 1 (TEX1)		0.850371				0		0.950559	0.923711	0.868975						CHKINSDsNIFVNFE
TISQPLNK	N-Term(iTRAQ4plex); S3(Phospho); K8(iTRAQ4plex)	86170486	3885787	3885787(S17)	PF3D7_0603500	CAX	cation/H+ antiporter (CAX)			0.991406		0.849536		0.990118	1.02328	0.85694				0.968847			SYVRRTIsQPLNKNV
EIINEHITNNCDISNDEELVASR	N-Term(iTRAQ4plex); C11(Carbamidomethyl); S14(Phospho)	296004622	3885790	3885790(S1598)	PF3D7_0603800	CEP76	centrosomal protein CEP76, putative (CEP76)			1.00416													ITNNCDIsNDEELVA
IDCFQSDIDKLENER	N-Term(iTRAQ4plex); C3(Carbamidomethyl); S6(Phospho); K10(iTRAQ4plex)	86171162	3885792	3885792(S68)	PF3D7_0617200	null	conserved Plasmodium protein, unknown function		1.43445				1.04272	1.11042	0.826382	1.04551	1.67374		1.29181				TKIDCFQsDIDKLEN
TEAENIKIEKPDFDAYNEK	N-Term(iTRAQ4plex); T1(Phospho); K7(iTRAQ4plex); K10(iTRAQ4plex); K19(iTRAQ4plex)	86171162	3885792	3885792(T2)	PF3D7_0617200	null	conserved Plasmodium protein, unknown function					1.99306	1.04272	1.11042	0.826382	1.04551	1.67374					1.19078	_MtEAENIKI
AGTANQDY	N-Term(iTRAQ4plex); T3(Phospho)	86171188	3885797	3885797(T127)	PF3D7_0617800	H2A	histone H2A (H2A)			1.0243			1.00055	1.77089	1.06649	0.535069				0.960435			KSQLKAGtANQDY_
SAPVSTGIK	N-Term(iTRAQ4plex); S1(Phospho); K9(iTRAQ4plex)	86171194	3885798	3885798(S29)	PF3D7_0617900	H3.3	histone H3 variant, putative (H3.3)	1.28517	1.81035	1.16731	0.536	1.88747	1.24481	0.822479	0.735362	1.12703		1.03243	2.20109	1.5874	0.475585		ASKAARKsAPVSTGI
KSAPVSTGIK	N-Term(iTRAQ4plex); K1(iTRAQ4plex); S2(Phospho); K10(iTRAQ4plex)	86171194	3885798	3885798(S29)	PF3D7_0617900	H3.3	histone H3 variant, putative (H3.3)	1.50312		0.833339			1.24481	0.822479	0.735362	1.12703		1.20752		1.13324			ASKAARKsAPVSTGI
KSAPVSTGIK	N-Term(iTRAQ4plex); K1(iTRAQ4plex); S6(Phospho); K10(iTRAQ4plex)	86171194	3885798	3885798(S33)	PF3D7_0617900	H3.3	histone H3 variant, putative (H3.3)				0.545		1.24481	0.822479	0.735362	1.12703					0.483571		ARKSAPVsTGIKKPH
KNSEQNTIYNNSSITNTIK	N-Term(iTRAQ4plex); K1(iTRAQ4plex); S3(Phospho); K19(iTRAQ4plex)	86171199	3885799	3885799(S374)	PF3D7_0618000	null	conserved Plasmodium membrane protein, unknown function	1.46143		0.763502			1.07925	1.23609	0.838781	0.905952	0.870082	1.35411		0.910252			NNIKKKNsEQNTIYN
NDLNIQNDENICSR	N-Term(iTRAQ4plex); C12(Carbamidomethyl); S13(Phospho)	86171199	3885799	3885799(S411)	PF3D7_0618000	null	conserved Plasmodium membrane protein, unknown function			1.03482			1.07925	1.23609	0.838781	0.905952	0.870082			1.23371			QNDENICsRENRIYS
IYSMKTDDNIIFEFQK	N-Term(iTRAQ4plex); S3(Phospho); K5(iTRAQ4plex); T6(Phospho); K16(iTRAQ4plex)	86171199	3885799	3885799(S418; T421)	PF3D7_0618000	null	conserved Plasmodium membrane protein, unknown function	1.24005					1.07925	1.23609	0.838781	0.905952	0.870082	1.14899					SRENRIYsMKTDDNI;NRIYSMKtDDNIIFE
IYSMKTDDNIIFEFQK	N-Term(iTRAQ4plex); Y2(Phospho); M4(Oxidation); K5(iTRAQ4plex); T6(Phospho); K16(iTRAQ4plex)	86171199	3885799	3885799(S418; T421)	PF3D7_0618000	null	conserved Plasmodium membrane protein, unknown function	1.35738					1.07925	1.23609	0.838781	0.905952	0.870082	1.25771					SRENRIYsMKTDDNI;NRIYSMKtDDNIIFE
NISQITIK	N-Term(iTRAQ4plex); S3(Phospho); K8(iTRAQ4plex)	86171199	3885799	3885799(S444)	PF3D7_0618000	null	conserved Plasmodium membrane protein, unknown function	0.789358					1.07925	1.23609	0.838781	0.905952	0.870082	0.731394					INYPKNIsQITIKTN
IKSFVSNNTYLK	N-Term(iTRAQ4plex); K2(iTRAQ4plex); S3(Phospho); S6(Phospho); K12(iTRAQ4plex)	86171199	3885799	3885799(S476)	PF3D7_0618000	null	conserved Plasmodium membrane protein, unknown function		3.33791	1.53209			1.07925	1.23609	0.838781	0.905952	0.870082		2.70038	1.82656			YSFEKIKsFVSNNTY;EKIKSFVsNNTYLKD
IKSFVSNNTYLK	N-Term(iTRAQ4plex); K2(iTRAQ4plex); S3(Phospho); S6(Phospho); K12(iTRAQ4plex)	86171199	3885799	3885799(S476; S479)	PF3D7_0618000	null	conserved Plasmodium membrane protein, unknown function		1.57829		0.752		1.07925	1.23609	0.838781	0.905952	0.870082		1.27684		0.830066		YSFEKIKsFVSNNTY;EKIKSFVsNNTYLKD
SFVSNNTYLK	N-Term(iTRAQ4plex); S4(Phospho); K10(iTRAQ4plex)	86171199	3885799	3885799(S479)	PF3D7_0618000	null	conserved Plasmodium membrane protein, unknown function	1.40095	1.57834	0.798768	0.683		1.07925	1.23609	0.838781	0.905952	0.870082	1.29807	1.27688	0.952297	0.753903		EKIKSFVsNNTYLKD
SLILEK	N-Term(iTRAQ4plex); S1(Phospho); K6(iTRAQ4plex)	86171199	3885799	3885799(S489)	PF3D7_0618000	null	conserved Plasmodium membrane protein, unknown function		2.06792			0.514924	1.07925	1.23609	0.838781	0.905952	0.870082		1.67295			0.591811	TYLKDKKsLILEKKS
SLILEKK	N-Term(iTRAQ4plex); S1(Phospho); K6(iTRAQ4plex); K7(iTRAQ4plex)	86171199	3885799	3885799(S489)	PF3D7_0618000	null	conserved Plasmodium membrane protein, unknown function				0.511		1.07925	1.23609	0.838781	0.905952	0.870082				0.564048		TYLKDKKsLILEKKS
SHTIEGSMV	N-Term(iTRAQ4plex); S7(Phospho)	86171199	3885799	3885799(S793)	PF3D7_0618000	null	conserved Plasmodium membrane protein, unknown function	1.22859		0.880286			1.07925	1.23609	0.838781	0.905952	0.870082	1.13837		1.04948			KSHTIEGsMV_
SHTIEGSMV	N-Term(iTRAQ4plex); S7(Phospho); M8(Oxidation)	86171199	3885799	3885799(S793)	PF3D7_0618000	null	conserved Plasmodium membrane protein, unknown function	1.2326					1.07925	1.23609	0.838781	0.905952	0.870082	1.14209					KSHTIEGsMV_
SNNENPNMLSNSLK	N-Term(iTRAQ4plex); S10(Phospho); K14(iTRAQ4plex)	86171199	3885799	3885799(S99)	PF3D7_0618000	null	conserved Plasmodium membrane protein, unknown function	0.734069	1.05848	0.939606			1.07925	1.23609	0.838781	0.905952	0.870082	0.680165	0.856316	1.1202			NENPNMLsNSLKKEQ
SNNENPNMLSNSLK	N-Term(iTRAQ4plex); M8(Oxidation); S10(Phospho); K14(iTRAQ4plex)	86171199	3885799	3885799(S99)	PF3D7_0618000	null	conserved Plasmodium membrane protein, unknown function	1.05084		0.904656			1.07925	1.23609	0.838781	0.905952	0.870082	0.973672		1.07854			NENPNMLsNSLKKEQ
SNNENPNMLSNSLKK	N-Term(iTRAQ4plex); S10(Phospho); K14(iTRAQ4plex); K15(iTRAQ4plex)	86171199	3885799	3885799(S99)	PF3D7_0618000	null	conserved Plasmodium membrane protein, unknown function	1.06187			0.809		1.07925	1.23609	0.838781	0.905952	0.870082	0.983896			0.892983		NENPNMLsNSLKKEQ
SNNENPNMLSNSLKK	N-Term(iTRAQ4plex); M8(Oxidation); S10(Phospho); K14(iTRAQ4plex); K15(iTRAQ4plex)	86171199	3885799	3885799(S99)	PF3D7_0618000	null	conserved Plasmodium membrane protein, unknown function	1.12274				0.993369	1.07925	1.23609	0.838781	0.905952	0.870082	1.0403				1.1417	NENPNMLsNSLKKEQ
IYSMKTDDNIIFEFQK	N-Term(iTRAQ4plex); K5(iTRAQ4plex); T6(Phospho); K16(iTRAQ4plex)	86171199	3885799	3885799(T421)	PF3D7_0618000	null	conserved Plasmodium membrane protein, unknown function	1.09665					1.07925	1.23609	0.838781	0.905952	0.870082	1.01612					NRIYSMKtDDNIIFE
IYSMKTDDNIIFEFQK	N-Term(iTRAQ4plex); M4(Oxidation); K5(iTRAQ4plex); T6(Phospho); K16(iTRAQ4plex)	86171199	3885799	3885799(T421)	PF3D7_0618000	null	conserved Plasmodium membrane protein, unknown function	1.32758					1.07925	1.23609	0.838781	0.905952	0.870082	1.2301					NRIYSMKtDDNIIFE
NISQITIKTNDDEK	N-Term(iTRAQ4plex); K8(iTRAQ4plex); T9(Phospho); K14(iTRAQ4plex)	86171199	3885799	3885799(T450)	PF3D7_0618000	null	conserved Plasmodium membrane protein, unknown function	1.27779				0.863243	1.07925	1.23609	0.838781	0.905952	0.870082	1.18396				0.99214	ISQITIKtNDDEKKK
KTYSFEK	N-Term(iTRAQ4plex); K1(iTRAQ4plex); S4(Phospho); K7(iTRAQ4plex)	86171199	3885799	3885799(Y469)	PF3D7_0618000	null	conserved Plasmodium membrane protein, unknown function			0.573886			1.07925	1.23609	0.838781	0.905952	0.870082			0.684191			DKNEKKTySFEKIKS
DVTEYNDIDEESDEIIYHEK	N-Term(iTRAQ4plex); S12(Phospho); K20(iTRAQ4plex)	86171044	3885810	3885810(S61)	PF3D7_0615000	null	conserved Plasmodium protein, unknown function			0.918035							0						YNDIDEEsDEIIYHE
IISSDNELGEENEEEENVIICTDSILK	N-Term(iTRAQ4plex); S4(Phospho); C21(Carbamidomethyl); K27(iTRAQ4plex)	86171044	3885810	3885810(S94)	PF3D7_0615000	null	conserved Plasmodium protein, unknown function			0.462582	1.059						0						SDSKIISsDNELGEE
DQLGSNSTLSDEK	N-Term(iTRAQ4plex); S5(Phospho); T8(Phospho); K13(iTRAQ4plex)	86171852	3885814	3885814(S117; S119)	PF3D7_0631000	null	tetratricopeptide repeat protein, putative			0.881643													NNKDQLGsNSTLSDE;KDQLGSNsTLSDEKN
SSSASGGAAGTSSTSGGGTSGDSGTNNENEGTFYRSK	N-Term(iTRAQ4plex); S1(Phospho); K37(iTRAQ4plex)	86171918	3885829	3885829*			#N/A																#N/A
SNVANISDHNNNLNNISAVNDVHNIIDK	N-Term(iTRAQ4plex); S7(Phospho); K28(iTRAQ4plex)	86170517	3885840	3885840(S1303)	PF3D7_0604100	SIP2	transcription factor with AP2 domain(s) (SIP2)			0.840983			0.704022	1.04847	1.05064	0.889845	1.66516			0.800447			RSNVANIsDHNNNLN
TIHSNSIYK	N-Term(iTRAQ4plex); S4(Phospho); K9(iTRAQ4plex)	86170517	3885840	3885840(S1831)	PF3D7_0604100	SIP2	transcription factor with AP2 domain(s) (SIP2)	1.17376		1.10829	0.672	1.09409	0.704022	1.04847	1.05064	0.889845	1.66516	1.66722		1.05487	0.755187	0.657047	INEKTIHsNSIYKNC
ETSTCTYTVDENVMK	N-Term(iTRAQ4plex); S3(Phospho); C5(Carbamidomethyl); K15(iTRAQ4plex)	86170517	3885840	3885840(S67)	PF3D7_0604100	SIP2	transcription factor with AP2 domain(s) (SIP2)			0.862708			0.704022	1.04847	1.05064	0.889845	1.66516			0.821124			DENIKETsTCTYTVD
INNNYDSSSNK	N-Term(iTRAQ4plex); S7(Phospho); K11(iTRAQ4plex)	86170517	3885840	3885840(S745)	PF3D7_0604100	SIP2	transcription factor with AP2 domain(s) (SIP2)			0.744295			0.704022	1.04847	1.05064	0.889845	1.66516			0.708419			RINNNYDsSSNKYKQ
SNEEKNDEDDDGSNNVDVVGDNIGNLPNENMDNR	N-Term(iTRAQ4plex); K5(iTRAQ4plex); S13(Phospho)	86170517	3885840	3885840(S92)	PF3D7_0604100	SIP2	transcription factor with AP2 domain(s) (SIP2)		0.828394			2.30583	0.704022	1.04847	1.05064	0.889845	1.66516		0.790101			1.38475	NDEDDDGsNNVDVVG
NMCSSDIILDDTNSK	N-Term(iTRAQ4plex); M2(Oxidation); C3(Carbamidomethyl); S5(Phospho); K15(iTRAQ4plex)	86170517	3885840	3885840*	PF3D7_0604100	SIP2	transcription factor with AP2 domain(s) (SIP2)	0.683576					0.704022	1.04847	1.05064	0.889845	1.66516	0.970959					#N/A
DSYYNLLSNEDVNNNITNENNNNSDDMSCNQYMK	N-Term(iTRAQ4plex); T17(Phospho); C29(Carbamidomethyl); K34(iTRAQ4plex)	86170517	3885840	3885840*	PF3D7_0604100	SIP2	transcription factor with AP2 domain(s) (SIP2)					0.880919	0.704022	1.04847	1.05064	0.889845	1.66516					0.529029	#N/A
INNNYDSSSNKYK	N-Term(iTRAQ4plex); S9(Phospho); K11(iTRAQ4plex); K13(iTRAQ4plex)	86170517	3885840	3885840*	PF3D7_0604100	SIP2	transcription factor with AP2 domain(s) (SIP2)				0.914		0.704022	1.04847	1.05064	0.889845	1.66516				1.02714		#N/A
NMCSSDIILDDTNSK	N-Term(iTRAQ4plex); C3(Carbamidomethyl); S5(Phospho); K15(iTRAQ4plex)	86170517	3885840	3885840*	PF3D7_0604100	SIP2	transcription factor with AP2 domain(s) (SIP2)						0.704022	1.04847	1.05064	0.889845	1.66516						#N/A
KEHSNECFTHNDNEVYNTEELK	N-Term(iTRAQ4plex); K1(iTRAQ4plex); S4(Phospho); C7(Carbamidomethyl); K22(iTRAQ4plex)	86170539	3885844	3885844(S1275)	PF3D7_0604500	null	conserved Plasmodium protein, unknown function			0.780297		1.21638		1.33881	1.05552	0.984834	1.24211			0.739256		0.979282	KNIKKEHsNECFTHN
EHSNECFTHNDNEVYNTEELK	N-Term(iTRAQ4plex); S3(Phospho); C6(Carbamidomethyl); K21(iTRAQ4plex)	86170539	3885844	3885844(S1275)	PF3D7_0604500	null	conserved Plasmodium protein, unknown function			0.697431				1.33881	1.05552	0.984834	1.24211			0.660748			KNIKKEHsNECFTHN
ELSQEEDTNK	N-Term(iTRAQ4plex); S3(Phospho); K10(iTRAQ4plex)	86170539	3885844	3885844(S1602)	PF3D7_0604500	null	conserved Plasmodium protein, unknown function			0.659674				1.33881	1.05552	0.984834	1.24211			0.624977			EKILKELsQEEDTNK
NFDEDNDQQYNVSFER	N-Term(iTRAQ4plex); S13(Phospho)	86170539	3885844	3885844(S167)	PF3D7_0604500	null	conserved Plasmodium protein, unknown function			1.21118				1.33881	1.05552	0.984834	1.24211			1.14747			NDQQYNVsFERDFDN
YNLKEDNIMDPDNSDNPNINDNLNINDNPNSR	N-Term(iTRAQ4plex); K4(iTRAQ4plex); S14(Phospho)	86170539	3885844	3885844(S17)	PF3D7_0604500	null	conserved Plasmodium protein, unknown function		1.00268		1.263	1.67053		1.33881	1.05552	0.984834	1.24211		0.748933		1.28245	1.34491	NIMDPDNsDNPNIND
EDNIMDPDNSDNPNINDNLNINDNPNSR	N-Term(iTRAQ4plex); S10(Phospho)	86170539	3885844	3885844(S17)	PF3D7_0604500	null	conserved Plasmodium protein, unknown function		0.87357	0.901985	1.196	0.949636		1.33881	1.05552	0.984834	1.24211		0.652495	0.854544	1.21442	0.764532	NIMDPDNsDNPNIND
EDNIMDPDNSDNPNINDNLNINDNPNSR	N-Term(iTRAQ4plex); S10(Phospho)	86170539	3885844	3885844(S17)	PF3D7_0604500	null	conserved Plasmodium protein, unknown function			0.930105				1.33881	1.05552	0.984834	1.24211			0.881185			NIMDPDNsDNPNIND
NSNNNDTVGNSSSTEDINK	N-Term(iTRAQ4plex); S11(Phospho); K19(iTRAQ4plex)	86170539	3885844	3885844(S1758)	PF3D7_0604500	null	conserved Plasmodium protein, unknown function			0.793838				1.33881	1.05552	0.984834	1.24211			0.752085			NNDTVGNsSSTEDIN
NSNNNDTVGNSSSTEDINKVPK	N-Term(iTRAQ4plex); S12(Phospho); S13(Phospho); K19(iTRAQ4plex); K22(iTRAQ4plex)	86170539	3885844	3885844(S1759; S1760)	PF3D7_0604500	null	conserved Plasmodium protein, unknown function					0.871399		1.33881	1.05552	0.984834	1.24211					0.701545	NDTVGNSsSTEDINK;DTVGNSSsTEDINKV
NNLNDSFDSLNNNDNNNMNR	N-Term(iTRAQ4plex); S6(Phospho); S9(Phospho)	86170539	3885844	3885844(S229)	PF3D7_0604500	null	conserved Plasmodium protein, unknown function			1.11255	1.295			1.33881	1.05552	0.984834	1.24211			1.05404	1.31494		CRNNLNDsFDSLNNN;NLNDSFDsLNNNDNN
NNLNDSFDSLNNNDNNNMNR	N-Term(iTRAQ4plex); S6(Phospho); S9(Phospho)	86170539	3885844	3885844(S229; S232)	PF3D7_0604500	null	conserved Plasmodium protein, unknown function			0.899281		1.13707		1.33881	1.05552	0.984834	1.24211			0.851982		0.915432	CRNNLNDsFDSLNNN;NLNDSFDsLNNNDNN
NNLNDSFDSLNNNDNNNMNRR	N-Term(iTRAQ4plex); S9(Phospho)	86170539	3885844	3885844(S232)	PF3D7_0604500	null	conserved Plasmodium protein, unknown function		0.8562		1.181			1.33881	1.05552	0.984834	1.24211		0.639521		1.19919		NLNDSFDsLNNNDNN
NNLNDSFDSLNNNDNNNMNR	N-Term(iTRAQ4plex); S9(Phospho)	86170539	3885844	3885844(S232)	PF3D7_0604500	null	conserved Plasmodium protein, unknown function		0.928245					1.33881	1.05552	0.984834	1.24211		0.693334				NLNDSFDsLNNNDNN
NNQNNHIINNNQVLSNNLEEK	N-Term(iTRAQ4plex); S15(Phospho); K21(iTRAQ4plex)	86170539	3885844	3885844(S2572)	PF3D7_0604500	null	conserved Plasmodium protein, unknown function			0.91793				1.33881	1.05552	0.984834	1.24211			0.86965			INNNQVLsNNLEEKK
SNISSDMK	N-Term(iTRAQ4plex); S4(Phospho); K8(iTRAQ4plex)	86170539	3885844	3885844(S398)	PF3D7_0604500	null	conserved Plasmodium protein, unknown function					0.946689		1.33881	1.05552	0.984834	1.24211					0.76216	NDAKSNIsSDMKNST
SNTPSHHSFDNAK	N-Term(iTRAQ4plex); S8(Phospho); K13(iTRAQ4plex)	86170539	3885844	3885844(S813)	PF3D7_0604500	null	conserved Plasmodium protein, unknown function			0.775699	0.609			1.33881	1.05552	0.984834	1.24211			0.7349	0.618378		SNTPSHHsFDNAKNQ
NSNNNDTVGNSSSTEDINKVPK	N-Term(iTRAQ4plex); S12(Phospho); S13(Phospho); K19(iTRAQ4plex); K22(iTRAQ4plex)	86170539	3885844	3885844(T1754)	PF3D7_0604500	null	conserved Plasmodium protein, unknown function					0.912962		1.33881	1.05552	0.984834	1.24211					0.735007	NDTVGNSsSTEDINK;DTVGNSSsTEDINKV
SNTPSHHSFDNAK	N-Term(iTRAQ4plex); T3(Phospho); K13(iTRAQ4plex)	86170539	3885844	3885844(T808)	PF3D7_0604500	null	conserved Plasmodium protein, unknown function		0.817381					1.33881	1.05552	0.984834	1.24211		0.610526				KKSEKSNtPSHHSFD
SSITDNKK	N-Term(iTRAQ4plex); S1(Phospho); K7(iTRAQ4plex); K8(iTRAQ4plex)	86170539	3885844	3885844*	PF3D7_0604500	null	conserved Plasmodium protein, unknown function		1.92307					1.33881	1.05552	0.984834	1.24211		1.4364				#N/A
ASNNFNNDYSHDSNLLINK	N-Term(iTRAQ4plex); S2(Phospho); K19(iTRAQ4plex)	296004686	3885845	3885845(S8)	PF3D7_0618600	ROM10	rhomboid protease ROM10 (ROM10)		1.01746	0.910062	0.803			0.942076	0.828114	1.02384			1.08002	1.09896	0.784303		MSFRTRAsNNFNNDY
TRASNNFNNDYSHDSNLLINK	N-Term(iTRAQ4plex); S4(Phospho); K21(iTRAQ4plex)	296004686	3885845	3885845(T5)	PF3D7_0618600	ROM10	rhomboid protease ROM10 (ROM10)			0.900403				0.942076	0.828114	1.02384				1.08729			_MSFRtRASNNFN
TRASNNFNNDYSHDSNLLINK	N-Term(iTRAQ4plex); T1(Phospho); K21(iTRAQ4plex)	296004686	3885845	3885845(T5)	PF3D7_0618600	ROM10	rhomboid protease ROM10 (ROM10)		0.843106		0.867			0.942076	0.828114	1.02384			0.894945		0.846813		_MSFRtRASNNFN
NSSLFIDPFESDSYEK	N-Term(iTRAQ4plex); S11(Phospho); K16(iTRAQ4plex)	296004688	3885848	3885848(S227)	PF3D7_0618900.1	GPI1	phosphatidylinositol N-acetylglucosaminyltransferase subunit GPI1 (GPI1)			0.743065							0						LFIDPFEsDSYEKNN
IFNDNNTYDSNYVNIVR	N-Term(iTRAQ4plex); S10(Phospho)	296004690	3885849	3885849(S1693)	PF3D7_0619000.2	null	conserved Plasmodium protein, unknown function			0.750061					0.901104		1.15257			0.832381			NDNNTYDsNYVNIVR
NNNMIDQYNSDSNFIK	N-Term(iTRAQ4plex); S10(Phospho); K16(iTRAQ4plex)	296004690	3885849	3885849(S671)	PF3D7_0619000.2	null	conserved Plasmodium protein, unknown function			0.764805					0.901104		1.15257			0.848743			NMIDQYNsDSNFIKE
NLTSNNIMK	N-Term(iTRAQ4plex); S4(Phospho); K9(iTRAQ4plex)	296004690	3885849	3885849(T1337)	PF3D7_0619000.2	null	conserved Plasmodium protein, unknown function				1.007				0.901104		1.15257						GDIEKNLtSNNIMKY
NIDIFNNDNNFSSAEDSISDVEDINNLNER	N-Term(iTRAQ4plex); S12(Phospho); S19(Phospho)	86171407	3885853	3885853(S153)	PF3D7_0622200	null	radical SAM protein, putative				1.001					0.916725	0.756419				1.09193		#N/A
GNKLYNNNNDINDINK	N-Term(iTRAQ4plex); K3(iTRAQ4plex); Y5(Phospho); K16(iTRAQ4plex)	86171407	3885853	3885853(Y61)	PF3D7_0622200	null	radical SAM protein, putative		0.569845							0.916725	0.756419						KRKGNKLyNNNNDIN
NIDIFNNDNNFSSAEDSISDVEDINNLNER	N-Term(iTRAQ4plex); S12(Phospho); S19(Phospho)	86171407	3885853	3885853*	PF3D7_0622200	null	radical SAM protein, putative				0.968					0.916725	0.756419				1.05593		#N/A
SHSQSFSPSR	N-Term(iTRAQ4plex); S5(Phospho)	86171446	3885861	3885861(S222; S226)	PF3D7_0623100	NAB2	nuclear polyadenylated RNA-binding protein NAB2, putative (NAB2)			1.08667			1.2284	0.842958	1.0754	0.844522				1.01048			KSHSQSFsPSRVIYV
SHSQSFSPSR	N-Term(iTRAQ4plex); S5(Phospho)	86171446	3885861	3885861(S224)	PF3D7_0623100	NAB2	nuclear polyadenylated RNA-binding protein NAB2, putative (NAB2)			0.876708			1.2284	0.842958	1.0754	0.844522				0.815235			KSHSQSFsPSRVIYV
RISDSADEYNNSEK	N-Term(iTRAQ4plex); S3(Phospho); K14(iTRAQ4plex)	86171446	3885861	3885861(S260)	PF3D7_0623100	NAB2	nuclear polyadenylated RNA-binding protein NAB2, putative (NAB2)			0.730917			1.2284	0.842958	1.0754	0.844522				0.679667			DITYKRIsDSADEYN
RISDSADEYNNSEK	N-Term(iTRAQ4plex); S3(Phospho); K14(iTRAQ4plex)	86171446	3885861	3885861(S260; S262)	PF3D7_0623100	NAB2	nuclear polyadenylated RNA-binding protein NAB2, putative (NAB2)			0.911051			1.2284	0.842958	1.0754	0.844522				0.84717			DITYKRIsDSADEYN
ISDSADEYNNSEK	N-Term(iTRAQ4plex); S4(Phospho); K13(iTRAQ4plex)	86171446	3885861	3885861(S262)	PF3D7_0623100	NAB2	nuclear polyadenylated RNA-binding protein NAB2, putative (NAB2)			0.840689		1.1117	1.2284	0.842958	1.0754	0.844522				0.781742			TYKRISDsADEYNNS
NQQTFFSNTHNENNVNTHQYFTPK	N-Term(iTRAQ4plex); S7(Phospho); K24(iTRAQ4plex)	86171446	3885861	3885861(T433)	PF3D7_0623100	NAB2	nuclear polyadenylated RNA-binding protein NAB2, putative (NAB2)				1.337		1.2284	0.842958	1.0754	0.844522					1.58314		NNMRNQQtFFSNTHN
YGDIIQSDTESVLNNIYDSK	N-Term(iTRAQ4plex); S7(Phospho); K20(iTRAQ4plex)	296004678	3885866	3885866(S1685)	PF3D7_0615400	null	ribonuclease, putative		1.56755					0.856716			0.96971		1.82971				KYGDIIQsDTESVLN
IFLDNSDYESILK	N-Term(iTRAQ4plex); S6(Phospho); K13(iTRAQ4plex)	296004678	3885866	3885866(S1872)	PF3D7_0615400	null	ribonuclease, putative		0.976512	1.34732				0.856716			0.96971		1.13983				EKIFLDNsDYESILK
NKSEDGYICNVFPECK	N-Term(iTRAQ4plex); K2(iTRAQ4plex); S3(Phospho); C9(Carbamidomethyl); C15(Carbamidomethyl); K16(iTRAQ4plex)	296004678	3885866	3885866(S2285)	PF3D7_0615400	null	ribonuclease, putative				1.023			0.856716			0.96971						CKESKNKsEDGYICN
NEPSNDITNNQGIDNHSLK	N-Term(iTRAQ4plex); S4(Phospho); K19(iTRAQ4plex)	296004678	3885866	3885866(S379)	PF3D7_0615400	null	ribonuclease, putative			0.836687				0.856716			0.96971						ETVRNEPsNDITNNQ
EHSPYDDNSLEEPSK	N-Term(iTRAQ4plex); S3(Phospho); K15(iTRAQ4plex)	296004678	3885866	3885866(S885)	PF3D7_0615400	null	ribonuclease, putative			0.701425				0.856716			0.96971						SFHNKEHsPYDDNSL
DMNQSIKSPR	N-Term(iTRAQ4plex); K7(iTRAQ4plex); S8(Phospho)	296004678	3885866	3885866(S957)	PF3D7_0615400	null	ribonuclease, putative		0.91614	0.885858				0.856716			0.96971		1.06936				DMNQSIKsPRLSKDK
YNNTHSASETNDEDIFNFISK	N-Term(iTRAQ4plex); S6(Phospho); K21(iTRAQ4plex)	296004678	3885866	3885866(Y1781)	PF3D7_0615400	null	ribonuclease, putative			1.0084				0.856716			0.96971						KKDNKNKyNNTHSAS
SVHSDDEIIGDNNFLEDNQSNINEENNK	N-Term(iTRAQ4plex); S1(Phospho); S4(Phospho); K28(iTRAQ4plex)	86171075	3885868	3885868(S2075; S2078)	PF3D7_0615600	null	conserved Plasmodium protein, unknown function			0.884137					1.05505					0.838008			VHSDDQKsVHSDDEI;DDQKSVHsDDEIIGD
NIKHENNSNNIYNIDNDNIK	N-Term(iTRAQ4plex); K3(iTRAQ4plex); S8(Phospho); K20(iTRAQ4plex)	86171075	3885868	3885868(S2188)	PF3D7_0615600	null	conserved Plasmodium protein, unknown function				1.013				1.05505								NIKHENNsNNIYNID
GELEYVDPDIRPPSPPPIYDK	N-Term(iTRAQ4plex); S14(Phospho); K21(iTRAQ4plex)	86171471	3885872	3885872(S105)	PF3D7_0623600	null	transcription or splicing factor-like protein, putative		1.4658	0.812433						1.04426							DPDIRPPsPPPIYDK
KSDVSDFTFNK	N-Term(iTRAQ4plex); K1(iTRAQ4plex); S5(Phospho); K11(iTRAQ4plex)	86170800	3885877	3885877(S1103)	PF3D7_0609700	null	conserved Plasmodium protein, unknown function	0.917086					1.27333		0.962706	0.944135		0.720225					YEKKSDVsDFTFNKY
NDSIVLHGSNTEEGNK	N-Term(iTRAQ4plex); S9(Phospho); K16(iTRAQ4plex)	86170800	3885877	3885877(S1713)	PF3D7_0609700	null	conserved Plasmodium protein, unknown function	1.11452	1.06509	0.751524		0.821996	1.27333		0.962706	0.944135		0.875273		0.780638			DSIVLHGsNTEEGNK
LLSSEPINSNEIK	N-Term(iTRAQ4plex); S3(Phospho); S9(Phospho); K13(iTRAQ4plex)	86170800	3885877	3885877(S1723; S1729)	PF3D7_0609700	null	conserved Plasmodium protein, unknown function	1.03822					1.27333		0.962706	0.944135		0.815355					EEGNKLLsSEPINSN;LSSEPINsNEIKNTV
LLSSEPINSNEIK	N-Term(iTRAQ4plex); S9(Phospho); K13(iTRAQ4plex)	86170800	3885877	3885877(S1729)	PF3D7_0609700	null	conserved Plasmodium protein, unknown function	0.873883					1.27333		0.962706	0.944135		0.686296					LSSEPINsNEIKNTV
IHVQSSEDENEDDEEYDSYINTNDNK	N-Term(iTRAQ4plex); S5(Phospho); S6(Phospho); K26(iTRAQ4plex)	86170800	3885877	3885877(S213; S214)	PF3D7_0609700	null	conserved Plasmodium protein, unknown function			0.799612			1.27333		0.962706	0.944135				0.830588			KKKIHVQsSEDENED;KKIHVQSsEDENEDD
LLSSEPINSNEIK	N-Term(iTRAQ4plex); S4(Phospho); S9(Phospho); K13(iTRAQ4plex)	86170800	3885877	3885877*	PF3D7_0609700	null	conserved Plasmodium protein, unknown function			0.865243			1.27333		0.962706	0.944135				0.898762			#N/A
DSSNSCDDDFFAGNK	N-Term(iTRAQ4plex); S5(Phospho); C6(Carbamidomethyl); K15(iTRAQ4plex)	86170800	3885877	3885877*	PF3D7_0609700	null	conserved Plasmodium protein, unknown function			0.803606			1.27333		0.962706	0.944135				0.834737			#N/A
VSILSLSENEK	N-Term(iTRAQ4plex); S7(Phospho); K11(iTRAQ4plex)	296004626	3885882	3885882(S1272)	PF3D7_0606600	null	conserved Plasmodium protein, unknown function	0.895985	1.17238	0.647586			0.934898	0.911925	0.965229	0.883824	1.09813	0.958377	1.28561	0.670915			KVSILSLsENEKLLE
NSLSEPYENIVNILK	N-Term(iTRAQ4plex); S2(Phospho); K15(iTRAQ4plex)	296004626	3885882	3885882(S754)	PF3D7_0606600	null	conserved Plasmodium protein, unknown function			1.31688			0.934898	0.911925	0.965229	0.883824	1.09813			1.36431			YNFVKKNsLSEPYEN
KNSLSEPYENIVNILK	N-Term(iTRAQ4plex); K1(iTRAQ4plex); S3(Phospho); K16(iTRAQ4plex)	296004626	3885882	3885882(S754)	PF3D7_0606600	null	conserved Plasmodium protein, unknown function		1.52324	0.94428			0.934898	0.911925	0.965229	0.883824	1.09813		1.67035	0.978297			YNFVKKNsLSEPYEN
QNSDQINYK	N-Term(iTRAQ4plex); S3(Phospho); K9(iTRAQ4plex)	296004626	3885882	3885882(S936)	PF3D7_0606600	null	conserved Plasmodium protein, unknown function					0.84051	0.934898	0.911925	0.965229	0.883824	1.09813					0.765399	DILNKQNsDQINYKY
TSGLSFDEVLFSHDIK	N-Term(iTRAQ4plex); S2(Phospho); K16(iTRAQ4plex)	296004626	3885882	3885882(S990)	PF3D7_0606600	null	conserved Plasmodium protein, unknown function		1.88967				0.934898	0.911925	0.965229	0.883824	1.09813		2.07218				SIGEIKTsGLSFDEV
TSGLSFDEVLFSHDIK	N-Term(iTRAQ4plex); S5(Phospho); K16(iTRAQ4plex)	296004626	3885882	3885882*	PF3D7_0606600	null	conserved Plasmodium protein, unknown function	0.763051					0.934898	0.911925	0.965229	0.883824	1.09813	0.816185					#N/A
KNSLSEPYENIVNILK	N-Term(iTRAQ4plex); K1(iTRAQ4plex); S5(Phospho); K16(iTRAQ4plex)	296004626	3885882	3885882*	PF3D7_0606600	null	conserved Plasmodium protein, unknown function						0.934898	0.911925	0.965229	0.883824	1.09813						#N/A
TNISQEHITNILTDEKK	N-Term(iTRAQ4plex); S4(Phospho); K16(iTRAQ4plex); K17(iTRAQ4plex)	296004628	3885883	3885883(S1133)	PF3D7_0606700	null	coatomer alpha subunit, putative		0.687987				0.916607	0.946578	0.967976	1.01007	1.17717		0.726815				RGDKTNIsQEHITNI
DEESYNSEVNKFEGK	N-Term(iTRAQ4plex); S7(Phospho); K11(iTRAQ4plex); K15(iTRAQ4plex)	296004628	3885883	3885883(S1155)	PF3D7_0606700	null	coatomer alpha subunit, putative						0.916607	0.946578	0.967976	1.01007	1.17717						KDEESYNsEVNKFEG
SDFSDENDIWK	N-Term(iTRAQ4plex); S4(Phospho); K11(iTRAQ4plex)	296004628	3885883	3885883(S1164; S1167)	PF3D7_0606700	null	coatomer alpha subunit, putative			0.748676			0.916607	0.946578	0.967976	1.01007	1.17717			0.773445			FEGKSDFsDENDIWK
FEGKSDFSDENDIWK	N-Term(iTRAQ4plex); K4(iTRAQ4plex); S5(Phospho); S8(Phospho); K15(iTRAQ4plex)	296004628	3885883	3885883(S1164; S1167)	PF3D7_0606700	null	coatomer alpha subunit, putative			0.495195			0.916607	0.946578	0.967976	1.01007	1.17717			0.511578			VNKFEGKsDFSDEND;FEGKSDFsDENDIWK
SDFSDENDIWK	N-Term(iTRAQ4plex); S4(Phospho); K11(iTRAQ4plex)	296004628	3885883	3885883(S1167)	PF3D7_0606700	null	coatomer alpha subunit, putative		1.43226	0.501209	0.867		0.916607	0.946578	0.967976	1.01007	1.17717		1.51309	0.517791	0.858358		FEGKSDFsDENDIWK
SDFSDENDIWKNDVNDEDINIMDLDIQDNQNILNK	N-Term(iTRAQ4plex); S4(Phospho); K11(iTRAQ4plex); K35(iTRAQ4plex)	296004628	3885883	3885883(S1167)	PF3D7_0606700	null	coatomer alpha subunit, putative		0.636126				0.916607	0.946578	0.967976	1.01007	1.17717		0.672027				FEGKSDFsDENDIWK
IDDTLNTSQK	N-Term(iTRAQ4plex); T7(Phospho); K10(iTRAQ4plex)	296004628	3885883	3885883(T1031)	PF3D7_0606700	null	coatomer alpha subunit, putative						0.916607	0.946578	0.967976	1.01007	1.17717						KIDDTLNtSQKKKNN
TNISQEHITNILTDEK	N-Term(iTRAQ4plex); T1(Phospho); K16(iTRAQ4plex)	296004628	3885883	3885883(T1130)	PF3D7_0606700	null	coatomer alpha subunit, putative			0.844916			0.916607	0.946578	0.967976	1.01007	1.17717			0.87287			HLTRGDKtNISQEHI
GDKTNISQEHITNILTDEK	N-Term(iTRAQ4plex); K3(iTRAQ4plex); S7(Phospho); K19(iTRAQ4plex)	296004628	3885883	3885883*	PF3D7_0606700	null	coatomer alpha subunit, putative	1.2863			0.918		0.916607	0.946578	0.967976	1.01007	1.17717	1.40333			0.90885		RGDKTNIsQEHITNI
GDHLDSSINNNNNNNIGR	N-Term(iTRAQ4plex); S6(Phospho)	296004628	3885883	3885883*	PF3D7_0606700	null	coatomer alpha subunit, putative					1.00502	0.916607	0.946578	0.967976	1.01007	1.17717					0.85376	SKGDHLDsSINNNNN
GDHLDSSINNNNNNNIGR	N-Term(iTRAQ4plex); S7(Phospho)	296004628	3885883	3885883*	PF3D7_0606700	null	coatomer alpha subunit, putative	1.31096					0.916607	0.946578	0.967976	1.01007	1.17717	1.43023					#N/A
NNIPSFSDHINTNQTK	N-Term(iTRAQ4plex); S5(Phospho); K16(iTRAQ4plex)	296004628	3885883	3885883*	PF3D7_0606700	null	coatomer alpha subunit, putative	1.45016					0.916607	0.946578	0.967976	1.01007	1.17717	1.5821					#N/A
QMLSNSSLKLNEEDELQGSQK	N-Term(iTRAQ4plex); S4(Phospho); S6(Phospho); K9(iTRAQ4plex); K21(iTRAQ4plex)	86170667	3885886	3885886(S281)	PF3D7_0607000	null	translation initiation factor IF-2, putative			0.82453			0.941596	0.793596	0.8979	0.997706	1.13156			0.918288			KNNKQMLsNSSLKLN
LNEEDELQGSQKVDEK	N-Term(iTRAQ4plex); S10(Phospho); K12(iTRAQ4plex); K16(iTRAQ4plex)	86170667	3885886	3885886(S296)	PF3D7_0607000	null	translation initiation factor IF-2, putative			0.662139			0.941596	0.793596	0.8979	0.997706	1.13156			0.73743			EEDELQGsQKVDEKD
LNEEDELQGSQK	N-Term(iTRAQ4plex); S10(Phospho); K12(iTRAQ4plex)	86170667	3885886	3885886(S296)	PF3D7_0607000	null	translation initiation factor IF-2, putative			0.622476			0.941596	0.793596	0.8979	0.997706	1.13156			0.693257			EEDELQGsQKVDEKD
SVINNSSSSINYGR	N-Term(iTRAQ4plex); S9(Phospho)	86170667	3885886	3885886(S355)	PF3D7_0607000	null	translation initiation factor IF-2, putative			1.09919			0.941596	0.793596	0.8979	0.997706	1.13156			1.22418			VINNSSSsINYGRKS
SIMVPTSSNNNNLNDDDKNNK	N-Term(iTRAQ4plex); S8(Phospho); K18(iTRAQ4plex); K21(iTRAQ4plex)	86170667	3885886	3885886*	PF3D7_0607000	null	translation initiation factor IF-2, putative					1.05416	0.941596	0.793596	0.8979	0.997706	1.13156					0.931593	#N/A
QMLSNSSLKLNEEDELQGSQK	N-Term(iTRAQ4plex); S7(Phospho); K9(iTRAQ4plex); K21(iTRAQ4plex)	86170667	3885886	3885886*	PF3D7_0607000	null	translation initiation factor IF-2, putative				0.843		0.941596	0.793596	0.8979	0.997706	1.13156				0.844938		#N/A
NNNNNNNKSSNMK	N-Term(iTRAQ4plex); K8(iTRAQ4plex); S9(Phospho); S10(Phospho); M12(Oxidation); K13(iTRAQ4plex)	86171368	3885889	3885889(S108; S109)	PF3D7_0621300	null	mRNA binding Pumilio-homology domain protein, putative			1.20234					0.899652					1.33645			NNNNNNKsSNMKKRN;NNNNNKSsNMKKRNN
DLDDENVGDVSMDDVELIMSQTK	N-Term(iTRAQ4plex); S11(Phospho); K23(iTRAQ4plex)	86171390	3885894	3885894(S146)	PF3D7_0621800	null	nascent polypeptide associated complex alpha chain, putative					2.0659	0.956727	1.09786	0.82586	0.879299							DENVGDVsMDDVELI
NNNDLVQSIMELSG	N-Term(iTRAQ4plex); S13(Phospho)	86171390	3885894	3885894(S183)	PF3D7_0621800	null	nascent polypeptide associated complex alpha chain, putative				1.239		0.956727	1.09786	0.82586	0.879299					1.40908		VQSIMELsG_
DLSLSYDFNELNEIK	N-Term(iTRAQ4plex); S3(Phospho); K15(iTRAQ4plex)	86171107	3885899	3885899(S180)	PF3D7_0616200	NDC80	kinetochore protein NDC80, putative (NDC80)		0.925305	0.651876			1.04811	1.00985	0.845315	0.818886			0.916282	0.771164			INEEKDLsLSYDFNE
DLSLSYDFNELNEIK	N-Term(iTRAQ4plex); S5(Phospho); K15(iTRAQ4plex)	86171107	3885899	3885899*	PF3D7_0616200	NDC80	kinetochore protein NDC80, putative (NDC80)				0.709		1.04811	1.00985	0.845315	0.818886					0.865811		#N/A
KPSFELILDK	N-Term(iTRAQ4plex); K1(iTRAQ4plex); S3(Phospho); K10(iTRAQ4plex)	86170678	3885901	3885901(S223)	PF3D7_0607200	null	RING zinc finger protein, putative		3.76723								0						KTFIKKPsFELILDK
SSQDYMNNELTYGAHNYDPIPVVLK	N-Term(iTRAQ4plex); Y5(Phospho); K25(iTRAQ4plex)	86170756	3885911	3885911*			#N/A			0.956997													#N/A
LDTIECDIPINEELSWR	N-Term(iTRAQ4plex); T3(Phospho); C6(Carbamidomethyl)	86171490	3885912	3885912(T18)	PF3D7_0624000	HK	hexokinase (HK)		1.26151	0.850523			0.93891	1.02342	0.948028	0.925138	1.3402		1.23265	0.89715			VTYTKLDtIECDIPI
NDVTYTKLDTIECDIPINEELSWR	N-Term(iTRAQ4plex); K7(iTRAQ4plex); T10(Phospho); C13(Carbamidomethyl)	86171490	3885912	3885912(T18)	PF3D7_0624000	HK	hexokinase (HK)		0.666915				0.93891	1.02342	0.948028	0.925138	1.3402		0.651655				VTYTKLDtIECDIPI
SYYMSNTSFSQMGR	N-Term(iTRAQ4plex); S8(Phospho)	86171519	3885918	3885918(S1737)	PF3D7_0624600	ISWI	SNF2 helicase, putative (ISWI)	1.04332					0.993451	0.985014	0.948684	0.943125	1.08799	1.0502					SYYMSNTsFSQMGRD
SYYMSNTSFSQMGR	N-Term(iTRAQ4plex); M4(Oxidation); S8(Phospho)	86171519	3885918	3885918(S1737)	PF3D7_0624600	ISWI	SNF2 helicase, putative (ISWI)	1.06457					0.993451	0.985014	0.948684	0.943125	1.08799	1.07159					SYYMSNTsFSQMGRD
NDSCSSHIHFK	N-Term(iTRAQ4plex); C4(Carbamidomethyl); S5(Phospho); K11(iTRAQ4plex)	86171519	3885918	3885918(S1757)	PF3D7_0624600	ISWI	SNF2 helicase, putative (ISWI)		0.881255	0.778565			0.993451	0.985014	0.948684	0.943125	1.08799		0.894663	0.820678			VSEGKNDsCSSHIHF
IMNSSPHK	N-Term(iTRAQ4plex); S5(Phospho); K8(iTRAQ4plex)	86171519	3885918	3885918(S1790)	PF3D7_0624600	ISWI	SNF2 helicase, putative (ISWI)			1.28308			0.993451	0.985014	0.948684	0.943125	1.08799			1.35248			DGNKIMNsSPHKGGT
GVGTTFLSDGSMR	N-Term(iTRAQ4plex); S8(Phospho)	86171519	3885918	3885918(S1895)	PF3D7_0624600	ISWI	SNF2 helicase, putative (ISWI)				0.445		0.993451	0.985014	0.948684	0.943125	1.08799				0.471835		GVGTTFLsDGSMRFE
GVGTTFLSDGSMR	N-Term(iTRAQ4plex); S11(Phospho); M12(Oxidation)	86171519	3885918	3885918(S1895; S1898)	PF3D7_0624600	ISWI	SNF2 helicase, putative (ISWI)			1.13629		0.765983	0.993451	0.985014	0.948684	0.943125	1.08799			1.19775		0.704037	TTFLSDGsMRFEKDS
GVGTTFLSDGSMR	N-Term(iTRAQ4plex); S11(Phospho); M12(Oxidation)	86171519	3885918	3885918(S1898)	PF3D7_0624600	ISWI	SNF2 helicase, putative (ISWI)	0.905147		1.03716			0.993451	0.985014	0.948684	0.943125	1.08799	0.911114		1.09326			TTFLSDGsMRFEKDS
GVGTTFLSDGSMR	N-Term(iTRAQ4plex); S11(Phospho)	86171519	3885918	3885918(S1898)	PF3D7_0624600	ISWI	SNF2 helicase, putative (ISWI)	1.14397	1.35257	1.38748		1.36358	0.993451	0.985014	0.948684	0.943125	1.08799	1.15151	1.37315	1.46254		1.2533	TTFLSDGsMRFEKDS
DSPENNMNENNNMNNNNNNEKDSPQNNNDNTSK	N-Term(iTRAQ4plex); K21(iTRAQ4plex); S23(Phospho); K33(iTRAQ4plex)	86171519	3885918	3885918(S1926)	PF3D7_0624600	ISWI	SNF2 helicase, putative (ISWI)			0.51733			0.993451	0.985014	0.948684	0.943125	1.08799			0.545313			NNNNEKDsPQNNNDN
DIIEIRSDLTDDMK	N-Term(iTRAQ4plex); S7(Phospho); T10(Phospho); K14(iTRAQ4plex)	86171519	3885918	3885918(S2115; T2118)	PF3D7_0624600	ISWI	SNF2 helicase, putative (ISWI)			0.740469			0.993451	0.985014	0.948684	0.943125	1.08799			0.780522			KDIIEIRsDLTDDMK;IEIRSDLtDDMKEKI
GITTGNNNIFNLVSSSNSPYDK	N-Term(iTRAQ4plex); S18(Phospho); K22(iTRAQ4plex)	86171519	3885918	3885918(S2326)	PF3D7_0624600	ISWI	SNF2 helicase, putative (ISWI)			1.35338			0.993451	0.985014	0.948684	0.943125	1.08799			1.42658			NLVSSSNsPYDKNKK
LKELNYVNSR	N-Term(iTRAQ4plex); K2(iTRAQ4plex); S9(Phospho)	86171519	3885918	3885918(S2378)	PF3D7_0624600	ISWI	SNF2 helicase, putative (ISWI)				0.556		0.993451	0.985014	0.948684	0.943125	1.08799				0.589529		KELNYVNsRSNSNTK
ELNYVNSR	N-Term(iTRAQ4plex); S7(Phospho)	86171519	3885918	3885918(S2378)	PF3D7_0624600	ISWI	SNF2 helicase, putative (ISWI)						0.993451	0.985014	0.948684	0.943125	1.08799						KELNYVNsRSNSNTK
NDDNSDDEDDDEEEDEVNYYNK	N-Term(iTRAQ4plex); S5(Phospho); K22(iTRAQ4plex)	86171519	3885918	3885918(S868)	PF3D7_0624600	ISWI	SNF2 helicase, putative (ISWI)			0.77428		1.02062	0.993451	0.985014	0.948684	0.943125	1.08799			0.816162		0.938082	NNKNDDNsDDEDDDE
NNKNDDNSDDEDDDEEEDEVNYYNK	N-Term(iTRAQ4plex); K3(iTRAQ4plex); S8(Phospho); K25(iTRAQ4plex)	86171519	3885918	3885918(S868)	PF3D7_0624600	ISWI	SNF2 helicase, putative (ISWI)		1.12336			0.678629	0.993451	0.985014	0.948684	0.943125	1.08799		1.14045			0.623747	NNKNDDNsDDEDDDE
SDLTDDMKEK	N-Term(iTRAQ4plex); T4(Phospho); K8(iTRAQ4plex); K10(iTRAQ4plex)	86171519	3885918	3885918(T2118)	PF3D7_0624600	ISWI	SNF2 helicase, putative (ISWI)		0.922826				0.993451	0.985014	0.948684	0.943125	1.08799		0.936866				IEIRSDLtDDMKEKI
RNTSSVMSNVINNNDK	N-Term(iTRAQ4plex); S4(Phospho); S5(Phospho); K16(iTRAQ4plex)	86171519	3885918	3885918(T2596; S2597)	PF3D7_0624600	ISWI	SNF2 helicase, putative (ISWI)	0.464649					0.993451	0.985014	0.948684	0.943125	1.08799	0.467712					YILYRRNtSSVMSNV;ILYRRNTsSVMSNVI
INEDSTVGVTDKGDNK	N-Term(iTRAQ4plex); T6(Phospho); K12(iTRAQ4plex); K16(iTRAQ4plex)	86171519	3885918	3885918(T993)	PF3D7_0624600	ISWI	SNF2 helicase, putative (ISWI)	0.815489					0.993451	0.985014	0.948684	0.943125	1.08799	0.820865					DKINEDStVGVTDKG
ELNYVNSRSNSNTK	N-Term(iTRAQ4plex); S7(Phospho); S9(Phospho); K14(iTRAQ4plex)	86171519	3885918	3885918*	PF3D7_0624600	ISWI	SNF2 helicase, putative (ISWI)					1.02538	0.993451	0.985014	0.948684	0.943125	1.08799					0.942459	KELNYVNsRSNSNTK
NTSSVMSNVINNNDK	N-Term(iTRAQ4plex); S3(Phospho); K15(iTRAQ4plex)	86171519	3885918	3885918*	PF3D7_0624600	ISWI	SNF2 helicase, putative (ISWI)	0.913415					0.993451	0.985014	0.948684	0.943125	1.08799	0.919436					#N/A
NTSSVMSNVINNNDK	N-Term(iTRAQ4plex); S4(Phospho); M6(Oxidation); K15(iTRAQ4plex)	86171519	3885918	3885918*	PF3D7_0624600	ISWI	SNF2 helicase, putative (ISWI)	1.08581					0.993451	0.985014	0.948684	0.943125	1.08799	1.09296					#N/A
CEPNEGSTTPSR	N-Term(iTRAQ4plex); C1(Carbamidomethyl); T9(Phospho)	86171519	3885918	3885918*	PF3D7_0624600	ISWI	SNF2 helicase, putative (ISWI)			0.941866			0.993451	0.985014	0.948684	0.943125	1.08799			0.992813			#N/A
INEDSTVGVTDK	N-Term(iTRAQ4plex); S5(Phospho); K12(iTRAQ4plex)	86171519	3885918	3885918*	PF3D7_0624600	ISWI	SNF2 helicase, putative (ISWI)			0.777637			0.993451	0.985014	0.948684	0.943125	1.08799			0.819701			#N/A
IMNSSPHKGGTK	N-Term(iTRAQ4plex); S4(Phospho); K8(iTRAQ4plex); K12(iTRAQ4plex)	86171519	3885918	3885918*	PF3D7_0624600	ISWI	SNF2 helicase, putative (ISWI)		0.711328				0.993451	0.985014	0.948684	0.943125	1.08799		0.72215				#N/A
KSAPISAGIK	N-Term(iTRAQ4plex); K1(iTRAQ4plex); S2(Phospho); S6(Phospho); K10(iTRAQ4plex)	86170831	3885920	3885920(S29; S33)	PF3D7_0610400	H3	histone H3 (H3)	1.03193					1.16374	0.163566	0.759024	0.985867	1.73166	0.886739					ASKAARKsAPISAGI;ARKSAPIsAGIKKPH
SAPISAGIK	N-Term(iTRAQ4plex); S1(Phospho); S5(Phospho); K9(iTRAQ4plex)	86170831	3885920	3885920(S29; S33)	PF3D7_0610400	H3	histone H3 (H3)		1.41172			1.70189	1.16374	0.163566	0.759024	0.985867	1.73166		8.6309			0.982811	ASKAARKsAPISAGI;ARKSAPIsAGIKKPH
SAPISAGIK	N-Term(iTRAQ4plex); S5(Phospho); K9(iTRAQ4plex)	86170831	3885920	3885920(S33)	PF3D7_0610400	H3	histone H3 (H3)	1.12373		1.09496	0.491		1.16374	0.163566	0.759024	0.985867	1.73166	0.965625		1.44259	0.498039		ARKSAPIsAGIKKPH
KSAPISAGIK	N-Term(iTRAQ4plex); K1(iTRAQ4plex); S6(Phospho); K10(iTRAQ4plex)	86170831	3885920	3885920(S33)	PF3D7_0610400	H3	histone H3 (H3)	1.27276		1.23845	3.596		1.16374	0.163566	0.759024	0.985867	1.73166	1.09369		1.63164	3.64755		ARKSAPIsAGIKKPH
SAPISAGIKKPHR	N-Term(iTRAQ4plex); S5(Phospho); K9(iTRAQ4plex); K10(iTRAQ4plex)	86170831	3885920	3885920(S33)	PF3D7_0610400	H3	histone H3 (H3)				1.048		1.16374	0.163566	0.759024	0.985867	1.73166				1.06302		ARKSAPIsAGIKKPH
SAPISAGIK	N-Term(iTRAQ4plex); S1(Phospho); K9(iTRAQ4plex)	86170831	3885920	3885920*	PF3D7_0610400	H3	histone H3 (H3)					1.01914	1.16374	0.163566	0.759024	0.985867	1.73166					0.588534	ASKAARKsAPISAGI
FILSNGHASALLYTMLYLTEQGLSMEDLK	N-Term(iTRAQ4plex); S4(Phospho); K29(iTRAQ4plex)	86170850	3885924	3885924(S68)	PF3D7_0610800	TK	transketolase (TK)		0.899233				1.11949	0.866437	0.862574	0.941345	1.55207		1.03785				NRDRFILsNGHASAL
NIFSDDESDVDKEMIK	N-Term(iTRAQ4plex); S4(Phospho); K12(iTRAQ4plex); K16(iTRAQ4plex)	86170855	3885925	3885925(S16)	PF3D7_0610900	SPT5	transcription elongation factor SPT5, putative (SPT5)			0.607832					0.921656	1.07036				0.6595			NFTKNIFsDDESDVD
NIFSDDESDVDKEMIK	N-Term(iTRAQ4plex); S4(Phospho); K12(iTRAQ4plex); K16(iTRAQ4plex)	86170855	3885925	3885925(S16; S20)	PF3D7_0610900	SPT5	transcription elongation factor SPT5, putative (SPT5)			0.664133					0.921656	1.07036				0.720587			NFTKNIFsDDESDVD
HFSIDSTNNQR	N-Term(iTRAQ4plex); S3(Phospho)	86170855	3885925	3885925(S989)	PF3D7_0610900	SPT5	transcription elongation factor SPT5, putative (SPT5)					0.828829			0.921656	1.07036							KLPPKHFsIDSTNNQ
EDDILTDGETLTDGEILGDDYSDER	N-Term(iTRAQ4plex); T6(Phospho)	86170855	3885925	3885925(T227)	PF3D7_0610900	SPT5	transcription elongation factor SPT5, putative (SPT5)			0.789653					0.921656	1.07036				0.856777			VKEDDILtDGETLTD
EDDILTDGETLTDGEILGDDYSDER	N-Term(iTRAQ4plex); T6(Phospho)	86170855	3885925	3885925(T227; T231)	PF3D7_0610900	SPT5	transcription elongation factor SPT5, putative (SPT5)			0.947397					0.921656	1.07036				1.02793			VKEDDILtDGETLTD
EDDILTDGETLTDGEILGDDYSDERR	N-Term(iTRAQ4plex); T6(Phospho); S22(Phospho)	86170855	3885925	3885925(T227; Y242)	PF3D7_0610900	SPT5	transcription elongation factor SPT5, putative (SPT5)			0.844373					0.921656	1.07036				0.916148			VKEDDILtDGETLTD;GEILGDDySDERRER
IYNNNENVNSNNNFDSSNANNNQLEENLR	N-Term(iTRAQ4plex); S17(Phospho)	86170894	3885926	3885926*	PF3D7_0611800	null	conserved Plasmodium protein, unknown function				1.074												#N/A
ELSNFSDKNK	N-Term(iTRAQ4plex); S6(Phospho); K8(iTRAQ4plex); K10(iTRAQ4plex)	86170913	3885930	3885930(S1117)	PF3D7_0612200	LRR6	leucine-rich repeat protein (LRR6)			0.634653				1.05736	0.919115	0.881345	1.3408			0.690505			IKELSNFsDKNKNHS
GIEKVEEEYDEDICEENNSYEK	N-Term(iTRAQ4plex); K4(iTRAQ4plex); C14(Carbamidomethyl); S19(Phospho); K22(iTRAQ4plex)	86170913	3885930	3885930(S112)	PF3D7_0612200	LRR6	leucine-rich repeat protein (LRR6)					1.71226		1.05736	0.919115	0.881345	1.3408					1.27704	DICEENNsYEKCNNE
VEEEYDEDICEENNSYEK	N-Term(iTRAQ4plex); C10(Carbamidomethyl); S15(Phospho); K18(iTRAQ4plex)	86170913	3885930	3885930(S112)	PF3D7_0612200	LRR6	leucine-rich repeat protein (LRR6)			0.606376				1.05736	0.919115	0.881345	1.3408			0.659739			DICEENNsYEKCNNE
GNSNPLTINYGK	N-Term(iTRAQ4plex); S3(Phospho); K12(iTRAQ4plex)	86170913	3885930	3885930(S1132)	PF3D7_0612200	LRR6	leucine-rich repeat protein (LRR6)			1.12193				1.05736	0.919115	0.881345	1.3408			1.22066			SSKQKGNsNPLTINY
NKLPMSNPQNR	N-Term(iTRAQ4plex); K2(iTRAQ4plex); M5(Oxidation); S6(Phospho)	86170913	3885930	3885930(S1319)	PF3D7_0612200	LRR6	leucine-rich repeat protein (LRR6)				0.94			1.05736	0.919115	0.881345	1.3408				1.06655		NKNKLPMsNPQNRKL
NKLPMSNPQNR	N-Term(iTRAQ4plex); K2(iTRAQ4plex); S6(Phospho)	86170913	3885930	3885930(S1319)	PF3D7_0612200	LRR6	leucine-rich repeat protein (LRR6)			1.21342				1.05736	0.919115	0.881345	1.3408			1.32021			NKNKLPMsNPQNRKL
NNFVHNGESDDERNEAGR	N-Term(iTRAQ4plex); S9(Phospho)	86170913	3885930	3885930(S418)	PF3D7_0612200	LRR6	leucine-rich repeat protein (LRR6)		0.887304	0.891991		2.96333		1.05736	0.919115	0.881345	1.3408		0.839166	0.97049		2.21012	NFVHNGEsDDERNEA
NNFVHNGESDDER	N-Term(iTRAQ4plex); S9(Phospho)	86170913	3885930	3885930(S418)	PF3D7_0612200	LRR6	leucine-rich repeat protein (LRR6)		1.00889					1.05736	0.919115	0.881345	1.3408		0.954152				NFVHNGEsDDERNEA
NTNNYLSDITYEEK	N-Term(iTRAQ4plex); S7(Phospho); K14(iTRAQ4plex)	86170913	3885930	3885930(S601)	PF3D7_0612200	LRR6	leucine-rich repeat protein (LRR6)			0.998797				1.05736	0.919115	0.881345	1.3408			1.08669			KNTNNYLsDITYEEK
EVYDDTSQDNGESNINR	N-Term(iTRAQ4plex); S7(Phospho)	86170913	3885930	3885930(S615)	PF3D7_0612200	LRR6	leucine-rich repeat protein (LRR6)			0.906367				1.05736	0.919115	0.881345	1.3408			0.986131			KEVYDDTsQDNGESN
NTNNYLSDITYEEKEVYDDTSQDNGESNINR	N-Term(iTRAQ4plex); K14(iTRAQ4plex); S21(Phospho)	86170913	3885930	3885930*	PF3D7_0612200	LRR6	leucine-rich repeat protein (LRR6)					4.345		1.05736	0.919115	0.881345	1.3408					3.2406	#N/A
KNSNNNVDHDNINNNVDVYGR	N-Term(iTRAQ4plex); K1(iTRAQ4plex); S3(Phospho)	86170764	3885933	3885933(S2122)	PF3D7_0609000	null	conserved Plasmodium protein, unknown function				1.025			1.38636	0.914787	1.02534	0.966813				0.999668		NSNKKKNsNNNVDHD
YIYDYLSDNDLIDTIK	N-Term(iTRAQ4plex); S7(Phospho); K16(iTRAQ4plex)	86170764	3885933	3885933(S3505)	PF3D7_0609000	null	conserved Plasmodium protein, unknown function		0.949789	0.853027				1.38636	0.914787	1.02534	0.966813		0.685097	0.932487			KYIYDYLsDNDLIDT
VEEDEIDSIGDSR	N-Term(iTRAQ4plex); S8(Phospho)	86170764	3885933	3885933(S4476)	PF3D7_0609000	null	conserved Plasmodium protein, unknown function			0.825815				1.38636	0.914787	1.02534	0.966813			0.902741			VEEDEIDsIGDSRND
CIEQSDNEDDYDKEWR	N-Term(iTRAQ4plex); C1(Carbamidomethyl); S5(Phospho); K13(iTRAQ4plex)	86170764	3885933	3885933(S4684)	PF3D7_0609000	null	conserved Plasmodium protein, unknown function			0.697101				1.38636	0.914787	1.02534	0.966813			0.762037			MLRCIEQsDNEDDYD
GESNQMNNTNIMNVNK	N-Term(iTRAQ4plex); S3(Phospho); K16(iTRAQ4plex)	86170764	3885933	3885933(S5144)	PF3D7_0609000	null	conserved Plasmodium protein, unknown function				1.046			1.38636	0.914787	1.02534	0.966813				1.02015		HFLLRGEsNQMNNTN
IPSDIISNNINNK	N-Term(iTRAQ4plex); S3(Phospho); S7(Phospho); K13(iTRAQ4plex)	86170764	3885933	3885933(S679; S683)	PF3D7_0609000	null	conserved Plasmodium protein, unknown function		0.996707					1.38636	0.914787	1.02534	0.966813		0.718939				EKKKKIPsDIISNNI;KIPSDIIsNNINNKS
KIPSDIISNNINNK	N-Term(iTRAQ4plex); K1(iTRAQ4plex); S8(Phospho); K14(iTRAQ4plex)	86170764	3885933	3885933(S683)	PF3D7_0609000	null	conserved Plasmodium protein, unknown function				1.086			1.38636	0.914787	1.02534	0.966813				1.05916		KIPSDIIsNNINNKS
SQLFTDTEDLLDR	N-Term(iTRAQ4plex); T5(Phospho)	86170764	3885933	3885933(T5171)	PF3D7_0609000	null	conserved Plasmodium protein, unknown function					0.841891		1.38636	0.914787	1.02534	0.966813					0.87079	SRKSQLFtDTEDLLD
MMTDDDKSFGDTK	N-Term(iTRAQ4plex); T3(Phospho); K7(iTRAQ4plex); K13(iTRAQ4plex)	86170764	3885933	3885933(T970)	PF3D7_0609000	null	conserved Plasmodium protein, unknown function							1.38636	0.914787	1.02534	0.966813						HGFVKMMtDDDKSFG
SLDYNIIGYCSSYNFLPINNFYTEK	N-Term(iTRAQ4plex); S1(Phospho); C10(Carbamidomethyl); K25(iTRAQ4plex)	86170764	3885933	3885933*	PF3D7_0609000	null	conserved Plasmodium protein, unknown function							1.38636	0.914787	1.02534	0.966813						#N/A
LEDTLSQHITK	N-Term(iTRAQ4plex); S6(Phospho); K11(iTRAQ4plex)	86170769	3885934	3885934(S136)	PF3D7_0609100	null	Zn2+ or Fe2+ permease		1.02298	0.856754	0.966			0.866277					1.18089				KKLEDTLsQHITKNA
KLEDTLSQHITK	N-Term(iTRAQ4plex); K1(iTRAQ4plex); S7(Phospho); K12(iTRAQ4plex)	86170769	3885934	3885934(S136)	PF3D7_0609100	null	Zn2+ or Fe2+ permease			0.756929				0.866277									KKLEDTLsQHITKNA
IFLSNFVLSDDDLENVT	N-Term(iTRAQ4plex); S9(Phospho)	86171267	3885940	3885940(S1054)	PF3D7_0619200	null	conserved Plasmodium protein, unknown function			2.02693													FLSNFVLsDDDLENV
IFLSNFVLSDDDLENVT	N-Term(iTRAQ4plex); T17(Phospho)	86171267	3885940	3885940(T1062)	PF3D7_0619200	null	conserved Plasmodium protein, unknown function				0.607												DDDLENVt_
SVSQADLIK	N-Term(iTRAQ4plex); S3(Phospho); K9(iTRAQ4plex)	296004694	3885942	3885942(S775)	PF3D7_0619400	null	cell division cycle protein 48 homologue, putative	1.23102					0.962788	1.00326	0.90942	0.841808		1.2786					AGARRSVsQADLIKY
TGGTGDDFIIDWPDEDNNDDTPAYVVDEDLYS	N-Term(iTRAQ4plex); Y31(Phospho)	296004694	3885942	3885942*	PF3D7_0619400	null	cell division cycle protein 48 homologue, putative					2.78302	0.962788	1.00326	0.90942	0.841808							#N/A
TGGTGDDFIIDWPDEDNNDDTPAYVVDEDLYS	N-Term(iTRAQ4plex); S32(Phospho)	296004694	3885942	3885942*	PF3D7_0619400	null	cell division cycle protein 48 homologue, putative			1.62193	0.989		0.962788	1.00326	0.90942	0.841808				1.78348	1.17485		#N/A
TGGTGDDFIIDWPDEDNNDDTPAYVVDEDLYS	N-Term(iTRAQ4plex); Y24(Phospho)	296004694	3885942	3885942*	PF3D7_0619400	null	cell division cycle protein 48 homologue, putative		0.886692				0.962788	1.00326	0.90942	0.841808			0.883808				#N/A
EVSFPSNINLADSHR	N-Term(iTRAQ4plex); S3(Phospho)	86170879	3885956	3885956(S104)	PF3D7_0611400	null	SWI/SNF-related matrix-associated actin-dependent regulator of chromatin	1.14525					0.761172	0.938835	0.918666	0.791051	1.02868	1.50459					QREVSFPsNINLADS
ENLDNNSEDISLSNIK	N-Term(iTRAQ4plex); S7(Phospho); K16(iTRAQ4plex)	86170879	3885956	3885956(S455)	PF3D7_0611400	null	SWI/SNF-related matrix-associated actin-dependent regulator of chromatin	0.923187	1.04404	0.891841	0.775	0.74709	0.761172	0.938835	0.918666	0.791051	1.02868	1.21285	1.11206	0.9708	0.97971	0.726264	KENLDNNsEDISLSN
ENLDNNSEDISLSNIKESNNLTDVENDNEVIDENITK	N-Term(iTRAQ4plex); K16(iTRAQ4plex); T22(Phospho); K37(iTRAQ4plex)	86170879	3885956	3885956(S455)	PF3D7_0611400	null	SWI/SNF-related matrix-associated actin-dependent regulator of chromatin				1.01		0.761172	0.938835	0.918666	0.791051	1.02868				1.27678		#N/A
ENLDNNSEDISLSNIK	N-Term(iTRAQ4plex); S7(Phospho); K16(iTRAQ4plex)	86170879	3885956	3885956(S455; S459)	PF3D7_0611400	null	SWI/SNF-related matrix-associated actin-dependent regulator of chromatin			0.919282		0.853416	0.761172	0.938835	0.918666	0.791051	1.02868			1.00067		0.829626	KENLDNNsEDISLSN
ESNNLTDVENDNEVIDENITK	N-Term(iTRAQ4plex); T6(Phospho); K21(iTRAQ4plex)	86170879	3885956	3885956(T470)	PF3D7_0611400	null	SWI/SNF-related matrix-associated actin-dependent regulator of chromatin		1.07192	0.843258		0.683389	0.761172	0.938835	0.918666	0.791051	1.02868		1.14175	0.917916		0.664339	IKESNNLtDVENDNE
ENLDNNSEDISLSNIKESNNLTDVENDNEVIDENITK	N-Term(iTRAQ4plex); K16(iTRAQ4plex); T22(Phospho); K37(iTRAQ4plex)	86170879	3885956	3885956*	PF3D7_0611400	null	SWI/SNF-related matrix-associated actin-dependent regulator of chromatin				0.997		0.761172	0.938835	0.918666	0.791051	1.02868				1.26035		#N/A
YNSHNKIER	N-Term(iTRAQ4plex); S3(Phospho); K6(iTRAQ4plex)	86170889	3885958	3885958(S147)	PF3D7_0611600	null	conserved Plasmodium protein, unknown function		0.869241						1.01448	1.19611	1.30611						EQIKRYNsHNKIERK
SITIMQDK	N-Term(iTRAQ4plex); S1(Phospho); K8(iTRAQ4plex)	86170889	3885958	3885958(S339)	PF3D7_0611600	null	conserved Plasmodium protein, unknown function					1.09283			1.01448	1.19611	1.30611					0.836708	EEHFRQRsITIMQDK
QRSITIMQDK	N-Term(iTRAQ4plex); S3(Phospho); K10(iTRAQ4plex)	86170889	3885958	3885958(S339)	PF3D7_0611600	null	conserved Plasmodium protein, unknown function				0.856				1.01448	1.19611	1.30611				0.715655		EEHFRQRsITIMQDK
SITIMQDK	N-Term(iTRAQ4plex); S1(Phospho); K8(iTRAQ4plex)	86170889	3885958	3885958(S339)	PF3D7_0611600	null	conserved Plasmodium protein, unknown function			1.40788					1.01448	1.19611	1.30611			1.38779			EEHFRQRsITIMQDK
SYSLDSK	N-Term(iTRAQ4plex); S3(Phospho); K7(iTRAQ4plex)	86170889	3885958	3885958(S357)	PF3D7_0611600	null	conserved Plasmodium protein, unknown function			0.753379					1.01448	1.19611	1.30611			0.742629			KKNDRSYsLDSKSII
SIISDELKEK	N-Term(iTRAQ4plex); S4(Phospho); K8(iTRAQ4plex); K10(iTRAQ4plex)	86170889	3885958	3885958(S365)	PF3D7_0611600	null	conserved Plasmodium protein, unknown function		0.897964	0.370635	0.558				1.01448	1.19611	1.30611			0.365346	0.466513		LDSKSIIsDELKEKN
SIISDELK	N-Term(iTRAQ4plex); S4(Phospho); K8(iTRAQ4plex)	86170889	3885958	3885958(S365)	PF3D7_0611600	null	conserved Plasmodium protein, unknown function		1.0167	0.494514					1.01448	1.19611	1.30611			0.487457			LDSKSIIsDELKEKN
NESNQNSSHENIYYQK	N-Term(iTRAQ4plex); S3(Phospho); S7(Phospho); K16(iTRAQ4plex)	86170889	3885958	3885958(S397)	PF3D7_0611600	null	conserved Plasmodium protein, unknown function			0.950921					1.01448	1.19611	1.30611			0.937351			LNTNKNEsNQNSSHE;KNESNQNsSHENIYY
LNTNKNESNQNSSHENIYYQK	N-Term(iTRAQ4plex); K5(iTRAQ4plex); S8(Phospho); S12(Phospho); K21(iTRAQ4plex)	86170889	3885958	3885958(S397; S401)	PF3D7_0611600	null	conserved Plasmodium protein, unknown function					1.09052			1.01448	1.19611	1.30611					0.834938	LNTNKNEsNQNSSHE;KNESNQNsSHENIYY
NESNQNSSHENIYYQK	N-Term(iTRAQ4plex); S3(Phospho); S7(Phospho); K16(iTRAQ4plex)	86170889	3885958	3885958(S397; S401)	PF3D7_0611600	null	conserved Plasmodium protein, unknown function			0.902631					1.01448	1.19611	1.30611			0.889751			LNTNKNEsNQNSSHE;KNESNQNsSHENIYY
LNTNKNESNQNSSHENIYYQK	N-Term(iTRAQ4plex); K5(iTRAQ4plex); S8(Phospho); S12(Phospho); K21(iTRAQ4plex)	86170889	3885958	3885958(S397; S401; S402)	PF3D7_0611600	null	conserved Plasmodium protein, unknown function					0.712491			1.01448	1.19611	1.30611					0.545506	LNTNKNEsNQNSSHE;KNESNQNsSHENIYY
SLSNNKNNTTYLK	N-Term(iTRAQ4plex); S3(Phospho); K6(iTRAQ4plex); K13(iTRAQ4plex)	86170889	3885958	3885958(S81)	PF3D7_0611600	null	conserved Plasmodium protein, unknown function				0.962				1.01448	1.19611	1.30611				0.804275		IKNVRSLsNNKNNTT
KTSQNENINHSLNDQTYK	N-Term(iTRAQ4plex); K1(iTRAQ4plex); T2(Phospho); S11(Phospho); K18(iTRAQ4plex)	86170889	3885958	3885958*	PF3D7_0611600	null	conserved Plasmodium protein, unknown function					1.0699			1.01448	1.19611	1.30611					0.819151	IYYQKKTsQNENINH;QNENINHsLNDQTYK
KTSQNENINHSLNDQTYK	N-Term(iTRAQ4plex); K1(iTRAQ4plex); T2(Phospho); S11(Phospho); K18(iTRAQ4plex)	86170889	3885958	3885958*	PF3D7_0611600	null	conserved Plasmodium protein, unknown function					0.696808			1.01448	1.19611	1.30611					0.533499	IYYQKKTsQNENINH;QNENINHsLNDQTYK
LNTNKNESNQNSSHENIYYQK	N-Term(iTRAQ4plex); K5(iTRAQ4plex); S8(Phospho); S12(Phospho); K21(iTRAQ4plex)	86170889	3885958	3885958*	PF3D7_0611600	null	conserved Plasmodium protein, unknown function					1.09548			1.01448	1.19611	1.30611					0.838736	LNTNKNEsNQNSSHE;KNESNQNsSHENIYY
KTSQNENINHSLNDQTYK	N-Term(iTRAQ4plex); K1(iTRAQ4plex); S3(Phospho); K18(iTRAQ4plex)	86170889	3885958	3885958*	PF3D7_0611600	null	conserved Plasmodium protein, unknown function			0.788812	0.792				1.01448	1.19611	1.30611			0.777556	0.662148		#N/A
TSQNENINHSLNDQTYK	N-Term(iTRAQ4plex); S2(Phospho); K17(iTRAQ4plex)	86170889	3885958	3885958*	PF3D7_0611600	null	conserved Plasmodium protein, unknown function		1.03142	0.734767					1.01448	1.19611	1.30611			0.724282			#N/A
LNISYEIFK	N-Term(iTRAQ4plex); S4(Phospho); K9(iTRAQ4plex)	86170889	3885958	3885958*	PF3D7_0611600	null	conserved Plasmodium protein, unknown function								1.01448	1.19611	1.30611						#N/A
SISDAVSEVSDLSDDNKNEK	N-Term(iTRAQ4plex); S10(Phospho); K17(iTRAQ4plex); K20(iTRAQ4plex)	86170439	3885959	3885959(S470)	PF3D7_0602600	null	conserved Plasmodium protein, unknown function				0.807					0.88384					0.913061		SDAVSEVsDLSDDNK
SISDAVSEVSDLSDDNKNEK	N-Term(iTRAQ4plex); S10(Phospho); S13(Phospho); K17(iTRAQ4plex); K20(iTRAQ4plex)	86170439	3885959	3885959(S470; S473)	PF3D7_0602600	null	conserved Plasmodium protein, unknown function			0.59516						0.88384							SDAVSEVsDLSDDNK;VSEVSDLsDDNKNEK
SISDAVSEVSDLSDDNKNEK	N-Term(iTRAQ4plex); S13(Phospho); K17(iTRAQ4plex); K20(iTRAQ4plex)	86170439	3885959	3885959(S473)	PF3D7_0602600	null	conserved Plasmodium protein, unknown function		0.865052	0.574238						0.88384							VSEVSDLsDDNKNEK
VNSNSNNNMYFKEDR	N-Term(iTRAQ4plex); S3(Phospho); K12(iTRAQ4plex)	86170464	3885964	3885964(S31)	PF3D7_0603100	null	conserved Plasmodium protein, unknown function					1.4742			1.0508	1.00673	1.24197					1.18698	NDMNRVNsNSNNNMY
KTDDINESASSDSENIQEILSTDSNTSHLK	N-Term(iTRAQ4plex); K1(iTRAQ4plex); S13(Phospho); K30(iTRAQ4plex)	86171334	3885968	3885968(S283)	PF3D7_0620400	MSP10	merozoite surface protein 10 (MSP10)				1.068		0.858732	1.2736	0.77561	0.881656					1.21136		KTDDINEsASSDSEN
NHSYDDSEFEK	N-Term(iTRAQ4plex); S7(Phospho); K11(iTRAQ4plex)	296004702	3885975	3885975(S169)	PF3D7_0621100	null	conserved Plasmodium protein, unknown function			0.815312			1.23799	0.830994	0.902809	0.93672				0.903083			KNHSYDDsEFEKNRT
FFSLYSSPSPQYDNDEK	N-Term(iTRAQ4plex); S6(Phospho); K17(iTRAQ4plex)	86171147	3885986	3885986(S1023)	PF3D7_0616900	null	conserved Plasmodium protein, unknown function			0.845009							1.08051						KKFFSLYsSPSPQYD
FFSLYSSPSPQYDNDEK	N-Term(iTRAQ4plex); S6(Phospho); K17(iTRAQ4plex)	86171147	3885986	3885986(S1024; S1026)	PF3D7_0616900	null	conserved Plasmodium protein, unknown function			0.939657							1.08051						KKFFSLYsSPSPQYD
NKEYSDDDLFSLSR	N-Term(iTRAQ4plex); K2(iTRAQ4plex); S5(Phospho)	86171147	3885986	3885986(S580)	PF3D7_0616900	null	conserved Plasmodium protein, unknown function			0.842307							1.08051						HVKNKEYsDDDLFSL
YNDILLNDSNSANLER	N-Term(iTRAQ4plex); S9(Phospho)	86171620	3885997	3885997(S351)	PF3D7_0626400	null	Sec14 domain containing protein			0.949855													NDILLNDsNSANLER
TACIEADTSDNHKEDADVIK	N-Term(iTRAQ4plex); C3(Carbamidomethyl); S9(Phospho); K13(iTRAQ4plex); K20(iTRAQ4plex)	86171620	3885997	3885997(S367)	PF3D7_0626400	null	Sec14 domain containing protein			0.475581													ACIEADTsDNHKEDA
HIGSDNFK	N-Term(iTRAQ4plex); S4(Phospho); K8(iTRAQ4plex)	86171620	3885997	3885997(S439)	PF3D7_0626400	null	Sec14 domain containing protein			0.850209													DNLKHIGsDNFKHIG
NGSAGGGGGSNSEIK	N-Term(iTRAQ4plex); S12(Phospho); K15(iTRAQ4plex)	124505547	4794162	4794162(S547)	PF3D7_0421100	VAR	erythrocyte membrane protein 1, PfEMP1 (VAR)			0.885564													GGGGGSNsEIKELTE
NVEELESLK	N-Term(iTRAQ4plex); S7(Phospho); K9(iTRAQ4plex)	124512642	4794196	4794196(S253)	PF3D7_0806800	null	vacuolar proton translocating ATPase subunit A, putative	1.47137	0.914416	0.712093			2.7314	0.875021	0.897118	0.914444		0.538686	1.04502	0.793756			KNVEELEsLKSAGDT
NVEELESLKSAGDTNNMYK	N-Term(iTRAQ4plex); K9(iTRAQ4plex); S10(Phospho); M17(Oxidation); K19(iTRAQ4plex)	124512642	4794196	4794196(S253)	PF3D7_0806800	null	vacuolar proton translocating ATPase subunit A, putative				0.642		2.7314	0.875021	0.897118	0.914444					0.702066		KNVEELEsLKSAGDT
NVEELESLKSAGDTNNMYK	N-Term(iTRAQ4plex); S7(Phospho); K9(iTRAQ4plex); S10(Phospho); K19(iTRAQ4plex)	124512642	4794196	4794196(S253; S256)	PF3D7_0806800	null	vacuolar proton translocating ATPase subunit A, putative		1.29656	0.64268	0.766	0.76729	2.7314	0.875021	0.897118	0.914444			1.48175	0.716383	0.837668		KNVEELEsLKSAGDT;EELESLKsAGDTNNM
SAGDTNNMYK	N-Term(iTRAQ4plex); S1(Phospho); K10(iTRAQ4plex)	124512642	4794196	4794196(S256)	PF3D7_0806800	null	vacuolar proton translocating ATPase subunit A, putative			0.69684			2.7314	0.875021	0.897118	0.914444				0.776754			EELESLKsAGDTNNM
QHDTFSDKLDGK	N-Term(iTRAQ4plex); S6(Phospho); K8(iTRAQ4plex); K12(iTRAQ4plex)	124512642	4794196	4794196(S274)	PF3D7_0806800	null	vacuolar proton translocating ATPase subunit A, putative			0.485387			2.7314	0.875021	0.897118	0.914444				0.541051			NKQHDTFsDKLDGKD
SSNDLVSALLLSDK	N-Term(iTRAQ4plex); S1(Phospho); K14(iTRAQ4plex)	124512642	4794196	4794196(S425)	PF3D7_0806800	null	vacuolar proton translocating ATPase subunit A, putative		0.982071				2.7314	0.875021	0.897118	0.914444			1.12234				RHILINKsSNDLVSA
TGGILLSTNSK	N-Term(iTRAQ4plex); S10(Phospho); K11(iTRAQ4plex)	124512642	4794196	4794196(S819)	PF3D7_0806800	null	vacuolar proton translocating ATPase subunit A, putative	1.04195					2.7314	0.875021	0.897118	0.914444		0.381472					GILLSTNsKKKIVTS
TDDDIEAHLLSSTYEEK	N-Term(iTRAQ4plex); S11(Phospho); K17(iTRAQ4plex)	124512642	4794196	4794196(S900)	PF3D7_0806800	null	vacuolar proton translocating ATPase subunit A, putative						2.7314	0.875021	0.897118	0.914444							DIEAHLLsSTYEEKG
GLQSSSAAMR	N-Term(iTRAQ4plex); S4(Phospho)	124512642	4794196	4794196(S910)	PF3D7_0806800	null	vacuolar proton translocating ATPase subunit A, putative	0.873711					2.7314	0.875021	0.897118	0.914444		0.319877					YEEKGLQsSSAAMRG
GLQSSSAAMR	N-Term(iTRAQ4plex); S6(Phospho)	124512642	4794196	4794196(S912)	PF3D7_0806800	null	vacuolar proton translocating ATPase subunit A, putative					0.850919	2.7314	0.875021	0.897118	0.914444							EKGLQSSsAAMRGGG
GLQSSSAAMR	N-Term(iTRAQ4plex); S6(Phospho)	124512642	4794196	4794196*	PF3D7_0806800	null	vacuolar proton translocating ATPase subunit A, putative					0.640129	2.7314	0.875021	0.897118	0.914444							EKGLQSSsAAMRGGG
SSNDLVSALLLSDK	N-Term(iTRAQ4plex); S2(Phospho); K14(iTRAQ4plex)	124512642	4794196	4794196*	PF3D7_0806800	null	vacuolar proton translocating ATPase subunit A, putative			0.76343			2.7314	0.875021	0.897118	0.914444				0.85098			#N/A
NVEELESLKSAGDTNNMYK	N-Term(iTRAQ4plex); K9(iTRAQ4plex); S10(Phospho); K19(iTRAQ4plex)	124512642	4794196	4794196*	PF3D7_0806800	null	vacuolar proton translocating ATPase subunit A, putative						2.7314	0.875021	0.897118	0.914444							#N/A
NVHSESSVSEMNFK	N-Term(iTRAQ4plex); S9(Phospho); M11(Oxidation); K14(iTRAQ4plex)	124801916	810178	810178(S336)	PF3D7_1001600	null	alpha/beta hydrolase, putative					1.96858	1.14068	1.52348	1.00869	0.965124	1.31888					1.49261	NLKKNVHsESSVSEM
DVSNSSELLDLDNEPCK	N-Term(iTRAQ4plex); S3(Phospho); C16(Carbamidomethyl); K17(iTRAQ4plex)	124801916	810178	810178(S660)	PF3D7_1001600	null	alpha/beta hydrolase, putative			0.821782			1.14068	1.52348	1.00869	0.965124	1.31888			0.814703			SADDKDVsNSSELLD
QVSADDKDVSNSSELLDLDNEPCK	N-Term(iTRAQ4plex); K7(iTRAQ4plex); S10(Phospho); S12(Phospho); C23(Carbamidomethyl); K24(iTRAQ4plex)	124801916	810178	810178(S660; S662)	PF3D7_1001600	null	alpha/beta hydrolase, putative			0.887476			1.14068	1.52348	1.00869	0.965124	1.31888			0.879832			SADDKDVsNSSELLD;DDKDVSNsSELLDLD
DVSNSSELLDLDNEPCK	N-Term(iTRAQ4plex); S3(Phospho); C16(Carbamidomethyl); K17(iTRAQ4plex)	124801916	810178	810178(S660; S663)	PF3D7_1001600	null	alpha/beta hydrolase, putative			0.94096			1.14068	1.52348	1.00869	0.965124	1.31888			0.932855			SADDKDVsNSSELLD
SASAHSIMSDTEK	N-Term(iTRAQ4plex); S6(Phospho); K13(iTRAQ4plex)	124801916	810178	810178*	PF3D7_1001600	null	alpha/beta hydrolase, putative					1.10256	1.14068	1.52348	1.00869	0.965124	1.31888					0.835978	#N/A
SIDNKYYR	N-Term(iTRAQ4plex); S1(Phospho); K5(iTRAQ4plex)	124801947	810186	810186(S182)	PF3D7_1002400.1	null	RNA-binding protein, putative				1.704		0.903872	0.954616	0.857237	0.992669	1.41695				1.71658		YRNYDRRsIDNKYYR
CYVISNPITK	N-Term(iTRAQ4plex); C1(Carbamidomethyl); S5(Phospho); K10(iTRAQ4plex)	124801947	810186	810186(S53)	PF3D7_1002400.1	null	RNA-binding protein, putative	0.898876					0.903872	0.954616	0.857237	0.992669	1.41695	0.994472					IEKCYVIsNPITKES
NFGFVTFNNSEDAENAMNK	N-Term(iTRAQ4plex); S10(Phospho); K19(iTRAQ4plex)	124801947	810186	810186(S71)	PF3D7_1002400.1	null	RNA-binding protein, putative			0.750237			0.903872	0.954616	0.857237	0.992669	1.41695			0.875181			GFVTFNNsEDAENAM
KSTSVSNSER	K1(iTRAQ4plex); N-Term(iTRAQ4plex); S4(Phospho); S6(Phospho)	124801947	810186	810186*	PF3D7_1002400.1	null	RNA-binding protein, putative			1.11942			0.903872	0.954616	0.857237	0.992669	1.41695			1.30585			#N/A
NETPTQTNEITSDHLNTQDEIINEK	N-Term(iTRAQ4plex); S12(Phospho); K25(iTRAQ4plex)	124801954	810189	810189(S480)	PF3D7_1002700	null	conserved Plasmodium protein, unknown function			0.897267			0.912374	1.31449	0.944022	0.92126				0.950472			TQTNEITsDHLNTQD
ASTTTQDENITKQSPQMK	N-Term(iTRAQ4plex); K12(iTRAQ4plex); S14(Phospho); K18(iTRAQ4plex)	124801958	810190	810190(T292)	PF3D7_1002800	null	DnaJ protein, putative				0.938						0						TTQDENItKQSPQMK
HIESLGSYK	N-Term(iTRAQ4plex); S7(Phospho); K9(iTRAQ4plex)	258596969	810191	810191(S63)	PF3D7_1002900	null	conserved Plasmodium protein, unknown function	1.75213		0.768459	0.952	0.620845	1.1946	0.872427	0.844469	0.944827	1.32572	1.46672		0.909991	1.00759	0.468308	KHIESLGsYKIKPLS
IKPLSYDSSDKSDQSLR	N-Term(iTRAQ4plex); K2(iTRAQ4plex); S8(Phospho); K11(iTRAQ4plex)	258596969	810191	810191(S73)	PF3D7_1002900	null	conserved Plasmodium protein, unknown function			0.57728			1.1946	0.872427	0.844469	0.944827	1.32572			0.683602			IKPLSYDsSDKSDQS
IKPLSYDSSDKSDQSLR	N-Term(iTRAQ4plex); K2(iTRAQ4plex); K11(iTRAQ4plex); S12(Phospho)	258596969	810191	810191(S80)	PF3D7_1002900	null	conserved Plasmodium protein, unknown function				0.813		1.1946	0.872427	0.844469	0.944827	1.32572				0.860475		SSDKSDQsLRKRNVN
NSVLHHEYSHENK	N-Term(iTRAQ4plex); S9(Phospho); K13(iTRAQ4plex)	258596971	810192	810192(S259)	PF3D7_1003000	null	conserved Plasmodium protein, unknown function		1.15831														SVLHHEYsHENKNSH
INSYNSGEK	N-Term(iTRAQ4plex); S6(Phospho); K9(iTRAQ4plex)	258596971	810192	810192(S309)	PF3D7_1003000	null	conserved Plasmodium protein, unknown function																SKINSYNsGEKILTH
NMLLSEESELYEIK	N-Term(iTRAQ4plex); S5(Phospho); K14(iTRAQ4plex)	258596971	810192	810192(S782)	PF3D7_1003000	null	conserved Plasmodium protein, unknown function		0.954828	0.873528													IDKNMLLsEESELYE
NEYTSDNINHFNSSK	N-Term(iTRAQ4plex); S5(Phospho); K15(iTRAQ4plex)	258596971	810192	810192*	PF3D7_1003000	null	conserved Plasmodium protein, unknown function			0.782045													#N/A
SSNSFQKLDNIDAK	N-Term(iTRAQ4plex); S4(Phospho); K7(iTRAQ4plex); K14(iTRAQ4plex)	124801984	810197	810197(S10)	PF3D7_1003600	IMC1c	inner membrane complex protein 1c, putative (IMC1c)		0.486362		0.94	1.78059	1.39942	0.915823	1.00653	1.01494	1.54185		0.531065		0.926166	1.15484	DSIKSSNsFQKLDNI
QIEDSEEIIK	N-Term(iTRAQ4plex); S5(Phospho); K10(iTRAQ4plex)	124801984	810197	810197(S146)	PF3D7_1003600	IMC1c	inner membrane complex protein 1c, putative (IMC1c)	0.961818		0.783017		0.619225	1.39942	0.915823	1.00653	1.01494	1.54185	0.687296		0.777941		0.401612	RFKQIEDsEEIIKYV
QIEDSEEIIKYVPR	N-Term(iTRAQ4plex); S5(Phospho); K10(iTRAQ4plex)	124801984	810197	810197(S146)	PF3D7_1003600	IMC1c	inner membrane complex protein 1c, putative (IMC1c)				1.129		1.39942	0.915823	1.00653	1.01494	1.54185				1.11238		RFKQIEDsEEIIKYV
YSLDQNNIYQQANSFNQFNENAYNQNAFNR	N-Term(iTRAQ4plex); S2(Phospho)	124801984	810197	810197(S179)	PF3D7_1003600	IMC1c	inner membrane complex protein 1c, putative (IMC1c)		0.907268				1.39942	0.915823	1.00653	1.01494	1.54185		0.990659				SKGLQRYsLDQNNIY
YSLDQNNIYQQANSFNQFNENAYNQNAFNR	N-Term(iTRAQ4plex); S14(Phospho)	124801984	810197	810197(S191)	PF3D7_1003600	IMC1c	inner membrane complex protein 1c, putative (IMC1c)			1.05449	1.532		1.39942	0.915823	1.00653	1.01494	1.54185			1.04766	1.50945		NIYQQANsFNQFNEN
YSLDQNNIYQQANSFNQFNENAYNQNAFNR	N-Term(iTRAQ4plex); S2(Phospho)	124801984	810197	810197(S191)	PF3D7_1003600	IMC1c	inner membrane complex protein 1c, putative (IMC1c)		0.99119				1.39942	0.915823	1.00653	1.01494	1.54185		1.08229				SKGLQRYsLDQNNIY
GLQRYSLDQNNIYQQANSFNQFNENAYNQNAFNR	N-Term(iTRAQ4plex); S6(Phospho)	124801984	810197	810197(S191)	PF3D7_1003600	IMC1c	inner membrane complex protein 1c, putative (IMC1c)				1.426		1.39942	0.915823	1.00653	1.01494	1.54185				1.40501		#N/A
SYELLNK	N-Term(iTRAQ4plex); S1(Phospho); K7(iTRAQ4plex)	124801984	810197	810197(S208)	PF3D7_1003600	IMC1c	inner membrane complex protein 1c, putative (IMC1c)	1.20014		1.49311	0.59	0.668152	1.39942	0.915823	1.00653	1.01494	1.54185	0.857597		1.48343	0.581317	0.433344	NQNAFNRsYELLNKQ
SQNNASGENFSQMNFYNQYSGANFEQER	N-Term(iTRAQ4plex); S6(Phospho)	124801984	810197	810197(S225)	PF3D7_1003600	IMC1c	inner membrane complex protein 1c, putative (IMC1c)		0.914007	0.981029	1.209	0.825859	1.39942	0.915823	1.00653	1.01494	1.54185		0.998017	0.974669	1.19121	0.535628	VKSQNNAsGENFSQM
SQNNASGENFSQMNFYNQYSGANFEQER	N-Term(iTRAQ4plex); S6(Phospho); S20(Phospho)	124801984	810197	810197(S225)	PF3D7_1003600	IMC1c	inner membrane complex protein 1c, putative (IMC1c)			1.04892			1.39942	0.915823	1.00653	1.01494	1.54185			1.04211			VKSQNNAsGENFSQM;MNFYNQYsGANFEQE
SQNNASGENFSQMNFYNQYSGANFEQER	N-Term(iTRAQ4plex); S6(Phospho)	124801984	810197	810197(S225; S230)	PF3D7_1003600	IMC1c	inner membrane complex protein 1c, putative (IMC1c)					0.598128	1.39942	0.915823	1.00653	1.01494	1.54185					0.387928	VKSQNNAsGENFSQM
SQNNASGENFSQMNFYNQYSGANFEQER	N-Term(iTRAQ4plex); S6(Phospho); S20(Phospho)	124801984	810197	810197(S225; S239)	PF3D7_1003600	IMC1c	inner membrane complex protein 1c, putative (IMC1c)			0.738552	1.174		1.39942	0.915823	1.00653	1.01494	1.54185			0.733764	1.15672		VKSQNNAsGENFSQM;MNFYNQYsGANFEQE
SIQASNFEPSGSMQLK	N-Term(iTRAQ4plex); S5(Phospho); S12(Phospho); M13(Oxidation); K16(iTRAQ4plex)	124801984	810197	810197(S248)	PF3D7_1003600	IMC1c	inner membrane complex protein 1c, putative (IMC1c)	1.00893					1.39942	0.915823	1.00653	1.01494	1.54185	0.720961					ANFEQERsIQASNFE
SIQASNFEPSGSMQLK	N-Term(iTRAQ4plex); S12(Phospho); M13(Oxidation); K16(iTRAQ4plex)	124801984	810197	810197(S248; S252; S257)	PF3D7_1003600	IMC1c	inner membrane complex protein 1c, putative (IMC1c)			1.29344			1.39942	0.915823	1.00653	1.01494	1.54185			1.28505			SNFEPSGsMQLKRLS
SIQASNFEPSGSMQLK	N-Term(iTRAQ4plex); S1(Phospho); S12(Phospho); K16(iTRAQ4plex)	124801984	810197	810197(S248; S257)	PF3D7_1003600	IMC1c	inner membrane complex protein 1c, putative (IMC1c)	1.07364		1.01868			1.39942	0.915823	1.00653	1.01494	1.54185	0.767199		1.01207			ANFEQERsIQASNFE;QASNFEPsGSMQLKR
SIQASNFEPSGSMQLK	N-Term(iTRAQ4plex); S12(Phospho); M13(Oxidation); K16(iTRAQ4plex)	124801984	810197	810197(S252)	PF3D7_1003600	IMC1c	inner membrane complex protein 1c, putative (IMC1c)				1.214		1.39942	0.915823	1.00653	1.01494	1.54185				1.19613		SNFEPSGsMQLKRLS
SIQASNFEPSGSMQLK	N-Term(iTRAQ4plex); S12(Phospho); M13(Oxidation); K16(iTRAQ4plex)	124801984	810197	810197(S252; S259)	PF3D7_1003600	IMC1c	inner membrane complex protein 1c, putative (IMC1c)				1.207		1.39942	0.915823	1.00653	1.01494	1.54185				1.18924		SNFEPSGsMQLKRLS
SIQASNFEPSGSMQLK	N-Term(iTRAQ4plex); S12(Phospho); K16(iTRAQ4plex)	124801984	810197	810197(S259)	PF3D7_1003600	IMC1c	inner membrane complex protein 1c, putative (IMC1c)	1.10029	1.26272	0.981301			1.39942	0.915823	1.00653	1.01494	1.54185	0.786249	1.37878	0.974939			SNFEPSGsMQLKRLS
SIQASNFEPSGSMQLK	N-Term(iTRAQ4plex); S12(Phospho); M13(Oxidation); K16(iTRAQ4plex)	124801984	810197	810197(S259)	PF3D7_1003600	IMC1c	inner membrane complex protein 1c, putative (IMC1c)	1.17012	0.84304	0.918058	1.139		1.39942	0.915823	1.00653	1.01494	1.54185	0.836145	0.920527	0.912106	1.12224		SNFEPSGsMQLKRLS
RLSSEEIKPAGCCSAACT	N-Term(iTRAQ4plex); S4(Phospho); K8(iTRAQ4plex); C12(Carbamidomethyl); C13(Carbamidomethyl); C17(Carbamidomethyl)	124801984	810197	810197(S266)	PF3D7_1003600	IMC1c	inner membrane complex protein 1c, putative (IMC1c)	1.89972	0.950001				1.39942	0.915823	1.00653	1.01494	1.54185	1.3575	1.03732				SMQLKRLsSEEIKPA
RLSSEEIKPAGCCSAACT	N-Term(iTRAQ4plex); S3(Phospho); S4(Phospho); K8(iTRAQ4plex); C12(Carbamidomethyl); C13(Carbamidomethyl); C17(Carbamidomethyl)	124801984	810197	810197(S266)	PF3D7_1003600	IMC1c	inner membrane complex protein 1c, putative (IMC1c)			0.739017	1.084	0.931155	1.39942	0.915823	1.00653	1.01494	1.54185			0.734225	1.06805	0.60392	SMQLKRLsSEEIKPA;MQLKRLSsEEIKPAG
RLSSEEIKPAGCCSAACT	N-Term(iTRAQ4plex); S3(Phospho); S4(Phospho); K8(iTRAQ4plex); C12(Carbamidomethyl); C13(Carbamidomethyl); C17(Carbamidomethyl)	124801984	810197	810197(S266; S267)	PF3D7_1003600	IMC1c	inner membrane complex protein 1c, putative (IMC1c)		0.71486	0.719887	1.069	1.26834	1.39942	0.915823	1.00653	1.01494	1.54185		0.780566	0.71522	1.05327	0.82261	SMQLKRLsSEEIKPA;MQLKRLSsEEIKPAG
LSSEEIKPAGCCSAACT	N-Term(iTRAQ4plex); S3(Phospho); K7(iTRAQ4plex); C11(Carbamidomethyl); C12(Carbamidomethyl); C16(Carbamidomethyl)	124801984	810197	810197(S267)	PF3D7_1003600	IMC1c	inner membrane complex protein 1c, putative (IMC1c)			0.670712		1.26016	1.39942	0.915823	1.00653	1.01494	1.54185			0.666363		0.817304	MQLKRLSsEEIKPAG
SSNSFQKLDNIDAK	N-Term(iTRAQ4plex); S4(Phospho); K7(iTRAQ4plex); K14(iTRAQ4plex)	124801984	810197	810197(S7; S10)	PF3D7_1003600	IMC1c	inner membrane complex protein 1c, putative (IMC1c)		1.2926				1.39942	0.915823	1.00653	1.01494	1.54185		1.41141				DSIKSSNsFQKLDNI
YSLDQNNIYQQANSFNQFNENAYNQNAFNR	N-Term(iTRAQ4plex); Y9(Phospho)	124801984	810197	810197(Y186)	PF3D7_1003600	IMC1c	inner membrane complex protein 1c, putative (IMC1c)					0.500421	1.39942	0.915823	1.00653	1.01494	1.54185					0.324558	SLDQNNIyQQANSFN
LSSEEIKPAGCCSAACT	N-Term(iTRAQ4plex); S2(Phospho); K7(iTRAQ4plex); C11(Carbamidomethyl); C12(Carbamidomethyl); C16(Carbamidomethyl)	124801984	810197	810197*	PF3D7_1003600	IMC1c	inner membrane complex protein 1c, putative (IMC1c)	0.67322	0.980843		1.1		1.39942	0.915823	1.00653	1.01494	1.54185	0.48107	1.071		1.08381		SMQLKRLsSEEIKPA
SIQASNFEPSGSMQLKR	N-Term(iTRAQ4plex); S12(Phospho); M13(Oxidation); K16(iTRAQ4plex)	124801984	810197	810197*	PF3D7_1003600	IMC1c	inner membrane complex protein 1c, putative (IMC1c)	1.0066					1.39942	0.915823	1.00653	1.01494	1.54185	0.719297					#N/A
GLQRYSLDQNNIYQQANSFNQFNENAYNQNAFNR	N-Term(iTRAQ4plex); S6(Phospho)	124801984	810197	810197*	PF3D7_1003600	IMC1c	inner membrane complex protein 1c, putative (IMC1c)				1.239		1.39942	0.915823	1.00653	1.01494	1.54185				1.22077		#N/A
DIISTSDEQNDDSDCSIYNK	N-Term(iTRAQ4plex); S13(Phospho); C15(Carbamidomethyl); K20(iTRAQ4plex)	124801987	810198	810198(S357)	PF3D7_1003700	null	conserved Plasmodium protein, unknown function			0.948408													SDEQNDDsDCSIYNK
ICITTDEEIEK	N-Term(iTRAQ4plex); C2(Carbamidomethyl); T4(Phospho); T5(Phospho); K11(iTRAQ4plex)	124802002	810203	810203(T1295; T1296)	PF3D7_1004200	null	WD repeat-containing protein, putative			0.70495					0.862473	0.949201	1.06526			0.817358			DPYKICItTDEEIEK;PYKICITtDEEIEKY
AIDITNIPFNSPGR	N-Term(iTRAQ4plex); S11(Phospho)	124802006	810204	810204(S294)	PF3D7_1004300	null	E3 ubiquitin-protein ligase, putative	0.625319		1.01369			0		0.847084	0.84363				1.19668			ITNIPFNsPGRFNFH
IDEDDPLSFHSLHTSR	N-Term(iTRAQ4plex); S15(Phospho)	124802006	810204	810204(S52)	PF3D7_1004300	null	E3 ubiquitin-protein ligase, putative		1.0827	0.890158			0		0.847084	0.84363				1.05085			IDEDDPLsFHSLHTS
KEDMCNVSSGSNNNR	K1(iTRAQ4plex); N-Term(iTRAQ4plex); C5(Carbamidomethyl); S11(Phospho)	124802006	810204	810204(S698)	PF3D7_1004300	null	E3 ubiquitin-protein ligase, putative				0.938		0		0.847084	0.84363					1.11186		EDMCNVSsGSNNNRN
KEDMCNVSSGSNNNR	K1(iTRAQ4plex); N-Term(iTRAQ4plex); C5(Carbamidomethyl); S11(Phospho)	124802006	810204	810204(S698)	PF3D7_1004300	null	E3 ubiquitin-protein ligase, putative				0.879		0		0.847084	0.84363					1.04193		EDMCNVSsGSNNNRN
NVNSDHMESNINDSGVSLGGPK	N-Term(iTRAQ4plex); S9(Phospho); K22(iTRAQ4plex)	124802006	810204	810204(S905)	PF3D7_1004300	null	E3 ubiquitin-protein ligase, putative	1.10915					0		0.847084	0.84363							EKTKNVNsDHMESNI
NVNSDHMESNINDSGVSLGGPK	N-Term(iTRAQ4plex); S4(Phospho); K22(iTRAQ4plex)	124802006	810204	810204(S905)	PF3D7_1004300	null	E3 ubiquitin-protein ligase, putative				0.975	1.40126	0		0.847084	0.84363					1.15572		EKTKNVNsDHMESNI
NVNSDHMESNINDSGVSLGGPK	N-Term(iTRAQ4plex); S4(Phospho); K22(iTRAQ4plex)	124802006	810204	810204(S905)	PF3D7_1004300	null	E3 ubiquitin-protein ligase, putative					1.32719	0		0.847084	0.84363							EKTKNVNsDHMESNI
RASFEINTGK	N-Term(iTRAQ4plex); S3(Phospho); K10(iTRAQ4plex)	124802006	810204	810204(S941)	PF3D7_1004300	null	E3 ubiquitin-protein ligase, putative	1.12554	0.808412	0.82684	2.3		0		0.847084	0.84363				0.976101	2.72631		QVKEKRAsFEINTGK
ASFEINTGK	N-Term(iTRAQ4plex); S2(Phospho); K9(iTRAQ4plex)	124802006	810204	810204(S941)	PF3D7_1004300	null	E3 ubiquitin-protein ligase, putative		0.890662	0.813033	0.842		0		0.847084	0.84363				0.959802	0.998068		QVKEKRAsFEINTGK
NSSRNNENTNETNENETSQNDNR	N-Term(iTRAQ4plex); S2(Phospho)	124802006	810204	810204*	PF3D7_1004300	null	E3 ubiquitin-protein ligase, putative			1.12789			0		0.847084	0.84363				1.3315			#N/A
KGEYSAER	N-Term(iTRAQ4plex); K1(iTRAQ4plex); S5(Phospho)	124802009	810205	810205(S13)	PF3D7_1004400	null	RNA-binding protein, putative			1.81864			0.821609	0.745533	1.02857	0.867059	1.18655			1.76813			VSRKGEYsAERRYHY
NVSVDR	N-Term(iTRAQ4plex); S3(Phospho)	124802009	810205	810205(S143)	PF3D7_1004400	null	RNA-binding protein, putative			2.02869			0.821609	0.745533	1.02857	0.867059	1.18655			1.97235			RSPRRNVsVDRKRGN
RNVSVDR	N-Term(iTRAQ4plex); S4(Phospho)	124802009	810205	810205(S143)	PF3D7_1004400	null	RNA-binding protein, putative			1.88259			0.821609	0.745533	1.02857	0.867059	1.18655			1.8303			RSPRRNVsVDRKRGN
YERENHSTNNNNYNNNYINK	N-Term(iTRAQ4plex); S7(Phospho); K20(iTRAQ4plex)	124802009	810205	810205(S173)	PF3D7_1004400	null	RNA-binding protein, putative					0.971042	0.821609	0.745533	1.02857	0.867059	1.18655					0.818371	RYERENHsTNNNNYN
ENHSTNNNNYNNNYINK	N-Term(iTRAQ4plex); S4(Phospho); K17(iTRAQ4plex)	124802009	810205	810205(S173)	PF3D7_1004400	null	RNA-binding protein, putative					0.701408	0.821609	0.745533	1.02857	0.867059	1.18655					0.59113	RYERENHsTNNNNYN
ENHSTNNNNYNNNYINK	N-Term(iTRAQ4plex); T5(Phospho); K17(iTRAQ4plex)	124802009	810205	810205(S173)	PF3D7_1004400	null	RNA-binding protein, putative			1.04874			0.821609	0.745533	1.02857	0.867059	1.18655			1.01961			RYERENHsTNNNNYN
ENQFSADYTNR	N-Term(iTRAQ4plex); S5(Phospho)	124802009	810205	810205(S199)	PF3D7_1004400	null	RNA-binding protein, putative	0.920811				0.885887	0.821609	0.745533	1.02857	0.867059	1.18655	1.12074				0.746604	NYKENQFsADYTNRG
IFVGNISSSAREEDVR	N-Term(iTRAQ4plex); S8(Phospho)	124802009	810205	810205(S340)	PF3D7_1004400	null	RNA-binding protein, putative	0.803358				0.954494	0.821609	0.745533	1.02857	0.867059	1.18655	0.977787				0.804425	IFVGNISsSAREEDV
NDNRSHFHLK	N-Term(iTRAQ4plex); S5(Phospho); K10(iTRAQ4plex)	124802009	810205	810205(S414)	PF3D7_1004400	null	RNA-binding protein, putative					1.25229	0.821609	0.745533	1.02857	0.867059	1.18655					1.0554	GYKNDNRsHFHLKVS
NYSPPNFSNESIER	N-Term(iTRAQ4plex); S3(Phospho)	124802009	810205	810205(S425)	PF3D7_1004400	null	RNA-binding protein, putative	0.805881	1.15894	0.939906	0.908	0.979192	0.821609	0.745533	1.02857	0.867059	1.18655	0.980858	1.55452	0.913801	1.04722	0.82524	LKVSRNYsPPNFSNE
NYSPPNFSNESIERR	N-Term(iTRAQ4plex); S3(Phospho)	124802009	810205	810205(S425)	PF3D7_1004400	null	RNA-binding protein, putative		0.452439		0.936		0.821609	0.745533	1.02857	0.867059	1.18655		0.606866		1.07951		LKVSRNYsPPNFSNE
EVGSVSYANIVDDYHSK	N-Term(iTRAQ4plex); S4(Phospho); K17(iTRAQ4plex)	124802009	810205	810205(S465)	PF3D7_1004400	null	RNA-binding protein, putative			0.771092	0.393	1.58047	0.821609	0.745533	1.02857	0.867059	1.18655			0.749676	0.453257	1.33198	DFGREVGsVSYANIV
EVGSVSYANIVDDYHSKEK	N-Term(iTRAQ4plex); S4(Phospho); K17(iTRAQ4plex); K19(iTRAQ4plex)	124802009	810205	810205(S465)	PF3D7_1004400	null	RNA-binding protein, putative				1.003		0.821609	0.745533	1.02857	0.867059	1.18655				1.15678		DFGREVGsVSYANIV
SVDVIR	N-Term(iTRAQ4plex); S1(Phospho)	124802009	810205	810205(S508)	PF3D7_1004400	null	RNA-binding protein, putative		1.6715	1.54492		2.13676	0.821609	0.745533	1.02857	0.867059	1.18655		2.24202	1.50201		1.80081	GKSFYGRsVDVIRYN
DDNEDNKSEVDDSK	N-Term(iTRAQ4plex); K7(iTRAQ4plex); S8(Phospho); K14(iTRAQ4plex)	124802009	810205	810205(S586)	PF3D7_1004400	null	RNA-binding protein, putative			0.538771			0.821609	0.745533	1.02857	0.867059	1.18655			0.523808			DDNEDNKsEVDDSKY
SMSMIDRDNTYDER	N-Term(iTRAQ4plex); S1(Phospho)	124802009	810205	810205(S599)	PF3D7_1004400	null	RNA-binding protein, putative		0.606842				0.821609	0.745533	1.02857	0.867059	1.18655		0.813971				KYKKSTRsMSMIDRD
SSEEVGEHTNSIINEDINKDQTDIIDEK	N-Term(iTRAQ4plex); S11(Phospho); K19(iTRAQ4plex); K28(iTRAQ4plex)	124802009	810205	810205(S659)	PF3D7_1004400	null	RNA-binding protein, putative			0.745015			0.821609	0.745533	1.02857	0.867059	1.18655			0.724323			EVGEHTNsIINEDIN
SSEEVGEHTNSIINEDINK	N-Term(iTRAQ4plex); T9(Phospho); S11(Phospho); K19(iTRAQ4plex)	124802009	810205	810205(S659)	PF3D7_1004400	null	RNA-binding protein, putative			0.817306			0.821609	0.745533	1.02857	0.867059	1.18655			0.794607			SEEVGEHtNSIINED;EVGEHTNsIINEDIN
SREEMIGIIGR	N-Term(iTRAQ4plex); S1(Phospho)	124802009	810205	810205(S66)	PF3D7_1004400	null	RNA-binding protein, putative			1.38614			0.821609	0.745533	1.02857	0.867059	1.18655			1.34764			RRHDISRsREEMIGI
SREEMIGIIGR	N-Term(iTRAQ4plex); S1(Phospho)	124802009	810205	810205(S66)	PF3D7_1004400	null	RNA-binding protein, putative		1.89215	1.33617			0.821609	0.745533	1.02857	0.867059	1.18655		2.53798	1.29906			RRHDISRsREEMIGI
GGDENISLK	N-Term(iTRAQ4plex); S7(Phospho); K9(iTRAQ4plex)	124802009	810205	810205(S685)	PF3D7_1004400	null	RNA-binding protein, putative	0.786733		0.824211		0.989694	0.821609	0.745533	1.02857	0.867059	1.18655	0.957553		0.80132		0.834091	KGGDENIsLKNYKNK
EKGGDENISLK	N-Term(iTRAQ4plex); K2(iTRAQ4plex); S9(Phospho); K11(iTRAQ4plex)	124802009	810205	810205(S685)	PF3D7_1004400	null	RNA-binding protein, putative	0.905037	1.16008	0.589624		0.805459	0.821609	0.745533	1.02857	0.867059	1.18655	1.10154	1.55605	0.573248		0.678822	KGGDENIsLKNYKNK
ENVDHDYENVIESNR	N-Term(iTRAQ4plex); S13(Phospho)	124802009	810205	810205(S706)	PF3D7_1004400	null	RNA-binding protein, putative			0.818203		0.163406	0.821609	0.745533	1.02857	0.867059	1.18655			0.795479		0.137715	DYENVIEsNRGKRRS
TKDELYDDISEIK	N-Term(iTRAQ4plex); K2(iTRAQ4plex); S10(Phospho); K13(iTRAQ4plex)	124802009	810205	810205(S737)	PF3D7_1004400	null	RNA-binding protein, putative			1.05991			0.821609	0.745533	1.02857	0.867059	1.18655			1.03048			DELYDDIsEIKLQEG
LQEGSVCR	N-Term(iTRAQ4plex); S5(Phospho); C7(Carbamidomethyl)	124802009	810205	810205(S745)	PF3D7_1004400	null	RNA-binding protein, putative			1.6902		1.35803	0.821609	0.745533	1.02857	0.867059	1.18655			1.64326		1.14451	EIKLQEGsVCRSTKD
NEEEGYDDDTYTSER	N-Term(iTRAQ4plex); S13(Phospho)	124802009	810205	810205(S788)	PF3D7_1004400	null	RNA-binding protein, putative			0.792692			0.821609	0.745533	1.02857	0.867059	1.18655			0.770676			YDDDTYTsERDKSMN
NEEEGYDDDTYTSERDK	N-Term(iTRAQ4plex); S13(Phospho); K17(iTRAQ4plex)	124802009	810205	810205(S788)	PF3D7_1004400	null	RNA-binding protein, putative			0.709792			0.821609	0.745533	1.02857	0.867059	1.18655			0.690079			YDDDTYTsERDKSMN
ITRVSEESTTK	N-Term(iTRAQ4plex); S5(Phospho); K11(iTRAQ4plex)	124802009	810205	810205(S840)	PF3D7_1004400	null	RNA-binding protein, putative	0.742841	0.763559	0.673739	1.513		0.821609	0.745533	1.02857	0.867059	1.18655	0.904131	1.02418	0.655027	1.74498		KKRITRVsEESTTKV
ITRVSEESTTK	N-Term(iTRAQ4plex); S5(Phospho); K11(iTRAQ4plex)	124802009	810205	810205(S840; S843)	PF3D7_1004400	null	RNA-binding protein, putative		1.64079				0.821609	0.745533	1.02857	0.867059	1.18655		2.20083				KKRITRVsEESTTKV
VDTRESDEDDLMENEQWTDSK	N-Term(iTRAQ4plex); S6(Phospho); K21(iTRAQ4plex)	124802009	810205	810205(S852)	PF3D7_1004400	null	RNA-binding protein, putative				1.113	1.07669	0.821609	0.745533	1.02857	0.867059	1.18655				1.28365	0.907409	TKVDTREsDEDDLME
ESDEDDLMENEQWTDSK	N-Term(iTRAQ4plex); S2(Phospho); K17(iTRAQ4plex)	124802009	810205	810205(S852)	PF3D7_1004400	null	RNA-binding protein, putative			0.881467			0.821609	0.745533	1.02857	0.867059	1.18655			0.856985			TKVDTREsDEDDLME
RGSLDNYER	N-Term(iTRAQ4plex); S3(Phospho)	124802009	810205	810205(S94)	PF3D7_1004400	null	RNA-binding protein, putative			0.938956		0.614804	0.821609	0.745533	1.02857	0.867059	1.18655			0.912878		0.518142	NNDRRRGsLDNYERR
SMSMIDRDNTYDER	N-Term(iTRAQ4plex); T10(Phospho)	124802009	810205	810205(T608)	PF3D7_1004400	null	RNA-binding protein, putative					1.42478	0.821609	0.745533	1.02857	0.867059	1.18655					1.20077	SMIDRDNtYDERVSH
SSEEVGEHTNSIINEDINK	N-Term(iTRAQ4plex); T9(Phospho); S11(Phospho); K19(iTRAQ4plex)	124802009	810205	810205(T657; S659)	PF3D7_1004400	null	RNA-binding protein, putative			0.716156			0.821609	0.745533	1.02857	0.867059	1.18655			0.696266			SEEVGEHtNSIINED;EVGEHTNsIINEDIN
VDTRESDEDDLMENEQWTDSK	N-Term(iTRAQ4plex); T3(Phospho); S6(Phospho); M12(Oxidation); K21(iTRAQ4plex)	124802009	810205	810205(T849; S852)	PF3D7_1004400	null	RNA-binding protein, putative			0.651388			0.821609	0.745533	1.02857	0.867059	1.18655			0.633296			ESTTKVDtRESDEDD;TKVDTREsDEDDLME
VDTRESDEDDLMENEQWTDSK	N-Term(iTRAQ4plex); T3(Phospho); K21(iTRAQ4plex)	124802009	810205	810205(T849; S852)	PF3D7_1004400	null	RNA-binding protein, putative		0.943002	0.77865			0.821609	0.745533	1.02857	0.867059	1.18655		1.26487	0.757025			#N/A
NYSPPNFSNESIER	N-Term(iTRAQ4plex); S3(Phospho); S11(Phospho)	124802009	810205	810205(Y424; S433)	PF3D7_1004400	null	RNA-binding protein, putative			0.933765			0.821609	0.745533	1.02857	0.867059	1.18655			0.907831			HLKVSRNySPPNFSN;PPNFSNEsIERRNSL
VDTRESDEDDLMENEQWTDSK	N-Term(iTRAQ4plex); T3(Phospho); S6(Phospho); M12(Oxidation); K21(iTRAQ4plex)	124802009	810205	810205*	PF3D7_1004400	null	RNA-binding protein, putative			0.667563			0.821609	0.745533	1.02857	0.867059	1.18655			0.649022			ESTTKVDtRESDEDD;TKVDTREsDEDDLME
IFVGNISSSAR	N-Term(iTRAQ4plex); S8(Phospho)	124802009	810205	810205*	PF3D7_1004400	null	RNA-binding protein, putative	0.836931		0.91169			0.821609	0.745533	1.02857	0.867059	1.18655	1.01865		0.886369			#N/A
KNEEEGYDDDTYTSER	N-Term(iTRAQ4plex); K1(iTRAQ4plex); S14(Phospho)	124802009	810205	810205*	PF3D7_1004400	null	RNA-binding protein, putative			0.783548			0.821609	0.745533	1.02857	0.867059	1.18655			0.761786			#N/A
VDTRESDEDDLMENEQWTDSK	N-Term(iTRAQ4plex); T3(Phospho); K21(iTRAQ4plex)	124802009	810205	810205*	PF3D7_1004400	null	RNA-binding protein, putative			0.72265			0.821609	0.745533	1.02857	0.867059	1.18655			0.70258			#N/A
VDTRESDEDDLMENEQWTDSK	N-Term(iTRAQ4plex); T3(Phospho); K21(iTRAQ4plex)	124802009	810205	810205*	PF3D7_1004400	null	RNA-binding protein, putative		0.858284				0.821609	0.745533	1.02857	0.867059	1.18655		1.15124				#N/A
SDNTSHGNKLDNHMK	N-Term(iTRAQ4plex); S5(Phospho); K9(iTRAQ4plex); K15(iTRAQ4plex)	124802009	810205	810205*	PF3D7_1004400	null	RNA-binding protein, putative		0.578478				0.821609	0.745533	1.02857	0.867059	1.18655		0.775925				#N/A
NKHYNNNNNNNNNK	N-Term(iTRAQ4plex); K2(iTRAQ4plex); Y4(Phospho); K14(iTRAQ4plex)	124802027	810212	810212(Y835)	PF3D7_1005100	null	conserved protein, unknown function				1.02												KKKKNKHyNNNNNNN
IKEENYFSEDTQQK	N-Term(iTRAQ4plex); K2(iTRAQ4plex); S8(Phospho); K14(iTRAQ4plex)	124802033	810215	810215(S39)	PF3D7_1005500	null	regulator of nonsense transcripts, putative		1.06653	0.743732				0.962246	1.12629				1.10838	0.66034			IKEENYFsEDTQQKF
ASTEEVSQER	N-Term(iTRAQ4plex); S2(Phospho); T3(Phospho)	124802054	810221	810221(S3)	PF3D7_1006200	ALBA3	DNA/RNA-binding protein Alba 3 (ALBA3)			0.960507			1.03829	1.18973	0.926679	0.683827	1.50109			1.0365			_MAsTEEVSQE;_MAStEEVSQER
ASTEEVSQERSENSIQVSMTK	N-Term(iTRAQ4plex); S2(Phospho); T3(Phospho); S7(Phospho); M19(Oxidation); K21(iTRAQ4plex)	124802054	810221	810221(S3; T4)	PF3D7_1006200	ALBA3	DNA/RNA-binding protein Alba 3 (ALBA3)					2.12056	1.03829	1.18973	0.926679	0.683827	1.50109					1.41268	_MAsTEEVSQE;_MAStEEVSQER
ASTEEVSQER	N-Term(iTRAQ4plex); S2(Phospho); T3(Phospho)	124802054	810221	810221(S3; T4)	PF3D7_1006200	ALBA3	DNA/RNA-binding protein Alba 3 (ALBA3)		0.944632	0.937113		1.15845	1.03829	1.18973	0.926679	0.683827	1.50109		0.793986	1.01126		0.771744	_MAsTEEVSQE;_MAStEEVSQER
ASTEEVSQER	N-Term(iTRAQ4plex); S7(Phospho)	124802054	810221	810221(S8)	PF3D7_1006200	ALBA3	DNA/RNA-binding protein Alba 3 (ALBA3)	1.27103	1.08348				1.03829	1.18973	0.926679	0.683827	1.50109	1.22416	0.910689				MASTEEVsQERSENS
ASTEEVSQERSENSIQVSMTK	N-Term(iTRAQ4plex); S2(Phospho); T3(Phospho); S7(Phospho); M19(Oxidation); K21(iTRAQ4plex)	124802054	810221	810221(T4)	PF3D7_1006200	ALBA3	DNA/RNA-binding protein Alba 3 (ALBA3)					1.56627	1.03829	1.18973	0.926679	0.683827	1.50109					1.04342	_MAsTEEVSQE;_MAStEEVSQER
VQTAYFSSDR	N-Term(iTRAQ4plex); Y5(Phospho)	124802054	810221	810221(Y81)	PF3D7_1006200	ALBA3	DNA/RNA-binding protein Alba 3 (ALBA3)					1.83746	1.03829	1.18973	0.926679	0.683827	1.50109					1.22409	IVKVQTAyFSSDRIN
ASTEEVSQERSENSIQVSMTK	N-Term(iTRAQ4plex); S2(Phospho); T3(Phospho); S7(Phospho); M19(Oxidation); K21(iTRAQ4plex)	124802054	810221	810221*	PF3D7_1006200	ALBA3	DNA/RNA-binding protein Alba 3 (ALBA3)					1.2237	1.03829	1.18973	0.926679	0.683827	1.50109					0.815209	_MAsTEEVSQE;_MAStEEVSQER
ASTEEVSQERSENSIQVSMTK	N-Term(iTRAQ4plex); S7(Phospho); K21(iTRAQ4plex)	124802054	810221	810221*	PF3D7_1006200	ALBA3	DNA/RNA-binding protein Alba 3 (ALBA3)				0.935	1.30998	1.03829	1.18973	0.926679	0.683827	1.50109				1.36731	0.872688	#N/A
ASTEEVSQERSENSIQVSMTK	N-Term(iTRAQ4plex); S7(Phospho); K21(iTRAQ4plex)	124802054	810221	810221*	PF3D7_1006200	ALBA3	DNA/RNA-binding protein Alba 3 (ALBA3)				0.869		1.03829	1.18973	0.926679	0.683827	1.50109				1.27079		#N/A
EDREENSGNFEK	N-Term(iTRAQ4plex); S7(Phospho); K12(iTRAQ4plex)	124802073	810226	810226(S92)	PF3D7_1006800	null	RNA-binding protein, putative	0.893128		0.801175			0.822874	0.997875	0.838359	0.769711		1.08538		0.955647			REDREENsGNFEKRK
NEDNSSKELIGVVIMENEYEAK	N-Term(iTRAQ4plex); S6(Phospho); K7(iTRAQ4plex); K22(iTRAQ4plex)	124802073	810226	810226*	PF3D7_1006800	null	RNA-binding protein, putative		0.821346				0.822874	0.997875	0.838359	0.769711			0.823095				#N/A
NATYSDDEIYQVNK	N-Term(iTRAQ4plex); S5(Phospho); K14(iTRAQ4plex)	258596987	810228	810228(S239)	PF3D7_1007000	null	conserved membrane protein, unknown function				0.657	1.75719											EHKNATYsDDEIYQV
NATYSDDEIYQVNK	N-Term(iTRAQ4plex); T3(Phospho); K14(iTRAQ4plex)	258596987	810228	810228*	PF3D7_1007000	null	conserved membrane protein, unknown function			0.780373													#N/A
MLDSDAEVPQEVLAEYEK	N-Term(iTRAQ4plex); M1(Oxidation); S4(Phospho); K18(iTRAQ4plex)	258596989	810229	810229(S4)	PF3D7_1007200	null	rhoGAP GTPase, putative			0.754798	1.31		0.802414	1.14401	0.860025	0.896682				0.877647	1.46094		_MLDsDAEVPQE
MLDSDAEVPQEVLAEYEK	N-Term(iTRAQ4plex); M1(Oxidation); S4(Phospho); K18(iTRAQ4plex)	258596989	810229	810229(S4)	PF3D7_1007200	null	rhoGAP GTPase, putative			0.838229	1.111		0.802414	1.14401	0.860025	0.896682				0.974657	1.23901		_MLDsDAEVPQE
LLNSDAGQDSENEFSPTKR	N-Term(iTRAQ4plex); S4(Phospho); S10(Phospho); K18(iTRAQ4plex)	124802089	810233	810233(S907; S913)	PF3D7_1007700	ApiAP2	transcription factor with AP2 domain(s) (ApiAP2)					0.977521		2.08052	1.20217	1.02916							QTNKLLNsDAGQDSE;NSDAGQDsENEFSPT
LLNSDAGQDSENEFSPTKR	N-Term(iTRAQ4plex); S4(Phospho); S10(Phospho); K18(iTRAQ4plex)	124802089	810233	810233(S913)	PF3D7_1007700	ApiAP2	transcription factor with AP2 domain(s) (ApiAP2)					1.1286		2.08052	1.20217	1.02916							QTNKLLNsDAGQDSE;NSDAGQDsENEFSPT
ASALTPVEGVR	N-Term(iTRAQ4plex); T5(Phospho)	124802089	810233	810233(T942)	PF3D7_1007700	ApiAP2	transcription factor with AP2 domain(s) (ApiAP2)		0.934267	0.934558				2.08052	1.20217	1.02916			0.449056	0.777392			TARASALtPVEGVRF
QNNSDVVIIGYK	N-Term(iTRAQ4plex); S4(Phospho); K12(iTRAQ4plex)	124802095	810236	810236(S151)	PF3D7_1008000	HDA2	histone deacetylase 2 (HDA2)				0.732				0.910585	0.914404					0.800521		YDEKQNNsDVVIIGY
LNIDHDNSSDDNDKTPQIDNIFK	N-Term(iTRAQ4plex); S8(Phospho); S9(Phospho); K14(iTRAQ4plex); K23(iTRAQ4plex)	124802095	810236	810236(S24)	PF3D7_1008000	HDA2	histone deacetylase 2 (HDA2)				0.935				0.910585	0.914404					1.02252		LNIDHDNsSDDNDKT;NIDHDNSsDDNDKTP
LNIDHDNSSDDNDKTPQIDNIFK	N-Term(iTRAQ4plex); S8(Phospho); S9(Phospho); K14(iTRAQ4plex); K23(iTRAQ4plex)	124802095	810236	810236(S24; S25)	PF3D7_1008000	HDA2	histone deacetylase 2 (HDA2)				0.602				0.910585	0.914404					0.658352		LNIDHDNsSDDNDKT;NIDHDNSsDDNDKTP
SLSEENLNDSLFSNDEQVNENK	N-Term(iTRAQ4plex); S3(Phospho); S10(Phospho); S13(Phospho); K22(iTRAQ4plex)	124802095	810236	810236(S307; S314; S317)	PF3D7_1008000	HDA2	histone deacetylase 2 (HDA2)					1.73046			0.910585	0.914404							KRNKKSLsEENLNDS;SEENLNDsLFSNDEQ;NLNDSLFsNDEQVNE
MYSSSYSTTK	N-Term(iTRAQ4plex); S3(Phospho); K10(iTRAQ4plex)	124802095	810236	810236(S392)	PF3D7_1008000	HDA2	histone deacetylase 2 (HDA2)					1.1122			0.910585	0.914404							LNKNKMYsSSYSTTK
SKSESSIYR	N-Term(iTRAQ4plex); K2(iTRAQ4plex); S3(Phospho)	124802095	810236	810236(S676)	PF3D7_1008000	HDA2	histone deacetylase 2 (HDA2)				0.914				0.910585	0.914404					0.999558		KFLRRSKsESSIYRK
SESSIYRK	N-Term(iTRAQ4plex); S1(Phospho); K8(iTRAQ4plex)	124802095	810236	810236(S676)			histone deacetylase 2 (HDA2)		0.92646														KFLRRSKsESSIYRK
NNSFLNSNNSDIFNLPYR	N-Term(iTRAQ4plex); S3(Phospho); S7(Phospho)	124802095	810236	810236(S922)	PF3D7_1008000	HDA2	histone deacetylase 2 (HDA2)			0.864823					0.910585	0.914404				0.949744			EENYKNNsFLNSNNS
NNSFLNSNNSDIFNLPYR	N-Term(iTRAQ4plex); S10(Phospho)	124802095	810236	810236(S929)	PF3D7_1008000	HDA2	histone deacetylase 2 (HDA2)		1.19186	1.01604	0.799				0.910585	0.914404				1.11581	0.873793		SFLNSNNsDIFNLPY
LHTNNNIVSR	N-Term(iTRAQ4plex); T3(Phospho)	124802095	810236	810236(T1526)	PF3D7_1008000	HDA2	histone deacetylase 2 (HDA2)			0.965758	4.242				0.910585	0.914404				1.06059	4.63909		YYFRRLHtNNNIVSR
MYSSSYSTTK	N-Term(iTRAQ4plex); S3(Phospho); K10(iTRAQ4plex)	124802095	810236	810236*	PF3D7_1008000	HDA2	histone deacetylase 2 (HDA2)								0.910585	0.914404							LNKNKMYsSSYSTTK
NVDSFDEHIVINK	N-Term(iTRAQ4plex); S4(Phospho); K13(iTRAQ4plex)	124802097	810237	810237(S1123)	PF3D7_1008100	null	conserved Plasmodium protein, unknown function				0.754			1.43529	0.888453	0.980376	1.00731				0.769093		NESKNVDsFDEHIVI
NELHESPGNTYDSNDEFLSK	N-Term(iTRAQ4plex); S6(Phospho); K20(iTRAQ4plex)	124802097	810237	810237(S1698)	PF3D7_1008100	null	conserved Plasmodium protein, unknown function				1.103			1.43529	0.888453	0.980376	1.00731				1.12508		IKNELHEsPGNTYDS
NELHESPGNTYDSNDEFLSK	N-Term(iTRAQ4plex); S6(Phospho); S13(Phospho); K20(iTRAQ4plex)	124802097	810237	810237(S1698; S1705)	PF3D7_1008100	null	conserved Plasmodium protein, unknown function			0.81396		1.01466		1.43529	0.888453	0.980376	1.00731			0.916154		1.00729	IKNELHEsPGNTYDS;SPGNTYDsNDEFLSK
NELHESPGNTYDSNDEFLSK	N-Term(iTRAQ4plex); S13(Phospho); K20(iTRAQ4plex)	124802097	810237	810237(S1705)	PF3D7_1008100	null	conserved Plasmodium protein, unknown function		0.776917	0.862445		0.662193		1.43529	0.888453	0.980376	1.00731		0.541298	0.970726		0.657385	SPGNTYDsNDEFLSK
HNSNENLNINHNNYK	N-Term(iTRAQ4plex); S3(Phospho); K15(iTRAQ4plex)	124802097	810237	810237(S1715)	PF3D7_1008100	null	conserved Plasmodium protein, unknown function			0.81579	0.875	0.460959		1.43529	0.888453	0.980376	1.00731			0.918214	0.892515	0.457612	EFLSKHNsNENLNIN
SDFVNNKSDDNTNNNK	N-Term(iTRAQ4plex); K7(iTRAQ4plex); S8(Phospho); K16(iTRAQ4plex)	124802097	810237	810237(S1738)	PF3D7_1008100	null	conserved Plasmodium protein, unknown function			0.67276				1.43529	0.888453	0.980376	1.00731			0.757226			SDFVNNKsDDNTNNN
IGESENDYEGER	N-Term(iTRAQ4plex); S4(Phospho)	124802097	810237	810237(S2701)	PF3D7_1008100	null	conserved Plasmodium protein, unknown function		1.5594	0.744884		0.44045		1.43529	0.888453	0.980376	1.00731		1.08647	0.838405		0.437252	KEEKIGEsENDYEGE
IGESENDYEGEREFLELENSNR	N-Term(iTRAQ4plex); S4(Phospho)	124802097	810237	810237(S2701)	PF3D7_1008100	null	conserved Plasmodium protein, unknown function		0.696383		0.849			1.43529	0.888453	0.980376	1.00731		0.485188		0.865994		KEEKIGEsENDYEGE
SYYEELSDGSPADGLNWIGCDK	N-Term(iTRAQ4plex); S7(Phospho); C20(Carbamidomethyl); K22(iTRAQ4plex)	124802097	810237	810237(S3806)	PF3D7_1008100	null	conserved Plasmodium protein, unknown function			0.818703		0.39545		1.43529	0.888453	0.980376	1.00731			0.921493		0.392579	KSYYEELsDGSPADG
NTNNNETSNDTTPFK	N-Term(iTRAQ4plex); S8(Phospho); K15(iTRAQ4plex)	124802097	810237	810237(S460)	PF3D7_1008100	null	conserved Plasmodium protein, unknown function			0.875804				1.43529	0.888453	0.980376	1.00731			0.985762			NTNNNETsNDTTPFK
ETTDDEDEQQDQHLQQK	N-Term(iTRAQ4plex); T3(Phospho); K17(iTRAQ4plex)	124802097	810237	810237(T1586)	PF3D7_1008100	null	conserved Plasmodium protein, unknown function			0.7447				1.43529	0.888453	0.980376	1.00731			0.838199			NSNKKETtDDEDEQQ
TNISQENITNNNSTTNNK	N-Term(iTRAQ4plex); S4(Phospho); K18(iTRAQ4plex)	124802097	810237	810237(T3045)	PF3D7_1008100	null	conserved Plasmodium protein, unknown function			0.84209				1.43529	0.888453	0.980376	1.00731			0.947816			IDDKENKtNISQENI
IFVDDNLTESAVSILSENETEELK	N-Term(iTRAQ4plex); T8(Phospho); S16(Phospho); K24(iTRAQ4plex)	124802097	810237	810237(T3550; S3555)	PF3D7_1008100	null	conserved Plasmodium protein, unknown function				1.166			1.43529	0.888453	0.980376	1.00731				1.18934		IFVDDNLtESAVSIL;NLTESAVsILSENET
IFVDDNLTESAVSILSENETEELK	N-Term(iTRAQ4plex); S16(Phospho); K24(iTRAQ4plex)	124802097	810237	810237*	PF3D7_1008100	null	conserved Plasmodium protein, unknown function		0.899077					1.43529	0.888453	0.980376	1.00731		0.62641				#N/A
IDSLDPALIRPGR	N-Term(iTRAQ4plex); S3(Phospho)	258596995	810239	810239(S344)	PF3D7_1008400	RPT2	26S protease regulatory subunit 4, putative (RPT2)		1.61207				0.991881	1.07855	0.969962	0.78346			1.49467				MATNRIDsLDPALIR
SHSCPVLIK	N-Term(iTRAQ4plex); S3(Phospho); C4(Carbamidomethyl); K9(iTRAQ4plex)	258596997	810240	810240(S630)	PF3D7_1008500	null	conserved Plasmodium membrane protein, unknown function	0.846863		0.768899	0.165	0.9957	0.895235				1.82584	0.945967				0.545337	HSLKRSHsCPVLIKE
SLSFPVNK	N-Term(iTRAQ4plex); S3(Phospho); K8(iTRAQ4plex)	258596997	810240	810240(S841)	PF3D7_1008500	null	conserved Plasmodium membrane protein, unknown function	0.917896	1.05352	1.05024			0.895235				1.82584	1.02531					HMLQKSLsFPVNKYN
NLIKPSTNEHLFFK	N-Term(iTRAQ4plex); K4(iTRAQ4plex); T7(Phospho); K14(iTRAQ4plex)	258596997	810240	810240(T763)	PF3D7_1008500	null	conserved Plasmodium membrane protein, unknown function	0.956188					0.895235				1.82584	1.06809					KNLIKPStNEHLFFK
FWEVISDEHGIDPSGTYCGDSDLQLER	N-Term(iTRAQ4plex); C18(Carbamidomethyl); S21(Phospho)	124802114	810242	810242(S40)	PF3D7_1008700	null	tubulin beta chain						0.901017	0.835698	0.946109	0.874409							SGTYCGDsDLQLERV
LSLSHSLNR	N-Term(iTRAQ4plex); S6(Phospho)	124802116	810243	810243(S148)	PF3D7_1008800	NOP5	nucleolar protein 5, putative (NOP5)	1.00544					1.0794	1.00805	0.893272	0.918405		0.931487					LKLSLSHsLNRFKLK
KLSNPNNNVK	N-Term(iTRAQ4plex); K1(iTRAQ4plex); S3(Phospho); K10(iTRAQ4plex)	124802116	810243	810243(S410)	PF3D7_1008800	NOP5	nucleolar protein 5, putative (NOP5)	1.68266		0.776281			1.0794	1.00805	0.893272	0.918405		1.55889		0.869031			SNLQKKLsNPNNNVK
GISLNNEHFENDTNDVLNSDDMNTK	N-Term(iTRAQ4plex); S19(Phospho); K25(iTRAQ4plex)	258597005	810257	810257(S1763)	PF3D7_1010200	null	DNA2/NAM7 helicase, putative				0.778												DTNDVLNsDDMNTKQ
SNSPLDVK	N-Term(iTRAQ4plex); S3(Phospho); K8(iTRAQ4plex)	124802160	810258	810258(S106)	PF3D7_1010300	SDH4	succinate dehydrogenase subunit 4, putative (SDH4)			0.692952		0.782613			0.77235	1.25006	0.656732			0.897199		1.19168	NKKKKSNsPLDVKVV
YLNDDEILETFSNSEINEFK	N-Term(iTRAQ4plex); T10(Phospho); K20(iTRAQ4plex)	258597015	810265	810265(T25)	PF3D7_1011000	ISP1	inner membrane complex sub-compartment protein 1 (ISP1)				1.226			0.67855	0.862824								NDDEILEtFSNSEIN
KLESLGFPK	N-Term(iTRAQ4plex); K1(iTRAQ4plex); S4(Phospho); K9(iTRAQ4plex)	124802198	810272	810272(S353)	PF3D7_1011700	null	DNA repair protein RAD23, putative	0.865114					0.792197	1.15794	0.943524	0.924743	1.2573	1.09205					ESIKKLEsLGFPKHV
NEEMAANYLFENMNDFTSE	N-Term(iTRAQ4plex); S18(Phospho)	124802198	810272	810272(S388)	PF3D7_1011700	null	DNA repair protein RAD23, putative			0.893589			0.792197	1.15794	0.943524	0.924743	1.2573			0.947076			ENMNDFTsE_
NEEMAANYLFENMNDFTSE	N-Term(iTRAQ4plex); S18(Phospho)	124802198	810272	810272(S388)	PF3D7_1011700	null	DNA repair protein RAD23, putative		0.98195	0.8317			0.792197	1.15794	0.943524	0.924743	1.2573		0.848012	0.881482			ENMNDFTsE_
AFPSLHDVTNMQSK	N-Term(iTRAQ4plex); S4(Phospho); M11(Oxidation); K14(iTRAQ4plex)	124802200	810273	810273(S1021)	PF3D7_1011800	PREBP	PRE-binding protein (PREBP)	0.932764					0.946101	1.01858	0.894788	0.852989	1.27246	0.985903					NDEKAFPsLHDVTNM
AFPSLHDVTNMQSK	N-Term(iTRAQ4plex); S4(Phospho); K14(iTRAQ4plex)	124802200	810273	810273(S1021)	PF3D7_1011800	PREBP	PRE-binding protein (PREBP)	1.2108					0.946101	1.01858	0.894788	0.852989	1.27246	1.27978					NDEKAFPsLHDVTNM
KLSQSNQTTNTK	N-Term(iTRAQ4plex); K1(iTRAQ4plex); S5(Phospho); K12(iTRAQ4plex)	124802200	810273	810273(S1039)	PF3D7_1011800	PREBP	PRE-binding protein (PREBP)					0.270415	0.946101	1.01858	0.894788	0.852989	1.27246					0.212514	KNKKLSQsNQTTNTK
LTEEEAFLFNSNYR	N-Term(iTRAQ4plex); S11(Phospho)	124802200	810273	810273(S746)	PF3D7_1011800	PREBP	PRE-binding protein (PREBP)	0.951881	0.850792	0.911185			0.946101	1.01858	0.894788	0.852989	1.27246	1.00611	0.835272	1.01833			EEAFLFNsNYRGQIK
KLTEEEAFLFNSNYR	N-Term(iTRAQ4plex); K1(iTRAQ4plex); S12(Phospho)	124802200	810273	810273(S746)	PF3D7_1011800	PREBP	PRE-binding protein (PREBP)		0.920441				0.946101	1.01858	0.894788	0.852989	1.27246		0.903651				EEAFLFNsNYRGQIK
KCTQVDINEK	N-Term(iTRAQ4plex); K1(iTRAQ4plex); C2(Carbamidomethyl); T3(Phospho); K10(iTRAQ4plex)	124802200	810273	810273(T797)	PF3D7_1011800	PREBP	PRE-binding protein (PREBP)					1.60922	0.946101	1.01858	0.894788	0.852989	1.27246					1.26465	LLKKRKCtQVDINEK
VKSYCNDQSTGTLEIVSEDLSCLK	N-Term(iTRAQ4plex); K2(iTRAQ4plex); S3(Phospho); C5(Carbamidomethyl); C22(Carbamidomethyl); K24(iTRAQ4plex)	124802223	810279	810279*			#N/A				1.102												#N/A
SYCNDQSTGTLEIVSEDLSCLK	N-Term(iTRAQ4plex); Y2(Phospho); C3(Carbamidomethyl); C20(Carbamidomethyl); K22(iTRAQ4plex)	124802223	810279	810279*			#N/A		0.963064	0.792303	0.99												#N/A
VKSYCNDQSTGTLEIVSEDLSCLK	N-Term(iTRAQ4plex); K2(iTRAQ4plex); Y4(Phospho); C5(Carbamidomethyl); C22(Carbamidomethyl); K24(iTRAQ4plex)	124802223	810279	810279*			#N/A			0.79217													#N/A
NCLCGVMVTASHNPK	N-Term(iTRAQ4plex); C2(Carbamidomethyl); C4(Carbamidomethyl); S11(Phospho); K15(iTRAQ4plex)	124802225	810280	810280(S155)	PF3D7_1012500	null	phosphoglucomutase, putative	0.990219	0.860635	0.753787	0.902		1.01438	1.03632	0.914788	0.913606	0.895809	0.976186	0.830469	0.824003	0.987296		CGVMVTAsHNPKLDN
NCLCGVMVTASHNPK	N-Term(iTRAQ4plex); C2(Carbamidomethyl); C4(Carbamidomethyl); M7(Oxidation); S11(Phospho); K15(iTRAQ4plex)	124802225	810280	810280(S155)	PF3D7_1012500	null	phosphoglucomutase, putative	1.18288	0.913962	0.714314	0.845		1.01438	1.03632	0.914788	0.913606	0.895809	1.16611	0.881927	0.780853	0.924906		CGVMVTAsHNPKLDN
KNCLCGVMVTASHNPK	K1(iTRAQ4plex); N-Term(iTRAQ4plex); C3(Carbamidomethyl); C5(Carbamidomethyl); S12(Phospho); K16(iTRAQ4plex)	124802225	810280	810280(S155)	PF3D7_1012500	null	phosphoglucomutase, putative	2.35054		0.785815	1.025		1.01438	1.03632	0.914788	0.913606	0.895809	2.31723		0.859014	1.12193		CGVMVTAsHNPKLDN
SQESSQVIEEEHVESSK	N-Term(iTRAQ4plex); S15(Phospho); K17(iTRAQ4plex)	124802229	810282	810282(S1083)	PF3D7_1012700	NIF4	NLI interacting factor-like phosphatase, putative (NIF4)			0.719083			0.826124	1.01808	0.975257	1.07954				0.737326			IEEEHVEsSKCEVTN
NNSLNINNEFVEINDNNFIDLDK	N-Term(iTRAQ4plex); S3(Phospho); K23(iTRAQ4plex)	124802229	810282	810282(S801)	PF3D7_1012700	NIF4	NLI interacting factor-like phosphatase, putative (NIF4)		1.50575	0.85683			0.826124	1.01808	0.975257	1.07954			1.47902	0.878568			TSLNRNNsLNINNEF
NDTKNYVQPIPLLK	N-Term(iTRAQ4plex); T3(Phospho); K4(iTRAQ4plex); K14(iTRAQ4plex)	124802229	810282	810282(T1010)	PF3D7_1012700	NIF4	NLI interacting factor-like phosphatase, putative (NIF4)	0.739025					0.826124	1.01808	0.975257	1.07954		0.894568					TPFLRNDtKNYVQPI
SQESSQVIEEEHVESSK	N-Term(iTRAQ4plex); S15(Phospho); K17(iTRAQ4plex)	124802229	810282	810282*	PF3D7_1012700	NIF4	NLI interacting factor-like phosphatase, putative (NIF4)			0.732645			0.826124	1.01808	0.975257	1.07954				0.751232			IEEEHVEsSKCEVTN
TVSTPNLPIR	N-Term(iTRAQ4plex); S3(Phospho)	124802239	810287	810287(S115)	PF3D7_1013200	null	conserved Plasmodium protein, unknown function	1.01741					0.912343		0.976755		1.2108	1.11516					YVSEKTVsTPNLPIR
SYDFEYVDDKTK	N-Term(iTRAQ4plex); S1(Phospho); K10(iTRAQ4plex); K12(iTRAQ4plex)	124802239	810287	810287(S27)	PF3D7_1013200	null	conserved Plasmodium protein, unknown function	0.95789					0.912343		0.976755		1.2108	1.04992					RKIRKPRsYDFEYVD
SYDFEYVDDK	N-Term(iTRAQ4plex); S1(Phospho); K10(iTRAQ4plex)	124802239	810287	810287(S27)	PF3D7_1013200	null	conserved Plasmodium protein, unknown function	0.98859					0.912343		0.976755		1.2108	1.08357					RKIRKPRsYDFEYVD
IERTDSNIPDSNENVENK	N-Term(iTRAQ4plex); S6(Phospho); K18(iTRAQ4plex)	124802239	810287	810287(S82)	PF3D7_1013200	null	conserved Plasmodium protein, unknown function	0.926401				0.591855	0.912343		0.976755		1.2108	1.01541				0.488812	IKIERTDsNIPDSNE
TDSNIPDSNENVENK	N-Term(iTRAQ4plex); S3(Phospho); K15(iTRAQ4plex)	124802239	810287	810287(S82)	PF3D7_1013200	null	conserved Plasmodium protein, unknown function	0.944501					0.912343		0.976755		1.2108	1.03525					IKIERTDsNIPDSNE
TDSNIPDSNENVENKIEIK	N-Term(iTRAQ4plex); S8(Phospho); K15(iTRAQ4plex); K19(iTRAQ4plex)	124802239	810287	810287(S87)	PF3D7_1013200	null	conserved Plasmodium protein, unknown function		0.765624		1.11		0.912343		0.976755		1.2108						TDSNIPDsNENVENK
TDSNIPDSNENVENK	N-Term(iTRAQ4plex); S8(Phospho); K15(iTRAQ4plex)	124802239	810287	810287(S87)	PF3D7_1013200	null	conserved Plasmodium protein, unknown function			0.621925			0.912343		0.976755		1.2108			0.636726			TDSNIPDsNENVENK
TDSNIPDSNENVENK	N-Term(iTRAQ4plex); S3(Phospho); S8(Phospho); K15(iTRAQ4plex)	124802239	810287	810287(S87)	PF3D7_1013200	null	conserved Plasmodium protein, unknown function						0.912343		0.976755		1.2108						TDSNIPDsNENVENK
VEDNISLDHNNNNNNNR	N-Term(iTRAQ4plex); S6(Phospho)	124802248	810291	810291(S1379)	PF3D7_1013600	null	conserved Plasmodium protein, unknown function			0.972262				0.984396	0.915059	0.987227				1.06251			LKVEDNIsLDHNNNN
IDLTDLSCSDKENEEER	N-Term(iTRAQ4plex); S7(Phospho); C8(Carbamidomethyl); S9(Phospho); K11(iTRAQ4plex)	124802248	810291	810291(S891; S893)	PF3D7_1013600	null	conserved Plasmodium protein, unknown function			0.499612				0.984396	0.915059	0.987227				0.545989			KIDLTDLsCSDKENE;DLTDLSCsDKENEEE
LYIQYSNER	N-Term(iTRAQ4plex); S6(Phospho)	124802259	810294	810294(S757)	PF3D7_1013900	null	initiation factor 2 subunit family, putative				0.379												QKLYIQYsNERITNE
KSSIINNLYDK	N-Term(iTRAQ4plex); K1(iTRAQ4plex); S3(Phospho); K11(iTRAQ4plex)	124802282	810301	810301(S2238)	PF3D7_1014600	ADA2	transcriptional coactivator ADA2 (ADA2)		2.29545	1.07371				0.862041	0.941188	0.883805	0.954476		2.6628	1.1408			GSIKRKSsIINNLYD
SSIINNLYDK	N-Term(iTRAQ4plex); S2(Phospho); K10(iTRAQ4plex)	124802282	810301	810301(S2238)	PF3D7_1014600	ADA2	transcriptional coactivator ADA2 (ADA2)			1.04817				0.862041	0.941188	0.883805	0.954476			1.11367			GSIKRKSsIINNLYD
INENECTSNDIEEDIK	N-Term(iTRAQ4plex); C6(Carbamidomethyl); S8(Phospho); K16(iTRAQ4plex)	124802282	810301	810301(S2366)	PF3D7_1014600	ADA2	transcriptional coactivator ADA2 (ADA2)		0.973696	0.553342				0.862041	0.941188	0.883805	0.954476		1.12952	0.587919			INENECTsNDIEEDI
SASNNNMINNK	N-Term(iTRAQ4plex); S3(Phospho); M7(Oxidation); K11(iTRAQ4plex)	124802282	810301	810301(S825)	PF3D7_1014600	ADA2	transcriptional coactivator ADA2 (ADA2)				0.995			0.862041	0.941188	0.883805	0.954476				1.12581		EGINKSAsNNNMINN
DNVTVDDIKENK	N-Term(iTRAQ4plex); T4(Phospho); K9(iTRAQ4plex); K12(iTRAQ4plex)	124802282	810301	810301(T2266)	PF3D7_1014600	ADA2	transcriptional coactivator ADA2 (ADA2)			0.793359				0.862041	0.941188	0.883805	0.954476			0.842934			NEVKDNVtVDDIKEN
SASNNNMINNK	N-Term(iTRAQ4plex); S3(Phospho); M7(Oxidation); K11(iTRAQ4plex)	124802282	810301	810301*	PF3D7_1014600	ADA2	transcriptional coactivator ADA2 (ADA2)				1.268			0.862041	0.941188	0.883805	0.954476				1.43471		EGINKSAsNNNMINN
NGNNYINVSNNR	N-Term(iTRAQ4plex); S9(Phospho)	124802292	810304	810304(S1866)	PF3D7_1014900	null	conserved Plasmodium protein, unknown function				0.973			0.844556	0.970103	1.06105	1.20525				0.91702		GNNYINVsNNRNNVN
NANSFSNENK	N-Term(iTRAQ4plex); S6(Phospho); K10(iTRAQ4plex)	124802292	810304	810304(S2014)	PF3D7_1014900	null	conserved Plasmodium protein, unknown function			0.893631				0.844556	0.970103	1.06105	1.20525			0.921171			NRNANSFsNENKHIF
SISNNNNTNTYMNEYNNMKR	N-Term(iTRAQ4plex); S3(Phospho); K19(iTRAQ4plex)	124802292	810304	810304(S2048)	PF3D7_1014900	null	conserved Plasmodium protein, unknown function				0.974			0.844556	0.970103	1.06105	1.20525				0.917962		CNNNKSIsNNNNTNT
NDDFSLESTSNNFGSK	N-Term(iTRAQ4plex); S10(Phospho); K16(iTRAQ4plex)	124802292	810304	810304(S22)	PF3D7_1014900	null	conserved Plasmodium protein, unknown function			0.943397				0.844556	0.970103	1.06105	1.20525			0.972471			DFSLESTsNNFGSKE
DQNSNEPMNENKQPIVR	N-Term(iTRAQ4plex); S4(Phospho); K12(iTRAQ4plex)	124802292	810304	810304(S298)	PF3D7_1014900	null	conserved Plasmodium protein, unknown function					1.11352		0.844556	0.970103	1.06105	1.20525					0.923894	SNNRDQNsNEPMNEN
DQNSNEPMNENK	N-Term(iTRAQ4plex); S4(Phospho); K12(iTRAQ4plex)	124802292	810304	810304(S298)	PF3D7_1014900	null	conserved Plasmodium protein, unknown function			1.13307				0.844556	0.970103	1.06105	1.20525			1.16799			SNNRDQNsNEPMNEN
DQNSNEPMNENK	N-Term(iTRAQ4plex); S4(Phospho); K12(iTRAQ4plex)	124802292	810304	810304(S298)	PF3D7_1014900	null	conserved Plasmodium protein, unknown function			0.709943				0.844556	0.970103	1.06105	1.20525			0.731823			SNNRDQNsNEPMNEN
NSSDEIDQIFSK	N-Term(iTRAQ4plex); S2(Phospho); K12(iTRAQ4plex)	124802292	810304	810304(S427)	PF3D7_1014900	null	conserved Plasmodium protein, unknown function			0.834875				0.844556	0.970103	1.06105	1.20525			0.860605			DEYNSRNsSDEIDQI
NSSDEIDQIFSK	N-Term(iTRAQ4plex); S3(Phospho); K12(iTRAQ4plex)	124802292	810304	810304(S428)	PF3D7_1014900	null	conserved Plasmodium protein, unknown function				0.747			0.844556	0.970103	1.06105	1.20525				0.704023		EYNSRNSsDEIDQIF
NYCFSDSPSNGIDEK	N-Term(iTRAQ4plex); C3(Carbamidomethyl); S9(Phospho); K15(iTRAQ4plex)	124802292	810304	810304(S69; S73)	PF3D7_1014900	null	conserved Plasmodium protein, unknown function			1.06805				0.844556	0.970103	1.06105	1.20525			1.10096			YCFSDSPsNGIDEKV
NYCFSDSPSNGIDEK	N-Term(iTRAQ4plex); C3(Carbamidomethyl); S9(Phospho); K15(iTRAQ4plex)	124802292	810304	810304(S73)	PF3D7_1014900	null	conserved Plasmodium protein, unknown function		0.945004	0.910788	1.006			0.844556	0.970103	1.06105	1.20525		1.11894	0.938856	0.948121		YCFSDSPsNGIDEKV
DGVNQFVDESTNEEER	N-Term(iTRAQ4plex); S10(Phospho)	124802292	810304	810304(S851)	PF3D7_1014900	null	conserved Plasmodium protein, unknown function			0.583407				0.844556	0.970103	1.06105	1.20525			0.601387			VNQFVDEsTNEEERD
DGVNQFVDESTNEEERDSDNTTLNDK	N-Term(iTRAQ4plex); S10(Phospho); T11(Phospho); K26(iTRAQ4plex)	124802292	810304	810304(S851; T852)	PF3D7_1014900	null	conserved Plasmodium protein, unknown function			0.738329				0.844556	0.970103	1.06105	1.20525			0.761083			VNQFVDEsTNEEERD;NQFVDEStNEEERDS
DGVNQFVDESTNEEERDSDNTTLNDK	N-Term(iTRAQ4plex); S10(Phospho); T11(Phospho); K26(iTRAQ4plex)	124802292	810304	810304(S851; T852; S859)	PF3D7_1014900	null	conserved Plasmodium protein, unknown function			0.924764				0.844556	0.970103	1.06105	1.20525			0.953263			VNQFVDEsTNEEERD;NQFVDEStNEEERDS
DGVNQFVDESTNEEERDSDNTTLNDK	N-Term(iTRAQ4plex); S10(Phospho); T11(Phospho); K26(iTRAQ4plex)	124802292	810304	810304(S859)	PF3D7_1014900	null	conserved Plasmodium protein, unknown function			0.756085				0.844556	0.970103	1.06105	1.20525			0.779386			VNQFVDEsTNEEERD;NQFVDEStNEEERDS
LVYSCDEMKR	N-Term(iTRAQ4plex); S4(Phospho); C5(Carbamidomethyl); K9(iTRAQ4plex)	124802292	810304	810304(S887)	PF3D7_1014900	null	conserved Plasmodium protein, unknown function					1.70553		0.844556	0.970103	1.06105	1.20525					1.41508	SNTKLVYsCDEMKRK
LVYSCDEMK	N-Term(iTRAQ4plex); S4(Phospho); C5(Carbamidomethyl); M8(Oxidation); K9(iTRAQ4plex)	124802292	810304	810304(S887)	PF3D7_1014900	null	conserved Plasmodium protein, unknown function					1.19793		0.844556	0.970103	1.06105	1.20525					0.993933	SNTKLVYsCDEMKRK
VGSNSIVLSK	N-Term(iTRAQ4plex); S3(Phospho); K10(iTRAQ4plex)	124802292	810304	810304(S98)	PF3D7_1014900	null	conserved Plasmodium protein, unknown function		2.17449	0.790301				0.844556	0.970103	1.06105	1.20525		2.57472	0.814656			SSINKVGsNSIVLSK
VGSNSIVLSKDEEEVFYGNNEDISVLNNNNNNNITK	N-Term(iTRAQ4plex); S3(Phospho); K10(iTRAQ4plex); K36(iTRAQ4plex)	124802292	810304	810304(S98)	PF3D7_1014900	null	conserved Plasmodium protein, unknown function		0.82275					0.844556	0.970103	1.06105	1.20525		0.974181				SSINKVGsNSIVLSK
EFIITSDVDSNEK	N-Term(iTRAQ4plex); T5(Phospho); K13(iTRAQ4plex)	124802292	810304	810304(S984)	PF3D7_1014900	null	conserved Plasmodium protein, unknown function		1.16952		0.835			0.844556	0.970103	1.06105	1.20525		1.38478		0.78696		SKEFIITsDVDSNEK
EFIITSDVDSNEK	N-Term(iTRAQ4plex); S6(Phospho); S10(Phospho); K13(iTRAQ4plex)	124802292	810304	810304(S984)	PF3D7_1014900	null	conserved Plasmodium protein, unknown function			0.87509				0.844556	0.970103	1.06105	1.20525			0.902059			SKEFIITsDVDSNEK;IITSDVDsNEKSNDE
EFIITSDVDSNEK	N-Term(iTRAQ4plex); S6(Phospho); S10(Phospho); K13(iTRAQ4plex)	124802292	810304	810304(S984; S988)	PF3D7_1014900	null	conserved Plasmodium protein, unknown function			0.849102				0.844556	0.970103	1.06105	1.20525			0.87527			SKEFIITsDVDSNEK;IITSDVDsNEKSNDE
EFIITSDVDSNEKSNDEK	N-Term(iTRAQ4plex); T5(Phospho); K13(iTRAQ4plex); S14(Phospho); K18(iTRAQ4plex)	124802292	810304	810304(S984; S992)	PF3D7_1014900	null	conserved Plasmodium protein, unknown function			0.597869				0.844556	0.970103	1.06105	1.20525			0.616295			SKEFIITsDVDSNEK;DVDSNEKsNDEKNNS
NNSVQGHNTEQVPLTNIIDNINEIK	N-Term(iTRAQ4plex); S3(Phospho); K25(iTRAQ4plex)	124802292	810304	810304(S999)	PF3D7_1014900	null	conserved Plasmodium protein, unknown function			1.09783				0.844556	0.970103	1.06105	1.20525			1.13166			SNDEKNNsVQGHNTE
NNVTEDEYENK	N-Term(iTRAQ4plex); T4(Phospho); K11(iTRAQ4plex)	124802292	810304	810304(T2151)	PF3D7_1014900	null	conserved Plasmodium protein, unknown function			0.835595				0.844556	0.970103	1.06105	1.20525			0.861347			SLHKNNVtEDEYENK
ELNLEHDNNVLDEYNSRNSSDEIDQIFSK	N-Term(iTRAQ4plex); S16(Phospho); K29(iTRAQ4plex)	124802292	810304	810304(Y422; S424)	PF3D7_1014900	null	conserved Plasmodium protein, unknown function				1.271			0.844556	0.970103	1.06105	1.20525				1.19787		#N/A
ITSTSSKENIELSSEQK	N-Term(iTRAQ4plex); S6(Phospho); K7(iTRAQ4plex); K17(iTRAQ4plex)	124802292	810304	810304*	PF3D7_1014900	null	conserved Plasmodium protein, unknown function		0.956696	0.563686		1.40788		0.844556	0.970103	1.06105	1.20525		1.13278	0.581058		1.16813	#N/A
STSHINLHNTTEINNAQTDTQNNTR	N-Term(iTRAQ4plex); S1(Phospho)	124802292	810304	810304*	PF3D7_1014900	null	conserved Plasmodium protein, unknown function					1.15312		0.844556	0.970103	1.06105	1.20525					0.956754	#N/A
NANSFSNENKHIFINEK	N-Term(iTRAQ4plex); S6(Phospho); K10(iTRAQ4plex); K17(iTRAQ4plex)	124802292	810304	810304*	PF3D7_1014900	null	conserved Plasmodium protein, unknown function				1.288			0.844556	0.970103	1.06105	1.20525				1.2139		#N/A
STSHINLHNTTEINNAQTDTQNNTR	N-Term(iTRAQ4plex); T2(Phospho)	124802292	810304	810304*	PF3D7_1014900	null	conserved Plasmodium protein, unknown function				0.946			0.844556	0.970103	1.06105	1.20525				0.891573		#N/A
ELNLEHDNNVLDEYNSRNSSDEIDQIFSK	N-Term(iTRAQ4plex); S16(Phospho); K29(iTRAQ4plex)	124802292	810304	810304*	PF3D7_1014900	null	conserved Plasmodium protein, unknown function				0.864			0.844556	0.970103	1.06105	1.20525				0.814291		#N/A
STSHINLHNTTEINNAQTDTQNNTR	N-Term(iTRAQ4plex); S3(Phospho)	124802292	810304	810304*	PF3D7_1014900	null	conserved Plasmodium protein, unknown function			1.03699				0.844556	0.970103	1.06105	1.20525			1.06895			#N/A
ELNLEHDNNVLDEYNSR	N-Term(iTRAQ4plex); S16(Phospho)	124802292	810304	810304*	PF3D7_1014900	null	conserved Plasmodium protein, unknown function			0.890123				0.844556	0.970103	1.06105	1.20525			0.917555			#N/A
ELNLEHDNNVLDEYNSRNSSDEIDQIFSK	N-Term(iTRAQ4plex); S19(Phospho); K29(iTRAQ4plex)	124802292	810304	810304*	PF3D7_1014900	null	conserved Plasmodium protein, unknown function		1.47029					0.844556	0.970103	1.06105	1.20525		1.74091				#N/A
EIFSHSEPDEK	N-Term(iTRAQ4plex); S4(Phospho); S6(Phospho); K11(iTRAQ4plex)	124802313	810309	810309(S110; S112)	PF3D7_1015400	null	conserved Plasmodium protein, unknown function			0.801789							0						DDSKEIFsHSEPDEK;SKEIFSHsEPDEKHD
YNAGYQRLSDNLENR	N-Term(iTRAQ4plex); S9(Phospho)	124802313	810309	810309(S598)	PF3D7_1015400	null	conserved Plasmodium protein, unknown function				0.969						0						NAGYQRLsDNLENRN
LSDNLENR	N-Term(iTRAQ4plex); S2(Phospho)	124802313	810309	810309(S598)	PF3D7_1015400	null	conserved Plasmodium protein, unknown function			0.896066							0						NAGYQRLsDNLENRN
IEESLGNNAVFAGEK	N-Term(iTRAQ4plex); S4(Phospho); K15(iTRAQ4plex)	124802328	810313	810313(S429)	PF3D7_1015900	ENO	enolase (ENO)				0.935		1.25405	0.896325	0.880847	1.01477	2.0185				0.921395		QLLRIEEsLGNNAVF
AAVPSGASTGIYEALELR	N-Term(iTRAQ4plex); S8(Phospho)	124802328	810313	810313(T43)	PF3D7_1015900	ENO	enolase (ENO)			0.772568	1.135		1.25405	0.896325	0.880847	1.01477	2.0185			0.877074	1.11849		AVPSGAStGIYEALE
SVVTEEQKVESDSEK	N-Term(iTRAQ4plex); K8(iTRAQ4plex); S11(Phospho); K15(iTRAQ4plex)	124802344	810317	810317(S135)	PF3D7_1016300	GBP	glycophorin binding protein (GBP)			0.487687		0.967945	0.846763	0.850126	1.0739	0.858698	1.73651			0.454128		0.557408	TEEQKVEsDSEKQKR
ELTSSDPEGQIMR	N-Term(iTRAQ4plex); S5(Phospho)	124802344	810317	810317(S428)	PF3D7_1016300	GBP	glycophorin binding protein (GBP)	0.735686					0.846763	0.850126	1.0739	0.858698	1.73651	0.868821					DNKELTSsDPEGQIM
ESFSSSHIK	N-Term(iTRAQ4plex); S4(Phospho); K9(iTRAQ4plex)	258549063	810326	810326(S233)	PF3D7_1017300.2	GRASP	golgi re-assembly stacking protein 2 (GRASP)			0.871065					0.835775		0.956573			1.04222			INLKESFsSSHIKNN
VNDLEIVLLNDSVGK	N-Term(iTRAQ4plex); S12(Phospho); K15(iTRAQ4plex)	258549063	810326	810326(S268)	PF3D7_1017300.2	GRASP	golgi re-assembly stacking protein 2 (GRASP)			0.830675					0.835775		0.956573			0.993898			EIVLLNDsVGKNTNN
NNIISEGEEESR	N-Term(iTRAQ4plex); S5(Phospho)	124802388	810329	810329(S266)	PF3D7_1017600	null	conserved Plasmodium protein, unknown function	0.691219	1.24422	1.0024			0.711283				0	0.971792					NFKNNIIsEGEEESR
NNIISEGEEESRK	N-Term(iTRAQ4plex); S5(Phospho); K13(iTRAQ4plex)	124802388	810329	810329(S266)	PF3D7_1017600	null	conserved Plasmodium protein, unknown function	0.881999		0.813942			0.711283				0	1.24001					NFKNNIIsEGEEESR
EGQNDIHEYESESSKHNIPR	N-Term(iTRAQ4plex); S13(Phospho); S14(Phospho); K15(iTRAQ4plex)	124802388	810329	810329(S613; S614)	PF3D7_1017600	null	conserved Plasmodium protein, unknown function			0.870594			0.711283				0						IHEYESEsSKHNIPR;HEYESESsKHNIPRK
KHDISIENVLK	N-Term(iTRAQ4plex); K1(iTRAQ4plex); S5(Phospho); K11(iTRAQ4plex)	124802388	810329	810329(S90)	PF3D7_1017600	null	conserved Plasmodium protein, unknown function	1.20764					0.711283				0	1.69783					NEKKHDIsIENVLKK
HDISIENVLK	N-Term(iTRAQ4plex); S4(Phospho); K10(iTRAQ4plex)	124802388	810329	810329(S90)	PF3D7_1017600	null	conserved Plasmodium protein, unknown function						0.711283				0						NEKKHDIsIENVLKK
TISLDDINK	N-Term(iTRAQ4plex); S3(Phospho); K9(iTRAQ4plex)	124802429	810341	810341(S1024)	PF3D7_1019000	null	eukaryotic translation initiation factor subunit eIF2A, putative			0.807373				0.815263	0.92611	0.983573				0.871789			MGHIKTIsLDDINKN
NNSSAGSNSFSNILLK	N-Term(iTRAQ4plex); S7(Phospho); K16(iTRAQ4plex)	124802429	810341	810341(S1128)	PF3D7_1019000	null	eukaryotic translation initiation factor subunit eIF2A, putative			1.10993				0.815263	0.92611	0.983573				1.19848			NSSAGSNsFSNILLK
HDSFNHPYK	N-Term(iTRAQ4plex); S3(Phospho); K9(iTRAQ4plex)	124802429	810341	810341(S1440)	PF3D7_1019000	null	eukaryotic translation initiation factor subunit eIF2A, putative		1.36977	0.9294	0.938			0.815263	0.92611	0.983573			1.68016	1.00355	0.953666		QSFKRHDsFNHPYKE
RHDSFNHPYK	N-Term(iTRAQ4plex); S4(Phospho); K10(iTRAQ4plex)	124802429	810341	810341(S1440)	PF3D7_1019000	null	eukaryotic translation initiation factor subunit eIF2A, putative		1.2791					0.815263	0.92611	0.983573			1.56894				QSFKRHDsFNHPYKE
TNSVIYENK	N-Term(iTRAQ4plex); S3(Phospho); K9(iTRAQ4plex)	124802429	810341	810341(S1706)	PF3D7_1019000	null	eukaryotic translation initiation factor subunit eIF2A, putative					1.01172		0.815263	0.92611	0.983573							NKLGRTNsVIYENKN
LEEQNNTHLQHLYSQQQR	N-Term(iTRAQ4plex); S14(Phospho)	124802429	810341	810341(S2134)	PF3D7_1019000	null	eukaryotic translation initiation factor subunit eIF2A, putative					1.17656		0.815263	0.92611	0.983573							THLQHLYsQQQRNLR
NDVYPNSEEPITK	N-Term(iTRAQ4plex); S7(Phospho); K13(iTRAQ4plex)	124802434	810342	810342(S1662)	PF3D7_1019100	null	conserved Plasmodium protein, unknown function			0.771318							0						KNDVYPNsEEPITKE
NKNNNNNSNSINPNQNNHVR	N-Term(iTRAQ4plex); K2(iTRAQ4plex); S8(Phospho)	124802434	810342	810342(S769)	PF3D7_1019100	null	conserved Plasmodium protein, unknown function				1.186						0						NKNNNNNsNSINPNQ
NNNNNSNSINPNQNNHVR	N-Term(iTRAQ4plex); S6(Phospho)	124802434	810342	810342(S769)	PF3D7_1019100	null	conserved Plasmodium protein, unknown function			0.88588							0						NKNNNNNsNSINPNQ
KLQSNEYIIIK	N-Term(iTRAQ4plex); K1(iTRAQ4plex); S4(Phospho); K11(iTRAQ4plex)	124802434	810342	810342(S951)	PF3D7_1019100	null	conserved Plasmodium protein, unknown function		0.974397								0						KKKKKLQsNEYIIIK
LQSNEYIIIK	N-Term(iTRAQ4plex); S3(Phospho); K10(iTRAQ4plex)	124802434	810342	810342(S951)	PF3D7_1019100	null	conserved Plasmodium protein, unknown function		0.914018								0						KKKKKLQsNEYIIIK
NICEEEHLSNYDYYDK	N-Term(iTRAQ4plex); C3(Carbamidomethyl); S9(Phospho); K16(iTRAQ4plex)	258597062	810347	810347(S914)	PF3D7_1019600	null	conserved Plasmodium protein, unknown function			1.023					0.964189	0.699988				1.061			ICEEEHLsNYDYYDK
VYDNIIQSDSNNLNK	N-Term(iTRAQ4plex); S10(Phospho); K15(iTRAQ4plex)	258597064	810348	810348(S609)	PF3D7_1019700	null	conserved Plasmodium protein, unknown function	0.82193	1.0179	0.819048	1.115		0.96834		0.90543		1.08459	0.848803		0.904596			DNIIQSDsNNLNKYK
VYDNIIQSDSNNLNKYK	N-Term(iTRAQ4plex); S10(Phospho); K15(iTRAQ4plex); K17(iTRAQ4plex)	258597064	810348	810348(S609)	PF3D7_1019700	null	conserved Plasmodium protein, unknown function				1.093		0.96834		0.90543		1.08459						DNIIQSDsNNLNKYK
NIGSMESK	N-Term(iTRAQ4plex); S4(Phospho); K8(iTRAQ4plex)	258597064	810348	810348(S994)	PF3D7_1019700	null	conserved Plasmodium protein, unknown function					0.473802	0.96834		0.90543		1.08459					0.43685	SIIKNIGsMESKSTA
INDENNTMEHIK	N-Term(iTRAQ4plex); T7(Phospho); K12(iTRAQ4plex)	258597064	810348	810348(T896)	PF3D7_1019700	null	conserved Plasmodium protein, unknown function	0.954193	2.24825	0.824729			0.96834		0.90543		1.08459	0.98539		0.910871			KINDENNtMEHIKIN
ANRSNLPIIEK	N-Term(iTRAQ4plex); S4(Phospho); K11(iTRAQ4plex)	124802463	810351	810351(S38)	PF3D7_1019900	ATG8	autophagy-related protein 8 (ATG8)	1.05555			1.196		1.52502	1.07355	0.996008	0.989045	1.07227	0.692154			1.20925		VCERANRsNLPIIEK
FILHQHINQSAYGSNMK	N-Term(iTRAQ4plex); S14(Phospho); K17(iTRAQ4plex)	124802463	810351	810351(S74)	PF3D7_1019900	ATG8	autophagy-related protein 8 (ATG8)				1.074		1.52502	1.07355	0.996008	0.989045	1.07227				1.0859		INQSAYGsNMKLFRE
FILHQHINQSAYGSNMK	N-Term(iTRAQ4plex); S14(Phospho); K17(iTRAQ4plex)	124802463	810351	810351(S74)	PF3D7_1019900	ATG8	autophagy-related protein 8 (ATG8)				0.921		1.52502	1.07355	0.996008	0.989045	1.07227				0.931201		INQSAYGsNMKLFRE
EINDSNDQKLEK	N-Term(iTRAQ4plex); S5(Phospho); K9(iTRAQ4plex); K12(iTRAQ4plex)	124802489	810358	810358(S774)	PF3D7_1020700	null	histone acetyltransferase, putative					0.881924		1.2024		0.868444							DTKEINDsNDQKLEK
KENINQINSDNHK	N-Term(iTRAQ4plex); K1(iTRAQ4plex); S9(Phospho); K13(iTRAQ4plex)	124802489	810358	810358(S790)	PF3D7_1020700	null	histone acetyltransferase, putative				0.785			1.2024		0.868444					0.903915		ENINQINsDNHKELL
NISFTVWDVGGQDK	N-Term(iTRAQ4plex); S3(Phospho); K14(iTRAQ4plex)	124802497	810360	810360(S62)	PF3D7_1020900	ARF1	ADP-ribosylation factor (ARF1)			0.719921			0.996775	0.798623	0.862201	0.950126				0.83498			TVEFRNIsFTVWDVG
EYFENVQEMDVNNEENYIGPDEGSEVELEGK	N-Term(iTRAQ4plex); S24(Phospho); K31(iTRAQ4plex)	124802509	810363	810363(S94)	PF3D7_1021200	null	conserved Plasmodium protein, unknown function			0.833433	1.053						1.18424						YIGPDEGsEVELEGK
EYFENVQEMDVNNEENYIGPDEGSEVELEGK	N-Term(iTRAQ4plex); S24(Phospho); K31(iTRAQ4plex)	124802509	810363	810363(Y87)	PF3D7_1021200	null	conserved Plasmodium protein, unknown function										1.18424						YIGPDEGsEVELEGK
LYIPSSNDLTNIKR	N-Term(iTRAQ4plex); S6(Phospho); K13(iTRAQ4plex)	258597081	810368	810368(S4085)	PF3D7_1021700	null	conserved Plasmodium membrane protein, unknown function		0.657182		0.922					1.09675					0.840663		EKLYIPSsNDLTNIK
SYSTHQSYR	N-Term(iTRAQ4plex); S3(Phospho)	258597081	810368	810368*	PF3D7_1021700	null	conserved Plasmodium membrane protein, unknown function				1.295					1.09675					1.18076		#N/A
NLQDLSPHIIGPIEYK	N-Term(iTRAQ4plex); S6(Phospho); K16(iTRAQ4plex)	258549073	810369	810369(S1151)	PF3D7_1021800	SEA1	schizont egress antigen-1 (SEA1)	0.648266	0.927858	0.883556	0.957		0.843671		0.991653	0.962858	1.2359	0.768388		0.890993	0.993916		CKNLQDLsPHIIGPI
NLNSNEHEENEDNNGDIIENNNGDVIENNNGDIIEDNNANEK	N-Term(iTRAQ4plex); S4(Phospho); K42(iTRAQ4plex)	258549073	810369	810369(S1170)	PF3D7_1021800	SEA1	schizont egress antigen-1 (SEA1)		1.18187				0.843671		0.991653	0.962858	1.2359						IYLKNLNsNEHEENE
GIVYDDVNNLHVHTNSDNSAHSK	N-Term(iTRAQ4plex); S16(Phospho); K23(iTRAQ4plex)	258549073	810369	810369(S1234)	PF3D7_1021800	SEA1	schizont egress antigen-1 (SEA1)			0.872273	1.378		0.843671		0.991653	0.962858	1.2359			0.879616	1.43116		NLHVHTNsDNSAHSK
SMDNMEVTDNFK	N-Term(iTRAQ4plex); S1(Phospho); K12(iTRAQ4plex)	258549073	810369	810369(S1283)	PF3D7_1021800	SEA1	schizont egress antigen-1 (SEA1)			0.915607			0.843671		0.991653	0.962858	1.2359			0.923314			KKKKLIKsMDNMEVT
NDMSDENKQSGDENK	N-Term(iTRAQ4plex); S4(Phospho); K8(iTRAQ4plex); S10(Phospho); K15(iTRAQ4plex)	258549073	810369	810369(S1298; S1304)	PF3D7_1021800	SEA1	schizont egress antigen-1 (SEA1)			0.726092			0.843671		0.991653	0.962858	1.2359			0.732204			DNFKNDMsDENKQSG;MSDENKQsGDENKQS
QTNNDIKQSDNDIK	N-Term(iTRAQ4plex); K7(iTRAQ4plex); S9(Phospho); K14(iTRAQ4plex)	258549073	810369	810369(S1339)	PF3D7_1021800	SEA1	schizont egress antigen-1 (SEA1)	0.507263		0.616934			0.843671		0.991653	0.962858	1.2359	0.601257		0.622127			TNNDIKQsDNDIKQS
SIEKDILNNEEQDNNNIFDIDNELIDMK	N-Term(iTRAQ4plex); S1(Phospho); K4(iTRAQ4plex); K28(iTRAQ4plex)	258549073	810369	810369(S1394)	PF3D7_1021800	SEA1	schizont egress antigen-1 (SEA1)		0.891114				0.843671		0.991653	0.962858	1.2359						IENIQSKsIEKDILN
SIEKDILNNEEQDNNNIFDIDNELIDMK	N-Term(iTRAQ4plex); S1(Phospho); K4(iTRAQ4plex); K28(iTRAQ4plex)	258549073	810369	810369(S1394)	PF3D7_1021800	SEA1	schizont egress antigen-1 (SEA1)		0.843246				0.843671		0.991653	0.962858	1.2359						IENIQSKsIEKDILN
DGNVDEMESDEKLK	N-Term(iTRAQ4plex); S9(Phospho); K12(iTRAQ4plex); K14(iTRAQ4plex)	258549073	810369	810369(S1430)	PF3D7_1021800	SEA1	schizont egress antigen-1 (SEA1)	0.582937					0.843671		0.991653	0.962858	1.2359	0.690954					GNVDEMEsDEKLKTF
DGNVDEMESDEKLK	N-Term(iTRAQ4plex); M7(Oxidation); S9(Phospho); K12(iTRAQ4plex); K14(iTRAQ4plex)	258549073	810369	810369(S1430)	PF3D7_1021800	SEA1	schizont egress antigen-1 (SEA1)	0.717801					0.843671		0.991653	0.962858	1.2359	0.850808					GNVDEMEsDEKLKTF
TFEKLESLK	N-Term(iTRAQ4plex); K4(iTRAQ4plex); S7(Phospho); K9(iTRAQ4plex)	258549073	810369	810369(S1442)	PF3D7_1021800	SEA1	schizont egress antigen-1 (SEA1)	0.795881					0.843671		0.991653	0.962858	1.2359	0.943355					KTFEKLEsLKSTTHL
DNNNDSSTECVVEGEK	N-Term(iTRAQ4plex); S6(Phospho); C10(Carbamidomethyl); K16(iTRAQ4plex)	258549073	810369	810369(S1573)	PF3D7_1021800	SEA1	schizont egress antigen-1 (SEA1)	0.752239		0.7022			0.843671		0.991653	0.962858	1.2359	0.891627		0.708111			NKDNNNDsSTECVVE
ENKDNNNDSSTECVVEGEK	N-Term(iTRAQ4plex); K3(iTRAQ4plex); S9(Phospho); C13(Carbamidomethyl); K19(iTRAQ4plex)	258549073	810369	810369(S1573)	PF3D7_1021800	SEA1	schizont egress antigen-1 (SEA1)	0.912692					0.843671		0.991653	0.962858	1.2359	1.08181					NKDNNNDsSTECVVE
NSFFNNTSPLK	N-Term(iTRAQ4plex); S8(Phospho); K11(iTRAQ4plex)	258549073	810369	810369(S1765)	PF3D7_1021800	SEA1	schizont egress antigen-1 (SEA1)	0.778378	1.8173	0.848389			0.843671		0.991653	0.962858	1.2359	0.922609		0.855531			NSFFNNTsPLKTEII
LVDTINSREK	N-Term(iTRAQ4plex); S7(Phospho); K10(iTRAQ4plex)	258549073	810369	810369(S385)	PF3D7_1021800	SEA1	schizont egress antigen-1 (SEA1)	0.925742				0.880565	0.843671		0.991653	0.962858	1.2359	1.09728				0.712487	KLVDTINsREKDVKN
INIIPDYYDNNRSNK	N-Term(iTRAQ4plex); S13(Phospho); K15(iTRAQ4plex)	258549073	810369	810369(S504)	PF3D7_1021800	SEA1	schizont egress antigen-1 (SEA1)		1.08026				0.843671		0.991653	0.962858	1.2359						DYYDNNRsNKSYKEN
SLNSTSSFEK	N-Term(iTRAQ4plex); S7(Phospho); K10(iTRAQ4plex)	258549073	810369	810369(S596)	PF3D7_1021800	SEA1	schizont egress antigen-1 (SEA1)	0.79697	1.13836	0.83589			0.843671		0.991653	0.962858	1.2359	0.944646		0.842926			KSLNSTSsFEKIDNP
IDNPSEINVESK	N-Term(iTRAQ4plex); S5(Phospho); K12(iTRAQ4plex)	258549073	810369	810369(S604)	PF3D7_1021800	SEA1	schizont egress antigen-1 (SEA1)	0.716972		0.94689			0.843671		0.991653	0.962858	1.2359	0.849824		0.954861			FEKIDNPsEINVESK
INVYDNESLLLDLSNELR	N-Term(iTRAQ4plex); S14(Phospho)	258549073	810369	810369(S642)	PF3D7_1021800	SEA1	schizont egress antigen-1 (SEA1)		0.774232	0.45592			0.843671		0.991653	0.962858	1.2359			0.459758			ESLLLDLsNELREEM
INVYDNESLLLDLSNELREEMAK	N-Term(iTRAQ4plex); S14(Phospho); K23(iTRAQ4plex)	258549073	810369	810369(S642)	PF3D7_1021800	SEA1	schizont egress antigen-1 (SEA1)						0.843671		0.991653	0.962858	1.2359						ESLLLDLsNELREEM
KDIFIYSNNLK	N-Term(iTRAQ4plex); K1(iTRAQ4plex); S7(Phospho); K11(iTRAQ4plex)	258549073	810369	810369(S859)	PF3D7_1021800	SEA1	schizont egress antigen-1 (SEA1)	0.6243		0.810233			0.843671		0.991653	0.962858	1.2359	0.73998		0.817054			KKDIFIYsNNLKNDD
DIFIYSNNLK	N-Term(iTRAQ4plex); S6(Phospho); K10(iTRAQ4plex)	258549073	810369	810369(S859)	PF3D7_1021800	SEA1	schizont egress antigen-1 (SEA1)		3.17173	1.30593			0.843671		0.991653	0.962858	1.2359			1.31692			KKDIFIYsNNLKNDD
SYLDDGASTILSKPDELENYNK	N-Term(iTRAQ4plex); S12(Phospho); K13(iTRAQ4plex); K22(iTRAQ4plex)	258549073	810369	810369(S89)	PF3D7_1021800	SEA1	schizont egress antigen-1 (SEA1)			0.42494			0.843671		0.991653	0.962858	1.2359			0.428517			DGASTILsKPDELEN
GIVYDDVNNLHVHTNSDNSAHSK	N-Term(iTRAQ4plex); T14(Phospho); S16(Phospho); K23(iTRAQ4plex)	258549073	810369	810369(T1232)	PF3D7_1021800	SEA1	schizont egress antigen-1 (SEA1)				0.987		0.843671		0.991653	0.962858	1.2359				1.02507		VNNLHVHtNSDNSAH
STTHLNNTDNCDVNLSEQTNEINYDEEK	N-Term(iTRAQ4plex); C11(Carbamidomethyl); S16(Phospho); K28(iTRAQ4plex)	258549073	810369	810369*	PF3D7_1021800	SEA1	schizont egress antigen-1 (SEA1)					1.48964	0.843671		0.991653	0.962858	1.2359					1.2053	DVNLSEQtNEINYDE
MLSESMDESSMR	N-Term(iTRAQ4plex); S3(Phospho)	124802525	810370	810370(S1274)	PF3D7_1021900	null	conserved Plasmodium protein (10b antigen), unknown function	0.889866	1.22377				0.676404	1.13854	0.937735	1.00693	1.05232	1.31558	1.07486				DKFKKMLsESMDESS
MLSESMDESSMR	N-Term(iTRAQ4plex); M1(Oxidation); S3(Phospho)	124802525	810370	810370(S1274)	PF3D7_1021900	null	conserved Plasmodium protein (10b antigen), unknown function	0.976394					0.676404	1.13854	0.937735	1.00693	1.05232	1.44351					DKFKKMLsESMDESS
MLSESMDESSMRK	N-Term(iTRAQ4plex); S3(Phospho); K13(iTRAQ4plex)	124802525	810370	810370(S1274)	PF3D7_1021900	null	conserved Plasmodium protein (10b antigen), unknown function		0.960102				0.676404	1.13854	0.937735	1.00693	1.05232		0.843278				DKFKKMLsESMDESS
SIPNDSNEGANNK	N-Term(iTRAQ4plex); S1(Phospho); K13(iTRAQ4plex)	124802525	810370	810370(S23)	PF3D7_1021900	null	conserved Plasmodium protein (10b antigen), unknown function			0.704695			0.676404	1.13854	0.937735	1.00693	1.05232			0.751487			IENTGSKsIPNDSNE
RGSDLYNNSK	N-Term(iTRAQ4plex); S3(Phospho); K10(iTRAQ4plex)	124802525	810370	810370(S266)	PF3D7_1021900	null	conserved Plasmodium protein (10b antigen), unknown function			0.988679			0.676404	1.13854	0.937735	1.00693	1.05232			1.05433			VPFKKRGsDLYNNSK
NVQQETPIKHLPNEEENMK	N-Term(iTRAQ4plex); T6(Phospho); K9(iTRAQ4plex); K19(iTRAQ4plex)	124802525	810370	810370(T1016)	PF3D7_1021900	null	conserved Plasmodium protein (10b antigen), unknown function				0.988		0.676404	1.13854	0.937735	1.00693	1.05232				0.981205		SKNVQQEtPIKHLPN
SYSTNNNPSPNDNLNK	N-Term(iTRAQ4plex); S3(Phospho); K16(iTRAQ4plex)	124802525	810370	810370*	PF3D7_1021900	null	conserved Plasmodium protein (10b antigen), unknown function					0.63384	0.676404	1.13854	0.937735	1.00693	1.05232					0.602329	#N/A
NIMDVLNEFSSSNGMNENFDELK	N-Term(iTRAQ4plex); S11(Phospho); K23(iTRAQ4plex)	124802525	810370	810370*	PF3D7_1021900	null	conserved Plasmodium protein (10b antigen), unknown function				1.081		0.676404	1.13854	0.937735	1.00693	1.05232				1.07357		#N/A
NIMDVLNEFSSSNGMNENFDELK	N-Term(iTRAQ4plex); S11(Phospho); K23(iTRAQ4plex)	124802525	810370	810370*	PF3D7_1021900	null	conserved Plasmodium protein (10b antigen), unknown function				1.001		0.676404	1.13854	0.937735	1.00693	1.05232				0.994116		#N/A
NIMDVLNEFSSSNGMNENFDELK	N-Term(iTRAQ4plex); S12(Phospho); K23(iTRAQ4plex)	124802525	810370	810370*	PF3D7_1021900	null	conserved Plasmodium protein (10b antigen), unknown function		0.88434				0.676404	1.13854	0.937735	1.00693	1.05232		0.776734				#N/A
AMDTNINNNNNNNNNNK	N-Term(iTRAQ4plex); T4(Phospho); K17(iTRAQ4plex)	258597087	810373	810373(T148)	PF3D7_1022300	ZIPCO	ZIP domain-containing protein, putative (ZIPCO)		1.04882							0.81654							LELKAMDtNINNNNN
YRNDYSPK	N-Term(iTRAQ4plex); S6(Phospho); K8(iTRAQ4plex)	124802534	810374	810374(S197)	PF3D7_1022400	SRSF4	serine/arginine-rich splicing factor 4 (SRSF4)		1.04681		0.731		0.800354	0.982783	0.92081	0.832707	1.61245		1.06515		0.87786		KRYRNDYsPKYKKRR
RYSNESGLSDR	N-Term(iTRAQ4plex); S3(Phospho); S9(Phospho)	124802534	810374	810374(S207; S210; S213)	PF3D7_1022400	SRSF4	serine/arginine-rich splicing factor 4 (SRSF4)			0.893283			0.800354	0.982783	0.92081	0.832707	1.61245			0.970106			YKKRRRYsNESGLSD;YSNESGLsDRDRSRS
RYSNESGLSDR	N-Term(iTRAQ4plex); S3(Phospho); S9(Phospho)	124802534	810374	810374(S207; S213)	PF3D7_1022400	SRSF4	serine/arginine-rich splicing factor 4 (SRSF4)			0.760872			0.800354	0.982783	0.92081	0.832707	1.61245			0.826307			YKKRRRYsNESGLSD;YSNESGLsDRDRSRS
YSNESGLSDR	N-Term(iTRAQ4plex); S8(Phospho)	124802534	810374	810374(S210; S213)	PF3D7_1022400	SRSF4	serine/arginine-rich splicing factor 4 (SRSF4)			0.722306			0.800354	0.982783	0.92081	0.832707	1.61245			0.784424			YSNESGLsDRDRSRS
RYSNESGLSDR	N-Term(iTRAQ4plex); S3(Phospho); S9(Phospho)	124802534	810374	810374(S213)	PF3D7_1022400	SRSF4	serine/arginine-rich splicing factor 4 (SRSF4)			0.889696			0.800354	0.982783	0.92081	0.832707	1.61245			0.96621			YKKRRRYsNESGLSD;YSNESGLsDRDRSRS
YSNESGLSDR	N-Term(iTRAQ4plex); S8(Phospho)	124802534	810374	810374(S213)	PF3D7_1022400	SRSF4	serine/arginine-rich splicing factor 4 (SRSF4)	0.649984		0.585164			0.800354	0.982783	0.92081	0.832707	1.61245	0.812121		0.635488			YSNESGLsDRDRSRS
YSNESGLSDRDR	N-Term(iTRAQ4plex); S8(Phospho)	124802534	810374	810374(S213)	PF3D7_1022400	SRSF4	serine/arginine-rich splicing factor 4 (SRSF4)	0.814578	0.653746	0.672755			0.800354	0.982783	0.92081	0.832707	1.61245	1.01777	0.665199	0.730612			YSNESGLsDRDRSRS
YESHSQSLSDNR	N-Term(iTRAQ4plex); S5(Phospho); S7(Phospho)	124802534	810374	810374(S243)	PF3D7_1022400	SRSF4	serine/arginine-rich splicing factor 4 (SRSF4)			0.687013			0.800354	0.982783	0.92081	0.832707	1.61245			0.746096			KYESHSQsLSDNRNS
SYSSYENQNDDVSR	N-Term(iTRAQ4plex); S13(Phospho)	124802534	810374	810374(S270; S271)	PF3D7_1022400	SRSF4	serine/arginine-rich splicing factor 4 (SRSF4)			0.85106			0.800354	0.982783	0.92081	0.832707	1.61245			0.924251			ENQNDDVsRSRSDHG
SYSSYENQNDDVSR	N-Term(iTRAQ4plex); S13(Phospho)	124802534	810374	810374(S270; S271; S280)	PF3D7_1022400	SRSF4	serine/arginine-rich splicing factor 4 (SRSF4)			0.953573			0.800354	0.982783	0.92081	0.832707	1.61245			1.03558			ENQNDDVsRSRSDHG
SYSSYENQNDDVSR	N-Term(iTRAQ4plex); S13(Phospho)	124802534	810374	810374(S280)	PF3D7_1022400	SRSF4	serine/arginine-rich splicing factor 4 (SRSF4)			0.578692			0.800354	0.982783	0.92081	0.832707	1.61245			0.628459			ENQNDDVsRSRSDHG
NKNESSSDVLSK	N-Term(iTRAQ4plex); K2(iTRAQ4plex); S5(Phospho); K12(iTRAQ4plex)	124802534	810374	810374(S304)	PF3D7_1022400	SRSF4	serine/arginine-rich splicing factor 4 (SRSF4)				1.647		0.800354	0.982783	0.92081	0.832707	1.61245				1.97789		KKKNKNEsSSDVLSK
NKNESSSDVLSK	N-Term(iTRAQ4plex); K2(iTRAQ4plex); S6(Phospho); K12(iTRAQ4plex)	124802534	810374	810374(S305)	PF3D7_1022400	SRSF4	serine/arginine-rich splicing factor 4 (SRSF4)					1.76611	0.800354	0.982783	0.92081	0.832707	1.61245					1.0953	KKNKNESsSDVLSKH
NKNESSSDVLSK	N-Term(iTRAQ4plex); K2(iTRAQ4plex); S6(Phospho); K12(iTRAQ4plex)	124802534	810374	810374(S306)	PF3D7_1022400	SRSF4	serine/arginine-rich splicing factor 4 (SRSF4)					0.897184	0.800354	0.982783	0.92081	0.832707	1.61245					0.556412	KKNKNESsSDVLSKH
NESSSDVLSK	N-Term(iTRAQ4plex); S4(Phospho); S9(Phospho); K10(iTRAQ4plex)	124802534	810374	810374(S310)	PF3D7_1022400	SRSF4	serine/arginine-rich splicing factor 4 (SRSF4)			0.511432			0.800354	0.982783	0.92081	0.832707	1.61245			0.555415			ESSSDVLsKHSSAYR
NASSDFKR	N-Term(iTRAQ4plex); S3(Phospho); S4(Phospho); K7(iTRAQ4plex)	124802534	810374	810374(S368)	PF3D7_1022400	SRSF4	serine/arginine-rich splicing factor 4 (SRSF4)		1.1431	1.09911			0.800354	0.982783	0.92081	0.832707	1.61245		1.16313	1.19363			NSRKRNAsSDFKREL;SRKRNASsDFKRELN
NASSDFKR	N-Term(iTRAQ4plex); S3(Phospho); S4(Phospho); K7(iTRAQ4plex)	124802534	810374	810374(S368; S369)	PF3D7_1022400	SRSF4	serine/arginine-rich splicing factor 4 (SRSF4)		0.976129				0.800354	0.982783	0.92081	0.832707	1.61245		0.993229				NSRKRNAsSDFKREL;SRKRNASsDFKRELN
SYKSQSASVR	N-Term(iTRAQ4plex); K3(iTRAQ4plex); S4(Phospho)	124802534	810374	810374(S423)	PF3D7_1022400	SRSF4	serine/arginine-rich splicing factor 4 (SRSF4)				1.5		0.800354	0.982783	0.92081	0.832707	1.61245				1.80135		ESKKSYKsQSASVRY
TEENHDSKSVSNDR	N-Term(iTRAQ4plex); K8(iTRAQ4plex); S9(Phospho); S11(Phospho)	124802534	810374	810374(S477; S479; S481)	PF3D7_1022400	SRSF4	serine/arginine-rich splicing factor 4 (SRSF4)			0.750622			0.800354	0.982783	0.92081	0.832707	1.61245			0.815176			NHDSKSVsNDRNKSD
TEENHDSKSVSNDR	N-Term(iTRAQ4plex); K8(iTRAQ4plex); S9(Phospho); S11(Phospho)	124802534	810374	810374(S481)	PF3D7_1022400	SRSF4	serine/arginine-rich splicing factor 4 (SRSF4)			0.713986			0.800354	0.982783	0.92081	0.832707	1.61245			0.775389			NHDSKSVsNDRNKSD
ANAADENANGNVSN	N-Term(iTRAQ4plex); S13(Phospho)	124802534	810374	810374(S537)	PF3D7_1022400	SRSF4	serine/arginine-rich splicing factor 4 (SRSF4)		0.701291	0.946003		0.82598	0.800354	0.982783	0.92081	0.832707	1.61245		0.713576	1.02736		0.512253	ENANGNVsN_
KANAADENANGNVSN	N-Term(iTRAQ4plex); K1(iTRAQ4plex); S14(Phospho)	124802534	810374	810374(S537)	PF3D7_1022400	SRSF4	serine/arginine-rich splicing factor 4 (SRSF4)			0.764946			0.800354	0.982783	0.92081	0.832707	1.61245			0.830732			ENANGNVsN_
LRVEHSGENR	N-Term(iTRAQ4plex); S6(Phospho)	124802534	810374	810374(S86)	PF3D7_1022400	SRSF4	serine/arginine-rich splicing factor 4 (SRSF4)		0.910283		1.566	0.342704	0.800354	0.982783	0.92081	0.832707	1.61245		0.926229		1.88061	0.212537	FRLRVEHsGENRSFG
NNKYESHSQSLSDNR	N-Term(iTRAQ4plex); K3(iTRAQ4plex); S10(Phospho)	124802534	810374	810374*	PF3D7_1022400	SRSF4	serine/arginine-rich splicing factor 4 (SRSF4)				0.962		0.800354	0.982783	0.92081	0.832707	1.61245				1.15527		#N/A
YNSLNNNNYPHQDMNQTNMHMTNIK	N-Term(iTRAQ4plex); S3(Phospho); K25(iTRAQ4plex)	124802575	810389	810389(S139)	PF3D7_1023900	CHD1	chromodomain-helicase-DNA-binding protein 1 homolog, putative (CHD1)		1.60272				0.903871	0.928174	0.97069	0.813051	1.00942		1.72675				NSMNRYNsLNNNNYP
GSNNDVADVNSKDGNK	N-Term(iTRAQ4plex); S11(Phospho); K12(iTRAQ4plex); K16(iTRAQ4plex)	124802575	810389	810389(S2128)	PF3D7_1023900	CHD1	chromodomain-helicase-DNA-binding protein 1 homolog, putative (CHD1)						0.903871	0.928174	0.97069	0.813051	1.00942						NDVADVNsKDGNKLK
GIEEENPDASLNTK	N-Term(iTRAQ4plex); S10(Phospho); K14(iTRAQ4plex)	124802575	810389	810389(S2146)	PF3D7_1023900	CHD1	chromodomain-helicase-DNA-binding protein 1 homolog, putative (CHD1)			0.811599			0.903871	0.928174	0.97069	0.813051	1.00942			0.836106			EEENPDAsLNTKDEE
NNDDSVEDELLLNQNDDDQLHMK	N-Term(iTRAQ4plex); S5(Phospho); K23(iTRAQ4plex)	124802575	810389	810389(S2269)	PF3D7_1023900	CHD1	chromodomain-helicase-DNA-binding protein 1 homolog, putative (CHD1)			0.841698			0.903871	0.928174	0.97069	0.813051	1.00942			0.867113			HHKNNDDsVEDELLL
NNANVEGVTMDGSVKK	N-Term(iTRAQ4plex); S13(Phospho); K15(iTRAQ4plex); K16(iTRAQ4plex)	124802575	810389	810389(S2531)	PF3D7_1023900	CHD1	chromodomain-helicase-DNA-binding protein 1 homolog, putative (CHD1)	0.727783					0.903871	0.928174	0.97069	0.813051	1.00942	0.805184					EGVTMDGsVKKEKRK
NNANVEGVTMDGSVK	N-Term(iTRAQ4plex); S13(Phospho); K15(iTRAQ4plex)	124802575	810389	810389(S2531)	PF3D7_1023900	CHD1	chromodomain-helicase-DNA-binding protein 1 homolog, putative (CHD1)	0.95777					0.903871	0.928174	0.97069	0.813051	1.00942	1.05963					EGVTMDGsVKKEKRK
TTSDVTTTNSYEK	N-Term(iTRAQ4plex); S3(Phospho); K13(iTRAQ4plex)	124802575	810389	810389(S3100)	PF3D7_1023900	CHD1	chromodomain-helicase-DNA-binding protein 1 homolog, putative (CHD1)			0.734664			0.903871	0.928174	0.97069	0.813051	1.00942			0.756848			GGGGKTTsDVTTTNS
TTSDVTTTNSYEKDENMMNK	N-Term(iTRAQ4plex); S3(Phospho); K13(iTRAQ4plex); K20(iTRAQ4plex)	124802575	810389	810389(S3100)	PF3D7_1023900	CHD1	chromodomain-helicase-DNA-binding protein 1 homolog, putative (CHD1)		0.89826				0.903871	0.928174	0.97069	0.813051	1.00942		0.967771				GGGGKTTsDVTTTNS
TTSDVTTTNSYEKDENMMNK	N-Term(iTRAQ4plex); S10(Phospho); K13(iTRAQ4plex); K20(iTRAQ4plex)	124802575	810389	810389(S3107)	PF3D7_1023900	CHD1	chromodomain-helicase-DNA-binding protein 1 homolog, putative (CHD1)				0.983	1.15018	0.903871	0.928174	0.97069	0.813051	1.00942				1.20903	1.13945	SDVTTTNsYEKDENM
NYINNDLYSNSNELVYSK	N-Term(iTRAQ4plex); S11(Phospho); K18(iTRAQ4plex)	124802575	810389	810389(S3281)	PF3D7_1023900	CHD1	chromodomain-helicase-DNA-binding protein 1 homolog, putative (CHD1)	0.608532		1.02206	0.955	1.3057	0.903871	0.928174	0.97069	0.813051	1.00942	0.673251		1.05292	1.17459	1.29352	YINNDLYsNSNELVY
KGSLGAK	N-Term(iTRAQ4plex); K1(iTRAQ4plex); S3(Phospho); K7(iTRAQ4plex)	124802575	810389	810389(S785)	PF3D7_1023900	CHD1	chromodomain-helicase-DNA-binding protein 1 homolog, putative (CHD1)		2.01403				0.903871	0.928174	0.97069	0.813051	1.00942		2.16988				MKYSRKGsLGAKQQQ
YDIFVSPNIGTIEGGR	N-Term(iTRAQ4plex); S6(Phospho)	124802575	810389	810389(S909)	PF3D7_1023900	CHD1	chromodomain-helicase-DNA-binding protein 1 homolog, putative (CHD1)			1.38232			0.903871	0.928174	0.97069	0.813051	1.00942			1.42406			EKYDIFVsPNIGTIE
TKGSNNDVADVNSK	N-Term(iTRAQ4plex); T1(Phospho); K2(iTRAQ4plex); K14(iTRAQ4plex)	124802575	810389	810389(T2116)	PF3D7_1023900	CHD1	chromodomain-helicase-DNA-binding protein 1 homolog, putative (CHD1)			0.724766	1.08		0.903871	0.928174	0.97069	0.813051	1.00942			0.746651	1.32833		VNNDDSKtKGSNNDV
TTSDVTTTNSYEKDENMMNK	N-Term(iTRAQ4plex); T1(Phospho); S10(Phospho); K13(iTRAQ4plex); K20(iTRAQ4plex)	124802575	810389	810389(T3098; S3107)	PF3D7_1023900	CHD1	chromodomain-helicase-DNA-binding protein 1 homolog, putative (CHD1)			0.696285			0.903871	0.928174	0.97069	0.813051	1.00942			0.717309			RRGGGGKtTSDVTTT;SDVTTTNsYEKDENM
KNELLEENNLNINDSNESINGEVED	N-Term(iTRAQ4plex); K1(iTRAQ4plex); S15(Phospho)	124802575	810389	810389*	PF3D7_1023900	CHD1	chromodomain-helicase-DNA-binding protein 1 homolog, putative (CHD1)				1.05		0.903871	0.928174	0.97069	0.813051	1.00942				1.29143		#N/A
NSTSFEKTNSIIDNNMR	N-Term(iTRAQ4plex); S4(Phospho); K7(iTRAQ4plex)	124802575	810389	810389*	PF3D7_1023900	CHD1	chromodomain-helicase-DNA-binding protein 1 homolog, putative (CHD1)				1.003		0.903871	0.928174	0.97069	0.813051	1.00942				1.23362		#N/A
TTSDVTTTNSYEKDENMMNK	N-Term(iTRAQ4plex); Y11(Phospho); K13(iTRAQ4plex); K20(iTRAQ4plex)	124802575	810389	810389*	PF3D7_1023900	CHD1	chromodomain-helicase-DNA-binding protein 1 homolog, putative (CHD1)						0.903871	0.928174	0.97069	0.813051	1.00942						#N/A
EEIPVVSGIPAPWLSS	N-Term(iTRAQ4plex); S16(Phospho)	258597103	810399	810399*	PF3D7_1024800	null	conserved Plasmodium protein, unknown function			1.05565			0.771661	1.28852	0.857586	1.27194	1.03452			1.23095			#N/A
DREEIPVVSGIPAPWLSS	N-Term(iTRAQ4plex); S18(Phospho)	258597103	810399	810399*	PF3D7_1024800	null	conserved Plasmodium protein, unknown function			1.04739			0.771661	1.28852	0.857586	1.27194	1.03452			1.22133			#N/A
HKSFSDISNMEGSLK	N-Term(iTRAQ4plex); K2(iTRAQ4plex); S3(Phospho); K15(iTRAQ4plex)	258597105	810401	810401(S136)	PF3D7_1025000	null	formin 2, putative	1.31782					0.88397	1.15865	0.990366	0.861829	1.02	1.4908					FDIVRHKsFSDISNM
SFSDISNMEGSLK	N-Term(iTRAQ4plex); S3(Phospho); K13(iTRAQ4plex)	258597105	810401	810401(S136)	PF3D7_1025000	null	formin 2, putative			0.639779	0.9		0.88397	1.15865	0.990366	0.861829	1.02			0.646003	1.04429		FDIVRHKsFSDISNM
SFSDISNMEGSLK	N-Term(iTRAQ4plex); S1(Phospho); K13(iTRAQ4plex)	258597105	810401	810401(S136)	PF3D7_1025000	null	formin 2, putative		0.840956				0.88397	1.15865	0.990366	0.861829	1.02		0.725809				FDIVRHKsFSDISNM
ESTFPSEDDVTFR	N-Term(iTRAQ4plex); S6(Phospho)	258597105	810401	810401(S252)	PF3D7_1025000	null	formin 2, putative	1.11976	1.20588	0.974007	0.824	1.85305	0.88397	1.15865	0.990366	0.861829	1.02	1.26674	1.04077	0.983482	0.956107	1.81672	NKESTFPsEDDVTFR
ESTFPSEDDVTFRQNADEEGTK	N-Term(iTRAQ4plex); S6(Phospho); K22(iTRAQ4plex)	258597105	810401	810401(S252)	PF3D7_1025000	null	formin 2, putative						0.88397	1.15865	0.990366	0.861829	1.02						NKESTFPsEDDVTFR
SYTNIELNHK	N-Term(iTRAQ4plex); S1(Phospho); K10(iTRAQ4plex)	258597105	810401	810401(S428)	PF3D7_1025000	null	formin 2, putative	1.02762					0.88397	1.15865	0.990366	0.861829	1.02	1.16251					KMKKNKKsYTNIELN
ESTFPSEDDVTFR	N-Term(iTRAQ4plex); T3(Phospho); S6(Phospho)	258597105	810401	810401(T249; S252)	PF3D7_1025000	null	formin 2, putative		1.17627	0.925732		1.00575	0.88397	1.15865	0.990366	0.861829	1.02		1.01521	0.934737		0.986028	SVQNKEStFPSEDDV;NKESTFPsEDDVTFR
NRYDVTNSDHQMLIK	N-Term(iTRAQ4plex); S8(Phospho); K15(iTRAQ4plex)	258597105	810401	810401*	PF3D7_1025000	null	formin 2, putative				0.794		0.88397	1.15865	0.990366	0.861829	1.02				0.921297		#N/A
SLNNHIYCSMSESEEDDNVTK	N-Term(iTRAQ4plex); C8(Carbamidomethyl); M10(Oxidation); S11(Phospho); S13(Phospho); K21(iTRAQ4plex)	258597113	810411	810411(S1115; S1119)	PF3D7_1025900	null	conserved Plasmodium protein, unknown function					2.05557	0.913432		0.866663	1.14867	1.26932					1.61942	LNNHIYCsMSESEED;IYCSMSEsEEDDNVT
SLNNHIYCSMSESEEDDNVTK	N-Term(iTRAQ4plex); C8(Carbamidomethyl); M10(Oxidation); S11(Phospho); S13(Phospho); K21(iTRAQ4plex)	258597113	810411	810411(S1119)	PF3D7_1025900	null	conserved Plasmodium protein, unknown function					0.787821	0.913432		0.866663	1.14867	1.26932					0.620663	LNNHIYCsMSESEED;IYCSMSEsEEDDNVT
TDDMLSNEKDDFNNDDEVEK	N-Term(iTRAQ4plex); S6(Phospho); K9(iTRAQ4plex); K20(iTRAQ4plex)	258597113	810411	810411(S1205)	PF3D7_1025900	null	conserved Plasmodium protein, unknown function		0.987735	0.437494			0.913432		0.866663	1.14867	1.26932			0.504803			EKTDDMLsNEKDDFN
GYIPLSNEHK	N-Term(iTRAQ4plex); S6(Phospho); K10(iTRAQ4plex)	258597113	810411	810411(S309)	PF3D7_1025900	null	conserved Plasmodium protein, unknown function	1.12563		1.16383			0.913432		0.866663	1.14867	1.26932	1.23231		1.34289			TKGYIPLsNEHKQNK
GYIPLSNEHKQNK	N-Term(iTRAQ4plex); S6(Phospho); K10(iTRAQ4plex); K13(iTRAQ4plex)	258597113	810411	810411(S309)	PF3D7_1025900	null	conserved Plasmodium protein, unknown function				0.879	1.75391	0.913432		0.866663	1.14867	1.26932				0.765232	1.38177	TKGYIPLsNEHKQNK
TRSLTPNTYQK	N-Term(iTRAQ4plex); T5(Phospho); K11(iTRAQ4plex)	258597113	810411	810411(S576)	PF3D7_1025900	null	conserved Plasmodium protein, unknown function				2.341		0.913432		0.866663	1.14867	1.26932				2.03801		NVFVRTRsLTPNTYQ
TRSLTPNTYQK	N-Term(iTRAQ4plex); S3(Phospho); T5(Phospho); K11(iTRAQ4plex)	258597113	810411	810411(S576; T578)	PF3D7_1025900	null	conserved Plasmodium protein, unknown function					1.16845	0.913432		0.866663	1.14867	1.26932					0.920531	NVFVRTRsLTPNTYQ;FVRTRSLtPNTYQKK
VLPICSIDYEEVNLK	N-Term(iTRAQ4plex); C5(Carbamidomethyl); S6(Phospho); K15(iTRAQ4plex)	258597113	810411	810411(S772)	PF3D7_1025900	null	conserved Plasmodium protein, unknown function			0.988048			0.913432		0.866663	1.14867	1.26932			1.14006			YKVLPICsIDYEEVN
SLTPNTYQK	N-Term(iTRAQ4plex); T3(Phospho); K9(iTRAQ4plex)	258597113	810411	810411(T578)	PF3D7_1025900	null	conserved Plasmodium protein, unknown function	1.21843	0.790435			1.73274	0.913432		0.866663	1.14867	1.26932	1.3339				1.36509	FVRTRSLtPNTYQKK
FFTPTSNNVFVR	N-Term(iTRAQ4plex); T5(Phospho)	258597113	810411	810411*	PF3D7_1025900	null	conserved Plasmodium protein, unknown function				0.918		0.913432		0.866663	1.14867	1.26932				0.799184		FRFFTPTsNNVFVRT
SLNNHIYCSMSESEEDDNVTK	N-Term(iTRAQ4plex); C8(Carbamidomethyl); M10(Oxidation); S11(Phospho); S13(Phospho); K21(iTRAQ4plex)	258597113	810411	810411*	PF3D7_1025900	null	conserved Plasmodium protein, unknown function					2.01116	0.913432		0.866663	1.14867	1.26932					1.58443	LNNHIYCsMSESEED;IYCSMSEsEEDDNVT
SLNNHIYCSMSESEEDDNVTK	N-Term(iTRAQ4plex); C8(Carbamidomethyl); M10(Oxidation); S11(Phospho); S13(Phospho); K21(iTRAQ4plex)	258597113	810411	810411*	PF3D7_1025900	null	conserved Plasmodium protein, unknown function					0.922106	0.913432		0.866663	1.14867	1.26932					0.726456	LNNHIYCsMSESEED;IYCSMSEsEEDDNVT
FFTPTSNNVFVR	N-Term(iTRAQ4plex); S6(Phospho)	258597113	810411	810411*	PF3D7_1025900	null	conserved Plasmodium protein, unknown function			2.06201			0.913432		0.866663	1.14867	1.26932			2.37925			#N/A
NNIHDNKENSPCNIIDVNNDDK	N-Term(iTRAQ4plex); K7(iTRAQ4plex); S10(Phospho); C12(Carbamidomethyl); K22(iTRAQ4plex)	258597115	810414	810414(S218)	PF3D7_1026000	null	conserved Plasmodium protein, unknown function			0.607792					0.670402	1.24009				0.906609			IHDNKENsPCNIIDV
NLANEENTPTAPHLIENQYAAEAPYDEWTK	N-Term(iTRAQ4plex); T8(Phospho); K30(iTRAQ4plex)	124802649	810421	810421(T220)	PF3D7_1026800	RPS2	40S ribosomal protein S2 (RPS2)		1.08579	0.942634		1.49304	0.880789	0.847327	0.922219	1.05121			1.28143	1.02214			NLANEENtPTAPHLI
KGSVSSTISK	N-Term(iTRAQ4plex); K1(iTRAQ4plex); S3(Phospho); K10(iTRAQ4plex)	124802661	810425	810425(S226)	PF3D7_1027300	nPrx	peroxiredoxin (nPrx)	1.29802		0.587288			1.05707	1.15199	0.769244	0.864566	1.41493	1.22794		0.763461			STQKKKGsVSSTISK
KGSVSSTISK	N-Term(iTRAQ4plex); K1(iTRAQ4plex); S3(Phospho); S5(Phospho); K10(iTRAQ4plex)	124802661	810425	810425(S226)	PF3D7_1027300	nPrx	peroxiredoxin (nPrx)				1.045		1.05707	1.15199	0.769244	0.864566	1.41493				1.2087		STQKKKGsVSSTISK
GSVSSTISK	N-Term(iTRAQ4plex); S4(Phospho); K9(iTRAQ4plex)	124802661	810425	810425(S226; T230)	PF3D7_1027300	nPrx	peroxiredoxin (nPrx)					0.814919	1.05707	1.15199	0.769244	0.864566	1.41493					0.575945	QKKKGSVsSTISKKS
GSVSSTISK	N-Term(iTRAQ4plex); S4(Phospho); K9(iTRAQ4plex)	124802661	810425	810425(S228)	PF3D7_1027300	nPrx	peroxiredoxin (nPrx)	0.981604	0.884824	0.803863	1.103	1.13491	1.05707	1.15199	0.769244	0.864566	1.41493	0.928612	0.768083	1.045	1.27578	0.802101	QKKKGSVsSTISKKS
GSVSSTISKK	N-Term(iTRAQ4plex); S4(Phospho); S5(Phospho); K9(iTRAQ4plex); K10(iTRAQ4plex)	124802661	810425	810425(S228)	PF3D7_1027300	nPrx	peroxiredoxin (nPrx)				3.104		1.05707	1.15199	0.769244	0.864566	1.41493				3.59024		QKKKGSVsSTISKKS;KKKGSVSsTISKKSV
KGSVSSTISK	N-Term(iTRAQ4plex); K1(iTRAQ4plex); S3(Phospho); S5(Phospho); K10(iTRAQ4plex)	124802661	810425	810425(S228)	PF3D7_1027300	nPrx	peroxiredoxin (nPrx)				1.752		1.05707	1.15199	0.769244	0.864566	1.41493				2.02645		STQKKKGsVSSTISK
GSVSSTISKK	N-Term(iTRAQ4plex); S4(Phospho); S5(Phospho); K9(iTRAQ4plex); K10(iTRAQ4plex)	124802661	810425	810425(S228; S229)	PF3D7_1027300	nPrx	peroxiredoxin (nPrx)				0.895	1.00569	1.05707	1.15199	0.769244	0.864566	1.41493				1.0352	0.710772	QKKKGSVsSTISKKS;KKKGSVSsTISKKSV
GSVSSTISKK	N-Term(iTRAQ4plex); S5(Phospho); K9(iTRAQ4plex); K10(iTRAQ4plex)	124802661	810425	810425(S229)	PF3D7_1027300	nPrx	peroxiredoxin (nPrx)	1.16239					1.05707	1.15199	0.769244	0.864566	1.41493	1.09964					KKKGSVSsTISKKSV
ELGENLSDDELQAMIDEFDK	N-Term(iTRAQ4plex); S7(Phospho); K20(iTRAQ4plex)	258597121	810428	810428(S145)	PF3D7_1027700.1	CEN3	centrin-3 (CEN3)		1.22739	0.841679			0.93247	1.05003	0.758007	0.946025	1.30859		1.16891	1.11038			RELGENLsDDELQAM
ELGENLSDDELQAMIDEFDK	N-Term(iTRAQ4plex); S7(Phospho); M14(Oxidation); K20(iTRAQ4plex)	258597121	810428	810428(S145)	PF3D7_1027700.1	CEN3	centrin-3 (CEN3)			0.701324			0.93247	1.05003	0.758007	0.946025	1.30859			0.925221			RELGENLsDDELQAM
DMDGEISQEEFLSIMK	N-Term(iTRAQ4plex); S7(Phospho); K16(iTRAQ4plex)	258597121	810428	810428(S165)	PF3D7_1027700.1	CEN3	centrin-3 (CEN3)			0.799655			0.93247	1.05003	0.758007	0.946025	1.30859			1.05494			KDMDGEIsQEEFLSI
AITNRPISSNR	N-Term(iTRAQ4plex); S8(Phospho)	258597121	810428	810428(S22)	PF3D7_1027700.1	CEN3	centrin-3 (CEN3)			1.66126			0.93247	1.05003	0.758007	0.946025	1.30859			2.19161			AITNRPIsSNRRRGR
SESVSYTPR	N-Term(iTRAQ4plex); S3(Phospho)	258597121	810428	810428(S8)	PF3D7_1027700.1	CEN3	centrin-3 (CEN3)					0.746613	0.93247	1.05003	0.758007	0.946025	1.30859					0.570548	MINRKSEsVSYTPRA
TDKNSASTDADITEK	N-Term(iTRAQ4plex); K3(iTRAQ4plex); S5(Phospho); K15(iTRAQ4plex)	124802670	810429	810429(S290)	PF3D7_1027800	RPL3	60S ribosomal protein L3 (RPL3)					1.0796	0.89274	1.03608	0.890568	0.984182							GLKTDKNsASTDADI
SPIASQGIFMNI	N-Term(iTRAQ4plex); S5(Phospho)	124802679	810433	810433(S267)	PF3D7_1028200	null	zinc finger, C3HC4 type, putative			0.869984													NCKSPIAsQGIFMNI
NDDEHVSQQGEESSYMSEMK	N-Term(iTRAQ4plex); S7(Phospho); K20(iTRAQ4plex)	124802689	810437	810437(S53)	PF3D7_1028600	null	conserved Plasmodium protein, unknown function			0.871949					0.940541					0.927071			KNDDEHVsQQGEESS
MVEGNEIKTPIIQSEMDNNDQENSTQNEPK	N-Term(iTRAQ4plex); K8(iTRAQ4plex); T9(Phospho); K30(iTRAQ4plex)	124802689	810437	810437(T123)	PF3D7_1028600	null	conserved Plasmodium protein, unknown function			0.880111					0.940541					0.935749			VEGNEIKtPIIQSEM
NLYIFSCPK	N-Term(iTRAQ4plex); S6(Phospho); C7(Carbamidomethyl); K9(iTRAQ4plex)	124802701	810441	810441(S806)	PF3D7_1029100.1	null	conserved Plasmodium protein, unknown function			1.67771													KKNLYIFsCPKNFFL
NDIIDLSSDDEDDEELYK	N-Term(iTRAQ4plex); S7(Phospho); S8(Phospho); K18(iTRAQ4plex)	124802705	810442	810442(S36; S37)	PF3D7_1029200	null	WD repeat-containing protein, putative			0.828169													KNDIIDLsSDDEDDE;NDIIDLSsDDEDDEE
SFIFNDYK	N-Term(iTRAQ4plex); S1(Phospho); K8(iTRAQ4plex)	124802712	810444	810444(S108)	PF3D7_1029400	null	conserved Plasmodium protein, unknown function		1.11531	0.661736	0.895				0.904992	1.16153	1.08582			0.731207	0.770532		TFLRRKRsFIFNDYK
SFIFNDYKYNEFMNAFK	N-Term(iTRAQ4plex); S1(Phospho); K8(iTRAQ4plex); K17(iTRAQ4plex)	124802712	810444	810444(S108)	PF3D7_1029400	null	conserved Plasmodium protein, unknown function								0.904992	1.16153	1.08582						TFLRRKRsFIFNDYK
ASSDPNNLAGADHSQK	N-Term(iTRAQ4plex); S3(Phospho); K16(iTRAQ4plex)	124802712	810444	810444(S481)	PF3D7_1029400	null	conserved Plasmodium protein, unknown function			1.01157					0.904992	1.16153	1.08582			1.11776			EIMHKASsDPNNLAG
NVSFEEK	N-Term(iTRAQ4plex); S3(Phospho); K7(iTRAQ4plex)	124802712	810444	810444(S62)	PF3D7_1029400	null	conserved Plasmodium protein, unknown function					1.03362			0.904992	1.16153	1.08582					0.951932	IKNKKNVsFEEKLYS
NVSFEEKLYSDIEK	N-Term(iTRAQ4plex); S3(Phospho); K7(iTRAQ4plex); S10(Phospho); K14(iTRAQ4plex)	124802712	810444	810444(S62; S69)	PF3D7_1029400	null	conserved Plasmodium protein, unknown function					3.5702			0.904992	1.16153	1.08582					3.28803	IKNKKNVsFEEKLYS;SFEEKLYsDIEKKKE
NEDITNLVDSDENDKK	N-Term(iTRAQ4plex); S10(Phospho); K15(iTRAQ4plex); K16(iTRAQ4plex)	124802732	810451	810451(S133)	PF3D7_1030100	PRP22	pre-mRNA-splicing factor ATP-dependent RNA helicase PRP22, putative (PRP22)								1.01698	1.04284	1.07478						DITNLVDsDENDKKE
DLSDSSYQK	N-Term(iTRAQ4plex); S5(Phospho); S6(Phospho); K9(iTRAQ4plex)	124802732	810451	810451(S176)	PF3D7_1030100	PRP22	pre-mRNA-splicing factor ATP-dependent RNA helicase PRP22, putative (PRP22)			0.616647					1.01698	1.04284	1.07478			0.606349			TRDLSDSsYQKKRRK
LSPIQIIVNAEGSLAK	N-Term(iTRAQ4plex); S2(Phospho); K16(iTRAQ4plex)	124802732	810451	810451(S528)	PF3D7_1030100	PRP22	pre-mRNA-splicing factor ATP-dependent RNA helicase PRP22, putative (PRP22)		2.38996						1.01698	1.04284	1.07478						TKAGAKLsPIQIIVN
AGAKLSPIQIIVNAEGSLAK	N-Term(iTRAQ4plex); K4(iTRAQ4plex); S6(Phospho); K20(iTRAQ4plex)	124802732	810451	810451(S528)	PF3D7_1030100	PRP22	pre-mRNA-splicing factor ATP-dependent RNA helicase PRP22, putative (PRP22)		1.72147						1.01698	1.04284	1.07478						TKAGAKLsPIQIIVN
SASYSNIMPFVK	N-Term(iTRAQ4plex); S3(Phospho); K12(iTRAQ4plex)	258597133	810452	810452*	PF3D7_1030200	null	conserved Plasmodium protein, unknown function				1.18												#N/A
TINDNSSLFSDESTK	N-Term(iTRAQ4plex); S10(Phospho); K15(iTRAQ4plex)	124802738	810453	810453(S355)	PF3D7_1030300	null	conserved Plasmodium protein, unknown function			0.916356													NDNSSLFsDESTKVF
FSYHASDEHNEK	N-Term(iTRAQ4plex); S6(Phospho); K12(iTRAQ4plex)	124802779	810464	810464(S411)	PF3D7_1031300	null	conserved Plasmodium protein, unknown function			0.822879		0.55205				0.133778							ERFSYHAsDEHNEKS
HCNNIYDMSPK	N-Term(iTRAQ4plex); C2(Carbamidomethyl); S9(Phospho); K11(iTRAQ4plex)	124802779	810464	810464(S467)	PF3D7_1031300	null	conserved Plasmodium protein, unknown function			0.992527						0.133778							CNNIYDMsPKKDKHC
QIINENINIESPQKINDLCNEK	N-Term(iTRAQ4plex); S11(Phospho); K14(iTRAQ4plex); C19(Carbamidomethyl); K22(iTRAQ4plex)	124802779	810464	810464(S598)	PF3D7_1031300	null	conserved Plasmodium protein, unknown function				0.777					0.133778					5.80813		NENINIEsPQKINDL
SFYNEIYSDDDEGK	N-Term(iTRAQ4plex); S8(Phospho); K14(iTRAQ4plex)	124802779	810464	810464(S718)	PF3D7_1031300	null	conserved Plasmodium protein, unknown function			0.887715		0.756771				0.133778							SFYNEIYsDDDEGKC
SKSMPNINDK	N-Term(iTRAQ4plex); K2(iTRAQ4plex); S3(Phospho); K10(iTRAQ4plex)	258597139	810465	810465(S298)	PF3D7_1031400.2	null	OTU-like cysteine protease, putative				0.828						0						RKHGRSKsMPNINDK
SMPNINDK	N-Term(iTRAQ4plex); S1(Phospho); K8(iTRAQ4plex)	258597139	810465	810465(S298)	PF3D7_1031400.2	null	OTU-like cysteine protease, putative		0.877487	0.71014							0						RKHGRSKsMPNINDK
DQQTILHLNSR	N-Term(iTRAQ4plex); S10(Phospho)	258597139	810465	810465(S806)	PF3D7_1031400.2	null	OTU-like cysteine protease, putative			1.47177							0						QTILHLNsRDLSMKK
EILNNKEDNDSTK	N-Term(iTRAQ4plex); K6(iTRAQ4plex); S11(Phospho); K13(iTRAQ4plex)	258597139	810465	810465*	PF3D7_1031400.2	null	OTU-like cysteine protease, putative				1.199						0						#N/A
DGNYIYNESDNDEVEEAWLK	N-Term(iTRAQ4plex); S9(Phospho); K20(iTRAQ4plex)	124802788	810467	810467(S343)	PF3D7_1031600	GEXP15	conserved Plasmodium protein, unknown function (GEXP15)			0.839688			0.953966		0.885204	0.902833	0.918747			0.948581			GNYIYNEsDNDEVEE
SVDEQDPLSTFSNNTLQAQK	N-Term(iTRAQ4plex); S9(Phospho); K20(iTRAQ4plex)	124802788	810467	810467(S363)	PF3D7_1031600	GEXP15	conserved Plasmodium protein, unknown function (GEXP15)				1.238		0.953966		0.885204	0.902833	0.918747				1.37124		VDEQDPLsTFSNNTL
NELTQGYIDKDGNYIYNESDNDEVEEAWLK	N-Term(iTRAQ4plex); K10(iTRAQ4plex); Y16(Phospho); K30(iTRAQ4plex)	124802788	810467	810467*	PF3D7_1031600	GEXP15	conserved Plasmodium protein, unknown function (GEXP15)					1.37329	0.953966		0.885204	0.902833	0.918747					1.49474	GNYIYNEsDNDEVEE
LKNENESMNSDGNNDVTR	N-Term(iTRAQ4plex); K2(iTRAQ4plex); S7(Phospho); S10(Phospho)	124802798	810471	810471(S155; S158)	PF3D7_1032100	DCP1	mRNA-decapping enzyme subunit 1, putative (DCP1)			0.735002		0.741049		0.95801	0.954112	1.00069	0.849821			0.770352		0.872006	KLKNENEsMNSDGNN;NENESMNsDGNNDVT
LKNENESMNSDGNNDVTR	N-Term(iTRAQ4plex); K2(iTRAQ4plex); S7(Phospho); S10(Phospho)	124802798	810471	810471(S158)	PF3D7_1032100	DCP1	mRNA-decapping enzyme subunit 1, putative (DCP1)			0.82735				0.95801	0.954112	1.00069	0.849821			0.867141			KLKNENEsMNSDGNN;NENESMNsDGNNDVT
LKNENESMNSDGNNDVTR	N-Term(iTRAQ4plex); K2(iTRAQ4plex); S10(Phospho)	124802798	810471	810471(S158)	PF3D7_1032100	DCP1	mRNA-decapping enzyme subunit 1, putative (DCP1)				0.481			0.95801	0.954112	1.00069	0.849821				0.480667		NENESMNsDGNNDVT
NENESMNSDGNNDVTR	N-Term(iTRAQ4plex); S8(Phospho)	124802798	810471	810471(S158)	PF3D7_1032100	DCP1	mRNA-decapping enzyme subunit 1, putative (DCP1)			0.783938				0.95801	0.954112	1.00069	0.849821			0.821641			NENESMNsDGNNDVT
INSNHSNNIVLNDLNNSMNSLNIPK	N-Term(iTRAQ4plex); S3(Phospho); S6(Phospho); K25(iTRAQ4plex)	124802798	810471	810471(S169)	PF3D7_1032100	DCP1	mRNA-decapping enzyme subunit 1, putative (DCP1)		1.19264					0.95801	0.954112	1.00069	0.849821		1.24491				NDVTRINsNHSNNIV;TRINSNHsNNIVLND
INSNHSNNIVLNDLNNSMNSLNIPK	N-Term(iTRAQ4plex); S3(Phospho); S6(Phospho); K25(iTRAQ4plex)	124802798	810471	810471(S169; S172)	PF3D7_1032100	DCP1	mRNA-decapping enzyme subunit 1, putative (DCP1)		0.947859					0.95801	0.954112	1.00069	0.849821		0.989404				NDVTRINsNHSNNIV;TRINSNHsNNIVLND
KSSLETNLISPNLINNSTIINQINNMTSLK	N-Term(iTRAQ4plex); K1(iTRAQ4plex); S2(Phospho); K30(iTRAQ4plex)	124802798	810471	810471*	PF3D7_1032100	DCP1	mRNA-decapping enzyme subunit 1, putative (DCP1)		1.18427					0.95801	0.954112	1.00069	0.849821		1.23618				#N/A
GNNELSSLDHLDSK	N-Term(iTRAQ4plex); S13(Phospho); K14(iTRAQ4plex)	124802820	810479	810479(S683)	PF3D7_1033100	AdoMetDC/ODC	S-adenosylmethionine decarboxylase/ornithine decarboxylase (AdoMetDC/ODC)			1.07809				1.01983	0.839216	1.13619	1.04279			1.28464			SSLDHLDsKNNLIHM
SSSCNNSHLSYSSFDNNHGNEK	N-Term(iTRAQ4plex); S3(Phospho); C4(Carbamidomethyl); K22(iTRAQ4plex)	124802820	810479	810479*	PF3D7_1033100	AdoMetDC/ODC	S-adenosylmethionine decarboxylase/ornithine decarboxylase (AdoMetDC/ODC)					0.987837		1.01983	0.839216	1.13619	1.04279					0.947304	#N/A
SSSCLFMFNNIK	N-Term(iTRAQ4plex); S2(Phospho); C4(Carbamidomethyl); K12(iTRAQ4plex)	124802820	810479	810479*	PF3D7_1033100	AdoMetDC/ODC	S-adenosylmethionine decarboxylase/ornithine decarboxylase (AdoMetDC/ODC)			0.918926				1.01983	0.839216	1.13619	1.04279			1.09498			#N/A
FNDNDLLLAAESLKELNPK	N-Term(iTRAQ4plex); S12(Phospho); K14(iTRAQ4plex); K19(iTRAQ4plex)	124802825	810480	810480(S164)	PF3D7_1033200	ETRAMP10.2	early transcribed membrane protein 10.2 (ETRAMP10.2)		1.07817		0.855		1.31552	1.24588	0.87044	0.781519	1.0006		0.865387		1.09402		DLLLAAEsLKELNPK
LASFSLYDALADASEQNK	N-Term(iTRAQ4plex); S3(Phospho); K18(iTRAQ4plex)	124802825	810480	810480(S193)	PF3D7_1033200	ETRAMP10.2	early transcribed membrane protein 10.2 (ETRAMP10.2)		2.53881	0.639814	0.78		1.31552	1.24588	0.87044	0.781519	1.0006		2.03777	0.735047	0.998056		NEPRKLAsFSLYDAL
LASFSLYDALADASEQNKNK	N-Term(iTRAQ4plex); S3(Phospho); K18(iTRAQ4plex); K20(iTRAQ4plex)	124802825	810480	810480(S193)	PF3D7_1033200	ETRAMP10.2	early transcribed membrane protein 10.2 (ETRAMP10.2)		1.55743				1.31552	1.24588	0.87044	0.781519	1.0006		1.25006				NEPRKLAsFSLYDAL
KLASFSLYDALADASEQNK	N-Term(iTRAQ4plex); K1(iTRAQ4plex); S4(Phospho); K19(iTRAQ4plex)	124802825	810480	810480(S193)	PF3D7_1033200	ETRAMP10.2	early transcribed membrane protein 10.2 (ETRAMP10.2)		1.02529	0.584458	0.749		1.31552	1.24588	0.87044	0.781519	1.0006		0.822943	0.671451	0.95839		NEPRKLAsFSLYDAL
NVDSEVQEIIDEK	N-Term(iTRAQ4plex); S4(Phospho); K13(iTRAQ4plex)	124802825	810480	810480(S86)	PF3D7_1033200	ETRAMP10.2	early transcribed membrane protein 10.2 (ETRAMP10.2)			0.689462			1.31552	1.24588	0.87044	0.781519	1.0006			0.792085			MKKKNVDsEVQEIID
NVDSEVQEIIDEKDEK	N-Term(iTRAQ4plex); S4(Phospho); K13(iTRAQ4plex); K16(iTRAQ4plex)	124802825	810480	810480(S86)	PF3D7_1033200	ETRAMP10.2	early transcribed membrane protein 10.2 (ETRAMP10.2)			0.500338			1.31552	1.24588	0.87044	0.781519	1.0006			0.574811			MKKKNVDsEVQEIID
KLASFSLYDALADASEQNK	N-Term(iTRAQ4plex); K1(iTRAQ4plex); S6(Phospho); K19(iTRAQ4plex)	124802825	810480	810480*	PF3D7_1033200	ETRAMP10.2	early transcribed membrane protein 10.2 (ETRAMP10.2)						1.31552	1.24588	0.87044	0.781519	1.0006						#N/A
LASFSLYDALADASEQNK	N-Term(iTRAQ4plex); S5(Phospho); K18(iTRAQ4plex)	124802825	810480	810480*	PF3D7_1033200	ETRAMP10.2	early transcribed membrane protein 10.2 (ETRAMP10.2)						1.31552	1.24588	0.87044	0.781519	1.0006						#N/A
VEDFENSQNDYDCTEETDIR	N-Term(iTRAQ4plex); S7(Phospho); C13(Carbamidomethyl)	124802837	810483	810483(S406)	PF3D7_1033500	WDR70	WD repeat-containing protein 70, putative (WDR70)			1.05158				1.14371									KVEDFENsQNDYDCT
SIREDSLDDVLK	N-Term(iTRAQ4plex); S6(Phospho); K12(iTRAQ4plex)	124802845	810485	810485(S19)	PF3D7_1033700	BDP1	bromodomain protein 1 (BDP1)						1.31727	0.934567	0.876339	0.994907							IKSIREDsLDDVLKF
RNSSSYIAASSPNESNLNNLTVQAENVSNVNLK	N-Term(iTRAQ4plex); Y6(Phospho); K33(iTRAQ4plex)	124802845	810485	810485*	PF3D7_1033700	BDP1	bromodomain protein 1 (BDP1)			1.02496			1.31727	0.934567	0.876339	0.994907				1.1696			#N/A
KPSNINGNISPVSELSYVDQDVQDIDLDNL	N-Term(iTRAQ4plex); K1(iTRAQ4plex); S10(Phospho)	124802851	810487	810487(S171)	PF3D7_1033900	null	ubiquitin-conjugating enzyme, putative		0.661725	0.467525	0.812			0.947787	0.904777		1.29872		0.698179	0.516729			SNINGNIsPVSELSY
EKKPSNINGNISPVSELSYVDQDVQDIDLDNL	N-Term(iTRAQ4plex); K2(iTRAQ4plex); K3(iTRAQ4plex); S12(Phospho)	124802851	810487	810487(S171)	PF3D7_1033900	null	ubiquitin-conjugating enzyme, putative		0.682315					0.947787	0.904777		1.29872		0.719903				SNINGNIsPVSELSY
NVFHENGSANGNQGSLK	N-Term(iTRAQ4plex); S8(Phospho); K17(iTRAQ4plex)	124802897	810501	810501(S243)	PF3D7_1035300	GLURP	glutamate-rich protein (GLURP)				0.794		0.795909	0.952471	0.885617	0.965703					0.822199		NVFHENGsANGNQGS
NIDSEIILPENVETEEIIDDVPSPK	N-Term(iTRAQ4plex); S4(Phospho); K25(iTRAQ4plex)	124802897	810501	810501(S406)	PF3D7_1035300	GLURP	glutamate-rich protein (GLURP)				0.791		0.795909	0.952471	0.885617	0.965703					0.819092		FEPKNIDsEIILPEN
SVSEPAEHVEIVSEK	N-Term(iTRAQ4plex); S3(Phospho); K15(iTRAQ4plex)	124802897	810501	810501(S653)	PF3D7_1035300	GLURP	glutamate-rich protein (GLURP)	2.49806			0.761		0.795909	0.952471	0.885617	0.965703		3.13863			0.788027		VESEKSVsEPAEHVE
SLVSENVPSGLDIDDIPK	N-Term(iTRAQ4plex); S9(Phospho); K18(iTRAQ4plex)	124802897	810501	810501(S88)	PF3D7_1035300	GLURP	glutamate-rich protein (GLURP)			0.889201	0.845		0.795909	0.952471	0.885617	0.965703				1.00405	0.87501		LVSENVPsGLDIDDI
DEGLIVDGNEENNVGENSDEEEIRK	N-Term(iTRAQ4plex); S18(Phospho); K25(iTRAQ4plex)	258597157	810516	810516(S59)	PF3D7_1036700	PhLP2	phosducin-like protein, putative (PhLP2)		0.970863														ENNVGENsDEEEIRK
QSSEINEFANAK	N-Term(iTRAQ4plex); S2(Phospho); K12(iTRAQ4plex)	258597159	810517	810517(S340)	PF3D7_1036800	null	acetyl-CoA transporter, putative				0.964				0.90482	0.921826					1.04575		TNIQKQSsEINEFAN
SSTVATHGSQENSSAAFMSGK	N-Term(iTRAQ4plex); S9(Phospho); K21(iTRAQ4plex)	124802954	810518	810518(S1086)	PF3D7_1036900	null	conserved Plasmodium protein, unknown function					0.801542	1.12805	1.0802	0.865704	0.987423	1.05383					0.760601	STVATHGsQENSSAA
QLDDKSSYSPR	N-Term(iTRAQ4plex); K5(iTRAQ4plex); S9(Phospho)	124802954	810518	810518(S37)	PF3D7_1036900	null	conserved Plasmodium protein, unknown function					6.74338	1.12805	1.0802	0.865704	0.987423	1.05383					6.39895	LDDKSSYsPRTEKLI
TSSKNNNSIDLEYDPYTGQK	N-Term(iTRAQ4plex); S3(Phospho); K4(iTRAQ4plex); K20(iTRAQ4plex)	124802954	810518	810518(S520)	PF3D7_1036900	null	conserved Plasmodium protein, unknown function			0.962434			1.12805	1.0802	0.865704	0.987423	1.05383			1.11174			KDFKKKRtSSKNNNS
NNNSIDLEYDPYTGQK	N-Term(iTRAQ4plex); S4(Phospho); K16(iTRAQ4plex)	124802954	810518	810518(S520)	PF3D7_1036900	null	conserved Plasmodium protein, unknown function			1.26452			1.12805	1.0802	0.865704	0.987423	1.05383			1.46068			TSSKNNNsIDLEYDP
SVTDAGVIDSQSVNK	N-Term(iTRAQ4plex); S12(Phospho); K15(iTRAQ4plex)	124802954	810518	810518(S700)	PF3D7_1036900	null	conserved Plasmodium protein, unknown function			1.06969			1.12805	1.0802	0.865704	0.987423	1.05383			1.23563			AGVIDSQsVNKLGEE
TALNTSVDMK	N-Term(iTRAQ4plex); S6(Phospho); K10(iTRAQ4plex)	124802954	810518	810518(S805)	PF3D7_1036900	null	conserved Plasmodium protein, unknown function		0.985539			2.7816	1.12805	1.0802	0.865704	0.987423	1.05383		0.912368			2.63952	NKTALNTsVDMKKGK
GLSSPVSNVEQFVIDDMMK	N-Term(iTRAQ4plex); S4(Phospho); M18(Oxidation); K19(iTRAQ4plex)	124802954	810518	810518(S824)	PF3D7_1036900	null	conserved Plasmodium protein, unknown function		0.851767	1.03332	1.072		1.12805	1.0802	0.865704	0.987423	1.05383		0.788528	1.19362	1.08565		NNMKGLSsPVSNVEQ
GLSSPVSNVEQFVIDDMMK	N-Term(iTRAQ4plex); S4(Phospho); M18(Oxidation); K19(iTRAQ4plex)	124802954	810518	810518(S824)	PF3D7_1036900	null	conserved Plasmodium protein, unknown function		1.35729				1.12805	1.0802	0.865704	0.987423	1.05383		1.25652				NNMKGLSsPVSNVEQ
NSTNENANNDLLK	N-Term(iTRAQ4plex); T3(Phospho); K13(iTRAQ4plex)	124802954	810518	810518(T265)	PF3D7_1036900	null	conserved Plasmodium protein, unknown function		1.22232	0.775105			1.12805	1.0802	0.865704	0.987423	1.05383		1.13157	0.895347			HNDIKNStNENANND
TSSKNNNSIDLEYDPYTGQK	N-Term(iTRAQ4plex); S3(Phospho); K4(iTRAQ4plex); K20(iTRAQ4plex)	124802954	810518	810518(T513)	PF3D7_1036900	null	conserved Plasmodium protein, unknown function			0.823145	0.913	0.64224	1.12805	1.0802	0.865704	0.987423	1.05383			0.95084	0.924629	0.609436	KDFKKKRtSSKNNNS
TSSKNNNSIDLEYDPYTGQK	N-Term(iTRAQ4plex); T1(Phospho); K4(iTRAQ4plex); K20(iTRAQ4plex)	124802954	810518	810518(T513)	PF3D7_1036900	null	conserved Plasmodium protein, unknown function		1.14016				1.12805	1.0802	0.865704	0.987423	1.05383		1.05551				KDFKKKRtSSKNNNS
TALNTSVDMK	N-Term(iTRAQ4plex); T5(Phospho); M9(Oxidation); K10(iTRAQ4plex)	124802954	810518	810518(T804)	PF3D7_1036900	null	conserved Plasmodium protein, unknown function					1.44515	1.12805	1.0802	0.865704	0.987423	1.05383					1.37134	NNKTALNtSVDMKKG
NSTNENANNDLLK	N-Term(iTRAQ4plex); S2(Phospho); K13(iTRAQ4plex)	124802954	810518	810518*	PF3D7_1036900	null	conserved Plasmodium protein, unknown function					1.33055	1.12805	1.0802	0.865704	0.987423	1.05383					1.26259	#N/A
KSNSNYDTNIDK	N-Term(iTRAQ4plex); K1(iTRAQ4plex); S2(Phospho); K12(iTRAQ4plex)	258597191	810566	810566(S151)	PF3D7_1104100	SYN13	syntaxin, Qa-SNARE family (SYN13)			0.921461				1.21795	0.883925		1.00381			1.04247			LNNFSRKsNSNYDTN
SNSNYDTNIDK	N-Term(iTRAQ4plex); S1(Phospho); K11(iTRAQ4plex)	258597191	810566	810566(S151)	PF3D7_1104100	SYN13	syntaxin, Qa-SNARE family (SYN13)			0.84119				1.21795	0.883925		1.00381			0.951654			LNNFSRKsNSNYDTN
YNNSTEFQSVDSTIEEK	N-Term(iTRAQ4plex); S4(Phospho); K17(iTRAQ4plex)	258597191	810566	810566(S186)	PF3D7_1104100	SYN13	syntaxin, Qa-SNARE family (SYN13)			1.14521				1.21795	0.883925		1.00381			1.2956			SYSKYNNsTEFQSVD
YNNSTEFQSVDSTIEEK	N-Term(iTRAQ4plex); S4(Phospho); S9(Phospho); S12(Phospho); K17(iTRAQ4plex)	258597191	810566	810566(S191; S194)	PF3D7_1104100	SYN13	syntaxin, Qa-SNARE family (SYN13)					1.19728		1.21795	0.883925		1.00381					1.19274	NNSTEFQsVDSTIEE;TEFQSVDsTIEEKTY
YNNSTEFQSVDSTIEEK	N-Term(iTRAQ4plex); S4(Phospho); S9(Phospho); S12(Phospho); K17(iTRAQ4plex)	258597191	810566	810566(S191; S194)	PF3D7_1104100	SYN13	syntaxin, Qa-SNARE family (SYN13)					0.919707		1.21795	0.883925		1.00381					0.916218	NNSTEFQsVDSTIEE;TEFQSVDsTIEEKTY
QFVSINTVDIENEILTQK	N-Term(iTRAQ4plex); S4(Phospho); K18(iTRAQ4plex)	258597191	810566	810566(S245)	PF3D7_1104100	SYN13	syntaxin, Qa-SNARE family (SYN13)		0.998057	0.826831				1.21795	0.883925		1.00381		0.819454	0.935409			GQEKQFVsINTVDIE
QFVSINTVDIENEILTQK	N-Term(iTRAQ4plex); S4(Phospho); K18(iTRAQ4plex)	258597191	810566	810566(S245; T248)	PF3D7_1104100	SYN13	syntaxin, Qa-SNARE family (SYN13)			0.85645	0.973			1.21795	0.883925		1.00381			0.968918			GQEKQFVsINTVDIE
QFVSINTVDIENEILTQK	N-Term(iTRAQ4plex); S4(Phospho); T7(Phospho); K18(iTRAQ4plex)	258597191	810566	810566(T248)	PF3D7_1104100	SYN13	syntaxin, Qa-SNARE family (SYN13)				1.036			1.21795	0.883925		1.00381						GQEKQFVsINTVDIE;KQFVSINtVDIENEI
ECSESLINTNK	N-Term(iTRAQ4plex); C2(Carbamidomethyl); S3(Phospho); K11(iTRAQ4plex)	124803464	810602	810602(S1937)	PF3D7_1103800	NOT1	CCR4-NOT transcription complex subunit 1, putative (NOT1)			0.812427				0.974916	0.956103	1.04414	0.978458			0.849728			ENFKRECsESLINTN
DQPCDIASQESNELINNSGIK	N-Term(iTRAQ4plex); C4(Carbamidomethyl); S8(Phospho); K21(iTRAQ4plex)	124803464	810602	810602(S1953)	PF3D7_1103800	NOT1	CCR4-NOT transcription complex subunit 1, putative (NOT1)			0.814943				0.974916	0.956103	1.04414	0.978458			0.852359			DQPCDIAsQESNELI
DQPCDIASQESNELINNSGIK	N-Term(iTRAQ4plex); C4(Carbamidomethyl); S8(Phospho); K21(iTRAQ4plex)	124803464	810602	810602(S1953; S1956)	PF3D7_1103800	NOT1	CCR4-NOT transcription complex subunit 1, putative (NOT1)			0.963779				0.974916	0.956103	1.04414	0.978458			1.00803			DQPCDIAsQESNELI
EHGTECGSANVDIK	N-Term(iTRAQ4plex); C6(Carbamidomethyl); S8(Phospho); K14(iTRAQ4plex)	124803464	810602	810602(S2211)	PF3D7_1103800	NOT1	CCR4-NOT transcription complex subunit 1, putative (NOT1)		1.00582					0.974916	0.956103	1.04414	0.978458		1.0317				EHGTECGsANVDIKE
TDETDVNSLKSEQEK	N-Term(iTRAQ4plex); S8(Phospho); K10(iTRAQ4plex); S11(Phospho); K15(iTRAQ4plex)	124803464	810602	810602(S2289; S2292)	PF3D7_1103800	NOT1	CCR4-NOT transcription complex subunit 1, putative (NOT1)			0.622401				0.974916	0.956103	1.04414	0.978458			0.650977			TDETDVNsLKSEQEK;TDVNSLKsEQEKKDT
SENISDEEEYTDCVGNNENTTK	N-Term(iTRAQ4plex); S5(Phospho); C13(Carbamidomethyl); K22(iTRAQ4plex)	124803464	810602	810602(S2396)	PF3D7_1103800	NOT1	CCR4-NOT transcription complex subunit 1, putative (NOT1)			0.599406				0.974916	0.956103	1.04414	0.978458			0.626927			SNKSENIsDEEEYTD
EQSSDIIETFYDQIQK	N-Term(iTRAQ4plex); S4(Phospho); K16(iTRAQ4plex)	124803464	810602	810602(S580)	PF3D7_1103800	NOT1	CCR4-NOT transcription complex subunit 1, putative (NOT1)			0.944965				0.974916	0.956103	1.04414	0.978458			0.98835			IKAKEQSsDIIETFY
MGTHSDVNSNDKDYK	N-Term(iTRAQ4plex); S5(Phospho); K12(iTRAQ4plex); K15(iTRAQ4plex)	124803472	810605	810605(S1055)	PF3D7_1104200	SNF2L	chromatin remodeling protein (SNF2L)			0.674944	0.878		0.891462	0.996133	0.890914	0.928692	1.09003			0.757586	0.945416		LLKMGTHsDVNSNDK
SSFMSTDYNMK	N-Term(iTRAQ4plex); S5(Phospho); K11(iTRAQ4plex)	124803472	810605	810605(S1071)	PF3D7_1104200	SNF2L	chromatin remodeling protein (SNF2L)	1.1812					0.891462	0.996133	0.890914	0.928692	1.09003	1.32502					YKRSSFMsTDYNMKT
DYFKSSNDVNEEK	N-Term(iTRAQ4plex); K4(iTRAQ4plex); S6(Phospho); K13(iTRAQ4plex)	124803472	810605	810605(S12)	PF3D7_1104200	SNF2L	chromatin remodeling protein (SNF2L)	1.00535					0.891462	0.996133	0.890914	0.928692	1.09003	1.12775					VRDYFKSsNDVNEEK
KSYLDNNEENSEQMNDNMK	N-Term(iTRAQ4plex); K1(iTRAQ4plex); S11(Phospho); M14(Oxidation); K19(iTRAQ4plex)	124803472	810605	810605(S132)	PF3D7_1104200	SNF2L	chromatin remodeling protein (SNF2L)					1.13029	0.891462	0.996133	0.890914	0.928692	1.09003					1.03694	LDNNEENsEQMNDNM
SYLDNNEENSEQMNDNMK	N-Term(iTRAQ4plex); S10(Phospho); K18(iTRAQ4plex)	124803472	810605	810605(S132)	PF3D7_1104200	SNF2L	chromatin remodeling protein (SNF2L)				0.999	1.05187	0.891462	0.996133	0.890914	0.928692	1.09003				1.07571	0.964996	LDNNEENsEQMNDNM
KLNEISYDNNEEDEFR	N-Term(iTRAQ4plex); K1(iTRAQ4plex); S6(Phospho)	124803472	810605	810605(S148)	PF3D7_1104200	SNF2L	chromatin remodeling protein (SNF2L)			0.849839	0.934		0.891462	0.996133	0.890914	0.928692	1.09003			0.953896	1.00572		KRKLNEIsYDNNEED
LNVSSNDITK	N-Term(iTRAQ4plex); S5(Phospho); K10(iTRAQ4plex)	124803472	810605	810605(S69)	PF3D7_1104200	SNF2L	chromatin remodeling protein (SNF2L)	0.850157		0.777396	0.901		0.891462	0.996133	0.890914	0.928692	1.09003	0.953666		0.872583	0.970182		DLKKLNVsSNDITKE
KLNVSSNDITK	N-Term(iTRAQ4plex); K1(iTRAQ4plex); S5(Phospho); K11(iTRAQ4plex)	124803472	810605	810605(S69)	PF3D7_1104200	SNF2L	chromatin remodeling protein (SNF2L)				0.934		0.891462	0.996133	0.890914	0.928692	1.09003				1.00572		DLKKLNVsSNDITKE
KLNVSSNDITK	N-Term(iTRAQ4plex); K1(iTRAQ4plex); S6(Phospho); K11(iTRAQ4plex)	124803472	810605	810605(S70)	PF3D7_1104200	SNF2L	chromatin remodeling protein (SNF2L)	0.926825		0.671535			0.891462	0.996133	0.890914	0.928692	1.09003	1.03967		0.753759			LKKLNVSsNDITKEG
FVTQNSVEEK	N-Term(iTRAQ4plex); S6(Phospho); K10(iTRAQ4plex)	124803472	810605	810605(S755)	PF3D7_1104200	SNF2L	chromatin remodeling protein (SNF2L)					0.748105	0.891462	0.996133	0.890914	0.928692	1.09003					0.686318	YRFVTQNsVEEKIVE
TQDISSISDEDIDIILADAEKR	N-Term(iTRAQ4plex); S8(Phospho); K21(iTRAQ4plex)	124803472	810605	810605(S812)	PF3D7_1104200	SNF2L	chromatin remodeling protein (SNF2L)				0.946		0.891462	0.996133	0.890914	0.928692	1.09003				1.01864		YKTQDISsISDEDID
NIGNDTHVSYDDKR	N-Term(iTRAQ4plex); S9(Phospho); K13(iTRAQ4plex)	124803472	810605	810605*	PF3D7_1104200	SNF2L	chromatin remodeling protein (SNF2L)				0.91		0.891462	0.996133	0.890914	0.928692	1.09003				0.979873		#N/A
TQDISSISDEDIDIILADAEK	N-Term(iTRAQ4plex); S6(Phospho); K21(iTRAQ4plex)	124803472	810605	810605*	PF3D7_1104200	SNF2L	chromatin remodeling protein (SNF2L)			0.76061			0.891462	0.996133	0.890914	0.928692	1.09003			0.853741			#N/A
EDVGSLENIKK	N-Term(iTRAQ4plex); S5(Phospho); K10(iTRAQ4plex); K11(iTRAQ4plex)	258597193	810606	810606(S12)	PF3D7_1104300	null	conserved Plasmodium protein, unknown function			0.779682						1.10998	1.08531						DKREDVGsLENIKKC
EDVGSLENIK	N-Term(iTRAQ4plex); S5(Phospho); K10(iTRAQ4plex)	258597193	810606	810606(S12)	PF3D7_1104300	null	conserved Plasmodium protein, unknown function									1.10998	1.08531						DKREDVGsLENIKKC
MDVTNYNSQLNNNNDNNSDNNNDNNNDNNNSDNCNSTIFIEK	N-Term(iTRAQ4plex); S8(Phospho); C34(Carbamidomethyl); K42(iTRAQ4plex)	258597193	810606	810606(S970)	PF3D7_1104300	null	conserved Plasmodium protein, unknown function					1.22311				1.10998	1.08531					1.12697	NNNDNNNsDNCNSTI
RIFSNTHETK	N-Term(iTRAQ4plex); S4(Phospho); K10(iTRAQ4plex)	124803493	810612	810612(S565)	PF3D7_1104900	null	calcium/calmodulin-dependent protein kinase, putative				1.056												DITKRIFsNTHETKE
DSIMYTEHAK	N-Term(iTRAQ4plex); Y5(Phospho); K10(iTRAQ4plex)	124803496	810613	810613(Y73)	PF3D7_1105000	H4	histone H4 (H4)					0.973306	0.871158	0.962216	0.807789	0.379385							VIKDSIMyTEHAKRK
SMNIMNSFLVDTFEK	N-Term(iTRAQ4plex); S7(Phospho); K15(iTRAQ4plex)	124803500	810614	810614(S57)	PF3D7_1105100	H2B	histone H2B (H2B)				1.13		1.13838	0.947467	0.869304	0.970125					1.1648		KSMNIMNsFLVDTFE
SMNIMNSFLVDTFEK	N-Term(iTRAQ4plex); S7(Phospho); K15(iTRAQ4plex)	124803500	810614	810614(S57)	PF3D7_1105100	H2B	histone H2B (H2B)				0.965		1.13838	0.947467	0.869304	0.970125					0.994717		KSMNIMNsFLVDTFE
HYFFDDAKNSCPSTVGH	N-Term(iTRAQ4plex); K8(iTRAQ4plex); S10(Phospho); C11(Carbamidomethyl)	258597199	810616	810616(S723)	PF3D7_1105300	null	conserved Plasmodium protein, unknown function			0.828002				0.744398	0.79142	1.11332				1.04622			FFDDAKNsCPSTVGH
NDPLSDVDSDS	N-Term(iTRAQ4plex); S5(Phospho); S9(Phospho)	258597203	810618	810618(S165)	PF3D7_1105500	CEN4	centrin-4 (CEN4)			0.746897				0.860164			1.47909						SWKNDPLsDVDSDS_;LSDVDSDs_
NDPLSDVDSDS	N-Term(iTRAQ4plex); S5(Phospho); S9(Phospho)	258597203	810618	810618(S165; S171)	PF3D7_1105500	CEN4	centrin-4 (CEN4)			0.823477				0.860164			1.47909						SWKNDPLsDVDSDS_;LSDVDSDs_
HIDTNDLSDDENLDNFPQHMFSK	N-Term(iTRAQ4plex); S8(Phospho); M20(Oxidation); K23(iTRAQ4plex)	124803552	810630	810630(S84)	PF3D7_1106700	null	dna2/nam7 helicase family member, putative				1.005	1.57426			0.965122								HIDTNDLsDDENLDN
HIDTNDLSDDENLDNFPQHMFSK	N-Term(iTRAQ4plex); S8(Phospho); M20(Oxidation); K23(iTRAQ4plex)	124803552	810630	810630(S84)	PF3D7_1106700	null	dna2/nam7 helicase family member, putative				1.085				0.965122								HIDTNDLsDDENLDN
NQTNFIYQNDSEIKK	N-Term(iTRAQ4plex); S11(Phospho); K14(iTRAQ4plex); K15(iTRAQ4plex)	258597217	810631	810631(S473)	PF3D7_1106800	null	protein kinase, putative					1.11165					1.01359					1.09675	NFIYQNDsEIKKIMN
NLPLDVLSNNNSSANIK	N-Term(iTRAQ4plex); S8(Phospho); K17(iTRAQ4plex)	258597217	810631	810631(S653)	PF3D7_1106800	null	protein kinase, putative			0.939292	0.704						1.01359						DVLSNNNsSANIKIK
ETTNLSNELFNFQR	N-Term(iTRAQ4plex); S6(Phospho)	258597223	810635	810635(T429)	PF3D7_1107200	null	conserved Plasmodium protein, unknown function			0.972906					1.0393					0.936117			YYSRNKEtTNLSNEL
REGYNSEDNDNTAGNYYLK	N-Term(iTRAQ4plex); S6(Phospho); K19(iTRAQ4plex)	124803578	810637	810637(S1069)	PF3D7_1107300	PAIP1	polyadenylate-binding protein-interacting protein 1, putative (PAIP1)				1.144	1.09582	0.840843	1.21024	0.932231	0.953006	1.08023				1.20041	1.01444	VKREGYNsEDNDNTA
EGYNSEDNDNTAGNYYLK	N-Term(iTRAQ4plex); S5(Phospho); K18(iTRAQ4plex)	124803578	810637	810637(S1069)	PF3D7_1107300	PAIP1	polyadenylate-binding protein-interacting protein 1, putative (PAIP1)		1.17835	0.881092	1.204	0.846635	0.840843	1.21024	0.932231	0.953006	1.08023		0.97365	0.945144	1.26337	0.783758	VKREGYNsEDNDNTA
EKLSVSSIYEGSNNEK	N-Term(iTRAQ4plex); K2(iTRAQ4plex); S4(Phospho); K16(iTRAQ4plex)	124803578	810637	810637(S1427)	PF3D7_1107300	PAIP1	polyadenylate-binding protein-interacting protein 1, putative (PAIP1)					0.84398	0.840843	1.21024	0.932231	0.953006	1.08023					0.7813	NKKKEKLsVSSIYEG
RNSNFINEK	N-Term(iTRAQ4plex); S3(Phospho); K9(iTRAQ4plex)	124803578	810637	810637(S1449)	PF3D7_1107300	PAIP1	polyadenylate-binding protein-interacting protein 1, putative (PAIP1)				2.69		0.840843	1.21024	0.932231	0.953006	1.08023				2.82265		NVEDRRNsNFINEKI
RLSGNVNNENMK	N-Term(iTRAQ4plex); S3(Phospho); K12(iTRAQ4plex)	124803578	810637	810637(S1508)	PF3D7_1107300	PAIP1	polyadenylate-binding protein-interacting protein 1, putative (PAIP1)			0.909096	1.442		0.840843	1.21024	0.932231	0.953006	1.08023			0.975183	1.51311		NNNNRRLsGNVNNEN
RLSGNVNNENMK	N-Term(iTRAQ4plex); S3(Phospho); M11(Oxidation); K12(iTRAQ4plex)	124803578	810637	810637(S1508)	PF3D7_1107300	PAIP1	polyadenylate-binding protein-interacting protein 1, putative (PAIP1)				0.775		0.840843	1.21024	0.932231	0.953006	1.08023				0.813216		NNNNRRLsGNVNNEN
NNSQDVHSSSILK	N-Term(iTRAQ4plex); S3(Phospho); K13(iTRAQ4plex)	124803578	810637	810637(S151)	PF3D7_1107300	PAIP1	polyadenylate-binding protein-interacting protein 1, putative (PAIP1)	0.950483	0.809336	0.904197	0.926	1.13104	0.840843	1.21024	0.932231	0.953006	1.08023	1.13039	0.668738	0.969928	0.971662	1.04705	VFEKRNNsQDVHSSS
RNNSQDVHSSSILK	N-Term(iTRAQ4plex); S4(Phospho); K14(iTRAQ4plex)	124803578	810637	810637(S151)	PF3D7_1107300	PAIP1	polyadenylate-binding protein-interacting protein 1, putative (PAIP1)		0.56161		0.764		0.840843	1.21024	0.932231	0.953006	1.08023		0.464046		0.801674		VFEKRNNsQDVHSSS
TSVTNVHNSNDEGTK	N-Term(iTRAQ4plex); S9(Phospho); K15(iTRAQ4plex)	124803578	810637	810637(S1659)	PF3D7_1107300	PAIP1	polyadenylate-binding protein-interacting protein 1, putative (PAIP1)			1.01631		0.489654	0.840843	1.21024	0.932231	0.953006	1.08023			1.09019		0.453289	SVTNVHNsNDEGTKG
TSVTNVHNSNDEGTKGK	N-Term(iTRAQ4plex); S9(Phospho); K15(iTRAQ4plex); K17(iTRAQ4plex)	124803578	810637	810637(S1659)	PF3D7_1107300	PAIP1	polyadenylate-binding protein-interacting protein 1, putative (PAIP1)				0.888		0.840843	1.21024	0.932231	0.953006	1.08023				0.931788		SVTNVHNsNDEGTKG
SIDALTENENNKNDAECSDSTTVK	N-Term(iTRAQ4plex); K12(iTRAQ4plex); C17(Carbamidomethyl); S18(Phospho); K24(iTRAQ4plex)	124803578	810637	810637(S1715)	PF3D7_1107300	PAIP1	polyadenylate-binding protein-interacting protein 1, putative (PAIP1)					0.0747942	0.840843	1.21024	0.932231	0.953006	1.08023					0.0692394	NKNDAECsDSTTVKN
TSTNNVSSNSLK	N-Term(iTRAQ4plex); S8(Phospho); K12(iTRAQ4plex)	124803578	810637	810637(S1735)	PF3D7_1107300	PAIP1	polyadenylate-binding protein-interacting protein 1, putative (PAIP1)				1.037		0.840843	1.21024	0.932231	0.953006	1.08023				1.08814		TSTNNVSsNSLKNES
SSNNGDINVIKR	N-Term(iTRAQ4plex); S2(Phospho); K11(iTRAQ4plex)	124803578	810637	810637(S1770)	PF3D7_1107300	PAIP1	polyadenylate-binding protein-interacting protein 1, putative (PAIP1)					0.561507	0.840843	1.21024	0.932231	0.953006	1.08023					0.519806	MSNTSKSsNNGDINV
SSNNGDINVIK	N-Term(iTRAQ4plex); S2(Phospho); K11(iTRAQ4plex)	124803578	810637	810637(S1770)	PF3D7_1107300	PAIP1	polyadenylate-binding protein-interacting protein 1, putative (PAIP1)		0.803683	0.847835	0.827		0.840843	1.21024	0.932231	0.953006	1.08023		0.664066	0.909469	0.86778		MSNTSKSsNNGDINV
AVSSNNTVMK	N-Term(iTRAQ4plex); S3(Phospho); S4(Phospho); K10(iTRAQ4plex)	124803578	810637	810637(S1943; S1944)	PF3D7_1107300	PAIP1	polyadenylate-binding protein-interacting protein 1, putative (PAIP1)					0.978274	0.840843	1.21024	0.932231	0.953006	1.08023					0.905621	TTREKAVsSNNTVMK;TREKAVSsNNTVMKE
AVSSNNTVMK	N-Term(iTRAQ4plex); S4(Phospho); K10(iTRAQ4plex)	124803578	810637	810637(S1944)	PF3D7_1107300	PAIP1	polyadenylate-binding protein-interacting protein 1, putative (PAIP1)		0.987163	0.940864			0.840843	1.21024	0.932231	0.953006	1.08023		0.815673	1.00926			TREKAVSsNNTVMKE
DESSVHSFNSSR	N-Term(iTRAQ4plex); S10(Phospho)	124803578	810637	810637(S1970)	PF3D7_1107300	PAIP1	polyadenylate-binding protein-interacting protein 1, putative (PAIP1)			0.780214			0.840843	1.21024	0.932231	0.953006	1.08023			0.836932			KDESSVHsFNSSRLN
LYNNEHVDSYDSGVDCVSVQNK	N-Term(iTRAQ4plex); S9(Phospho); S12(Phospho); C16(Carbamidomethyl); K22(iTRAQ4plex)	124803578	810637	810637(S2003; S2006)	PF3D7_1107300	PAIP1	polyadenylate-binding protein-interacting protein 1, putative (PAIP1)			0.993206		0.764932	0.840843	1.21024	0.932231	0.953006	1.08023			1.06541		0.708122	YNNEHVDsYDSGVDC;EHVDSYDsGVDCVSV
ETDKADDISVCDTISVIEK	N-Term(iTRAQ4plex); K4(iTRAQ4plex); S9(Phospho); C11(Carbamidomethyl); K19(iTRAQ4plex)	124803578	810637	810637(S2027)	PF3D7_1107300	PAIP1	polyadenylate-binding protein-interacting protein 1, putative (PAIP1)			1.00127		0.618868	0.840843	1.21024	0.932231	0.953006	1.08023			1.07405		0.572906	TDKADDIsVCDTISV
NLDNYTYNEKVSDYSNEK	N-Term(iTRAQ4plex); K10(iTRAQ4plex); S12(Phospho); S15(Phospho); K18(iTRAQ4plex)	124803578	810637	810637(S2060; S2063)	PF3D7_1107300	PAIP1	polyadenylate-binding protein-interacting protein 1, putative (PAIP1)			0.687488			0.840843	1.21024	0.932231	0.953006	1.08023			0.737465			YTYNEKVsDYSNEKN;NEKVSDYsNEKNNVR
VSDYSNEKNNVR	N-Term(iTRAQ4plex); S2(Phospho); S5(Phospho); K8(iTRAQ4plex)	124803578	810637	810637(S2060; S2063)	PF3D7_1107300	PAIP1	polyadenylate-binding protein-interacting protein 1, putative (PAIP1)			0.592952			0.840843	1.21024	0.932231	0.953006	1.08023			0.636057			YTYNEKVsDYSNEKN;NEKVSDYsNEKNNVR
VSDYSNEKNNVR	N-Term(iTRAQ4plex); S5(Phospho); K8(iTRAQ4plex)	124803578	810637	810637(S2063)	PF3D7_1107300	PAIP1	polyadenylate-binding protein-interacting protein 1, putative (PAIP1)	0.839684		0.672168			0.840843	1.21024	0.932231	0.953006	1.08023	0.998622		0.721032			NEKVSDYsNEKNNVR
EDQYESVSQK	N-Term(iTRAQ4plex); S8(Phospho); K10(iTRAQ4plex)	124803578	810637	810637(S2101)	PF3D7_1107300	PAIP1	polyadenylate-binding protein-interacting protein 1, putative (PAIP1)	0.842848		0.686986			0.840843	1.21024	0.932231	0.953006	1.08023	1.00239		0.736926			EDQYESVsQKGKCSN
NSISNNNMMNNNR	N-Term(iTRAQ4plex); S4(Phospho)	124803578	810637	810637(S2407)	PF3D7_1107300	PAIP1	polyadenylate-binding protein-interacting protein 1, putative (PAIP1)	0.888667					0.840843	1.21024	0.932231	0.953006	1.08023	1.05688					GDYKNSIsNNNMMNN
NSLKGNMMNSNVCINNNYNHYNSPNNNNNNNNNNNNK	N-Term(iTRAQ4plex); K4(iTRAQ4plex); M8(Oxidation); C13(Carbamidomethyl); Y18(Phospho); Y21(Phospho); K37(iTRAQ4plex)	124803578	810637	810637(S982)	PF3D7_1107300	PAIP1	polyadenylate-binding protein-interacting protein 1, putative (PAIP1)					1.11244	0.840843	1.21024	0.932231	0.953006	1.08023					1.02982	NYREGKNsLKGNMMN
LYNNEHVDSYDSGVDCVSVQNK	N-Term(iTRAQ4plex); S9(Phospho); S12(Phospho); C16(Carbamidomethyl); K22(iTRAQ4plex)	124803578	810637	810637*	PF3D7_1107300	PAIP1	polyadenylate-binding protein-interacting protein 1, putative (PAIP1)					0.965522	0.840843	1.21024	0.932231	0.953006	1.08023					0.893816	YNNEHVDsYDSGVDC;EHVDSYDsGVDCVSV
AVSSNNTVMK	N-Term(iTRAQ4plex); S3(Phospho); K10(iTRAQ4plex)	124803578	810637	810637*	PF3D7_1107300	PAIP1	polyadenylate-binding protein-interacting protein 1, putative (PAIP1)	0.973926					0.840843	1.21024	0.932231	0.953006	1.08023	1.15827					#N/A
LECSSASDINK	N-Term(iTRAQ4plex); C3(Carbamidomethyl); S5(Phospho); K11(iTRAQ4plex)	124803597	810642	810642(S1039)	PF3D7_1107800	ApiAP2	transcription factor with AP2 domain(s) (ApiAP2)	0.95049		1.00544			0.885605	0.911315	0.930661	1.08935	1.14845	1.07327		1.08035			KLKLECSsASDINKF
SGLVSNEELNNLDMK	N-Term(iTRAQ4plex); S5(Phospho); K15(iTRAQ4plex)	124803597	810642	810642(S114)	PF3D7_1107800	ApiAP2	transcription factor with AP2 domain(s) (ApiAP2)	0.790961	0.953867		1.114		0.885605	0.911315	0.930661	1.08935	1.14845	0.893131	1.04669		1.02263		VSKSGLVsNEELNNL
SGLVSNEELNNLDMK	N-Term(iTRAQ4plex); S5(Phospho); M14(Oxidation); K15(iTRAQ4plex)	124803597	810642	810642(S114)	PF3D7_1107800	ApiAP2	transcription factor with AP2 domain(s) (ApiAP2)	0.908636			0.907		0.885605	0.911315	0.930661	1.08935	1.14845	1.02601			0.832606		VSKSGLVsNEELNNL
GLISEDNNNNNNK	N-Term(iTRAQ4plex); S4(Phospho); K13(iTRAQ4plex)	124803597	810642	810642(S128)	PF3D7_1107800	ApiAP2	transcription factor with AP2 domain(s) (ApiAP2)	0.767695	1.48005	0.928919		0.645118	0.885605	0.911315	0.930661	1.08935	1.14845	0.866859	1.62408	0.998129		0.561731	LDMKGLIsEDNNNNN
KNSYDYNTDYNSK	N-Term(iTRAQ4plex); K1(iTRAQ4plex); S3(Phospho); K13(iTRAQ4plex)	124803597	810642	810642(S1347)	PF3D7_1107800	ApiAP2	transcription factor with AP2 domain(s) (ApiAP2)			0.728302			0.885605	0.911315	0.930661	1.08935	1.14845			0.782565			NNMNKKNsYDYNTDY
VSMNDSELSLNNHDNNNDVIINNNMHGGK	N-Term(iTRAQ4plex); S9(Phospho); K29(iTRAQ4plex)	124803597	810642	810642(S1366)	PF3D7_1107800	ApiAP2	transcription factor with AP2 domain(s) (ApiAP2)				0.831		0.885605	0.911315	0.930661	1.08935	1.14845				0.76284		SMNDSELsLNNHDNN
ANSVVAATSTSSNLIK	N-Term(iTRAQ4plex); S12(Phospho); K16(iTRAQ4plex)	124803597	810642	810642(S1574)	PF3D7_1107800	ApiAP2	transcription factor with AP2 domain(s) (ApiAP2)	1.04459					0.885605	0.911315	0.930661	1.08935	1.14845	1.17952					VAATSTSsNLIKNNN
GNSNSSDGSITYAK	N-Term(iTRAQ4plex); S6(Phospho); K14(iTRAQ4plex)	124803597	810642	810642(S1603; S1604)	PF3D7_1107800	ApiAP2	transcription factor with AP2 domain(s) (ApiAP2)			0.788553			0.885605	0.911315	0.930661	1.08935	1.14845			0.847305			SKGNSNSsDGSITYA
GNSNSSDGSITYAK	N-Term(iTRAQ4plex); S5(Phospho); S6(Phospho); S9(Phospho); K14(iTRAQ4plex)	124803597	810642	810642(S1603; S1604; S1607)	PF3D7_1107800	ApiAP2	transcription factor with AP2 domain(s) (ApiAP2)					0.748621	0.885605	0.911315	0.930661	1.08935	1.14845					0.651855	ISKGNSNsSDGSITY;SKGNSNSsDGSITYA;NSNSSDGsITYAKDN
GNSNSSDGSITYAK	N-Term(iTRAQ4plex); S6(Phospho); K14(iTRAQ4plex)	124803597	810642	810642(S1604)	PF3D7_1107800	ApiAP2	transcription factor with AP2 domain(s) (ApiAP2)			0.7722			0.885605	0.911315	0.930661	1.08935	1.14845			0.829733			SKGNSNSsDGSITYA
GNSNSSDGSITYAK	N-Term(iTRAQ4plex); S5(Phospho); S6(Phospho); S9(Phospho); K14(iTRAQ4plex)	124803597	810642	810642(S1604; S1607)	PF3D7_1107800	ApiAP2	transcription factor with AP2 domain(s) (ApiAP2)					0.749718	0.885605	0.911315	0.930661	1.08935	1.14845					0.652811	ISKGNSNsSDGSITY;SKGNSNSsDGSITYA;NSNSSDGsITYAKDN
LKDDALLYSNDDEDEDEGCYLGNNK	N-Term(iTRAQ4plex); K2(iTRAQ4plex); S9(Phospho); C19(Carbamidomethyl); K25(iTRAQ4plex)	124803597	810642	810642(S1624)	PF3D7_1107800	ApiAP2	transcription factor with AP2 domain(s) (ApiAP2)			0.945116		0.778522	0.885605	0.911315	0.930661	1.08935	1.14845			1.01553		0.677891	KDDALLYsNDDEDED
THHVSHPK	N-Term(iTRAQ4plex); S5(Phospho); K8(iTRAQ4plex)	124803597	810642	810642(S181)	PF3D7_1107800	ApiAP2	transcription factor with AP2 domain(s) (ApiAP2)		1.25481				0.885605	0.911315	0.930661	1.08935	1.14845		1.37692				YEKTHHVsHPKDNGK
LNLQESDEK	N-Term(iTRAQ4plex); S6(Phospho); K9(iTRAQ4plex)	124803597	810642	810642(S219)	PF3D7_1107800	ApiAP2	transcription factor with AP2 domain(s) (ApiAP2)	0.813768		0.790385			0.885605	0.911315	0.930661	1.08935	1.14845	0.918884		0.849273			KRLNLQEsDEKINNH
RLNLQESDEK	N-Term(iTRAQ4plex); S7(Phospho); K10(iTRAQ4plex)	124803597	810642	810642(S219)	PF3D7_1107800	ApiAP2	transcription factor with AP2 domain(s) (ApiAP2)	0.929098	1.28415	0.877436		0.523686	0.885605	0.911315	0.930661	1.08935	1.14845	1.04911	1.40912	0.94281		0.455995	KRLNLQEsDEKINNH
DDIIGSDAYNK	N-Term(iTRAQ4plex); S6(Phospho); K11(iTRAQ4plex)	124803597	810642	810642(S296)	PF3D7_1107800	ApiAP2	transcription factor with AP2 domain(s) (ApiAP2)	0.812346					0.885605	0.911315	0.930661	1.08935	1.14845	0.917278					YKDDIIGsDAYNKKH
DDIIGSDAYNKK	N-Term(iTRAQ4plex); S6(Phospho); K11(iTRAQ4plex); K12(iTRAQ4plex)	124803597	810642	810642(S296)	PF3D7_1107800	ApiAP2	transcription factor with AP2 domain(s) (ApiAP2)	0.820436					0.885605	0.911315	0.930661	1.08935	1.14845	0.926413					YKDDIIGsDAYNKKH
NNSSSYKEDVIK	N-Term(iTRAQ4plex); S3(Phospho); K7(iTRAQ4plex); K12(iTRAQ4plex)	124803597	810642	810642(S383)	PF3D7_1107800	ApiAP2	transcription factor with AP2 domain(s) (ApiAP2)	0.790461					0.885605	0.911315	0.930661	1.08935	1.14845	0.892566					INCNKNNsSSYKEDV
MLDLETNSNNNKK	N-Term(iTRAQ4plex); S8(Phospho); K12(iTRAQ4plex); K13(iTRAQ4plex)	124803597	810642	810642(S8)	PF3D7_1107800	ApiAP2	transcription factor with AP2 domain(s) (ApiAP2)				1.064		0.885605	0.911315	0.930661	1.08935	1.14845				0.976729		MLDLETNsNNNKKGM
SCNYSDENILNK	N-Term(iTRAQ4plex); C2(Carbamidomethyl); S5(Phospho); K12(iTRAQ4plex)	124803597	810642	810642(S889)	PF3D7_1107800	ApiAP2	transcription factor with AP2 domain(s) (ApiAP2)	1.21731		1.02517			0.885605	0.911315	0.930661	1.08935	1.14845	1.37456		1.10155			HKKSCNYsDENILNK
TTTPNVINSISMESMNDGVMYPNVSK	N-Term(iTRAQ4plex); T1(Phospho); K26(iTRAQ4plex)	124803597	810642	810642(T84)	PF3D7_1107800	ApiAP2	transcription factor with AP2 domain(s) (ApiAP2)			1.29113			0.885605	0.911315	0.930661	1.08935	1.14845			1.38732			QVYPMSRtTTPNVIN
LNENNNLYLNCLSDSYDENNVIK	N-Term(iTRAQ4plex); C11(Carbamidomethyl); Y16(Phospho); K23(iTRAQ4plex)	124803597	810642	810642(Y271)	PF3D7_1107800	ApiAP2	transcription factor with AP2 domain(s) (ApiAP2)			0.926077		0.885151	0.885605	0.911315	0.930661	1.08935	1.14845			0.995075		0.770737	LNCLSDSyDENNVIK
LNENNNLYLNCLSDSYDENNVIK	N-Term(iTRAQ4plex); C11(Carbamidomethyl); S15(Phospho); K23(iTRAQ4plex)	124803597	810642	810642(Y271)	PF3D7_1107800	ApiAP2	transcription factor with AP2 domain(s) (ApiAP2)		1.11493		0.963		0.885605	0.911315	0.930661	1.08935	1.14845		1.22343		0.884013		LNCLSDSyDENNVIK
LNENNNLYLNCLSDSYDENNVIK	N-Term(iTRAQ4plex); C11(Carbamidomethyl); S13(Phospho); K23(iTRAQ4plex)	124803597	810642	810642*	PF3D7_1107800	ApiAP2	transcription factor with AP2 domain(s) (ApiAP2)	0.471236					0.885605	0.911315	0.930661	1.08935	1.14845	0.532106					#N/A
KANSVVAATSTSSNLIK	N-Term(iTRAQ4plex); K1(iTRAQ4plex); S13(Phospho); K17(iTRAQ4plex)	124803597	810642	810642*	PF3D7_1107800	ApiAP2	transcription factor with AP2 domain(s) (ApiAP2)	0.811888					0.885605	0.911315	0.930661	1.08935	1.14845	0.916761					#N/A
TQVYPMSR	N-Term(iTRAQ4plex); S7(Phospho)	124803597	810642	810642*	PF3D7_1107800	ApiAP2	transcription factor with AP2 domain(s) (ApiAP2)	0.965757					0.885605	0.911315	0.930661	1.08935	1.14845	1.09051					#N/A
LKLECSSASDINK	N-Term(iTRAQ4plex); K2(iTRAQ4plex); C5(Carbamidomethyl); S7(Phospho); K13(iTRAQ4plex)	124803597	810642	810642*	PF3D7_1107800	ApiAP2	transcription factor with AP2 domain(s) (ApiAP2)	1.33534					0.885605	0.911315	0.930661	1.08935	1.14845	1.50783					#N/A
TTTPNVINSISMESMNDGVMYPNVSK	N-Term(iTRAQ4plex); S9(Phospho); K26(iTRAQ4plex)	124803597	810642	810642*	PF3D7_1107800	ApiAP2	transcription factor with AP2 domain(s) (ApiAP2)						0.885605	0.911315	0.930661	1.08935	1.14845						#N/A
QVQAEMGQIDSDKDGFISLNELNDAFAQNLDAK	N-Term(iTRAQ4plex); K13(iTRAQ4plex); S18(Phospho); K33(iTRAQ4plex)	124803623	810649	810649(S109)	PF3D7_1108600	ERC	endoplasmic reticulum-resident calcium binding protein (ERC)						0.963696	1.21491	0.806109	0.767527	2.66921						AEMGQIDsDKDGFIS
AFEDDDMDADNTEDDKDEADDASQQK	N-Term(iTRAQ4plex); T12(Phospho); K16(iTRAQ4plex); K26(iTRAQ4plex)	124803623	810649	810649(T322)	PF3D7_1108600	ERC	endoplasmic reticulum-resident calcium binding protein (ERC)		1.20011	0.604151		1.85175	0.963696	1.21491	0.806109	0.767527	2.66921		0.987821	0.749465		0.693743	DDMDADNtEDDKDEA
AFEDDDMDADNTEDDKDEADDASQQK	N-Term(iTRAQ4plex); M7(Oxidation); T12(Phospho); K16(iTRAQ4plex); K26(iTRAQ4plex)	124803623	810649	810649(T322)	PF3D7_1108600	ERC	endoplasmic reticulum-resident calcium binding protein (ERC)			0.473289		1.53917	0.963696	1.21491	0.806109	0.767527	2.66921			0.587128		0.576641	DDMDADNtEDDKDEA
SVNNTTASNISK	N-Term(iTRAQ4plex); S1(Phospho); K12(iTRAQ4plex)	124803655	810657	810657(S1028)	PF3D7_1110200	PRPF6	pre-mRNA-processing factor 6, putative (PRPF6)			1.08468				1.39611	0.915154	0.868046				1.18524			KNMDGSKsVNNTTAS
TTDETENNNVENNEANGDSNANAASGK	N-Term(iTRAQ4plex); S25(Phospho); K27(iTRAQ4plex)	124803667	810660	810660(S1045)	PF3D7_1110400	null	asparagine-rich antigen			0.842278			0.899637	0.980736	0.945142	0.780803	1.12758			0.891166			DSNANAAsGKSQKID
DDHADSVTTK	N-Term(iTRAQ4plex); S6(Phospho); K10(iTRAQ4plex)	124803667	810660	810660(S1257)	PF3D7_1110400	null	asparagine-rich antigen	0.973625					0.899637	0.980736	0.945142	0.780803	1.12758	1.08224					RKDDHADsVTTKKDD
GGSSYDYNNR	N-Term(iTRAQ4plex); S3(Phospho)	124803667	810660	810660(S1283)	PF3D7_1110400	null	asparagine-rich antigen	0.912085					0.899637	0.980736	0.945142	0.780803	1.12758	1.01384					EENNRGGsSYDYNNR
GGSSYDYNNR	N-Term(iTRAQ4plex); S4(Phospho)	124803667	810660	810660(S1284)	PF3D7_1110400	null	asparagine-rich antigen			0.888632			0.899637	0.980736	0.945142	0.780803	1.12758			0.94021			ENNRGGSsYDYNNRK
YFSNNYNSLR	N-Term(iTRAQ4plex); S3(Phospho)	124803667	810660	810660(S1382)	PF3D7_1110400	null	asparagine-rich antigen	0.980944	1.85951				0.899637	0.980736	0.945142	0.780803	1.12758	1.09038	1.89604				KMDNKYFsNNYNSLR
NRYECLGDADESDK	N-Term(iTRAQ4plex); C5(Carbamidomethyl); S12(Phospho); K14(iTRAQ4plex)	124803667	810660	810660(S1481)	PF3D7_1110400	null	asparagine-rich antigen	0.97967	1.07092			1.50823	0.899637	0.980736	0.945142	0.780803	1.12758	1.08896	1.09195			1.33758	CLGDADEsDK_
YECLGDADESDK	N-Term(iTRAQ4plex); C3(Carbamidomethyl); S10(Phospho); K12(iTRAQ4plex)	124803667	810660	810660(S1481)	PF3D7_1110400	null	asparagine-rich antigen		1.92189	0.925983		1.18058	0.899637	0.980736	0.945142	0.780803	1.12758		1.95964	0.979729		1.047	CLGDADEsDK_
REDNNTAPYNSGVNLSSSSNFR	N-Term(iTRAQ4plex); S17(Phospho)	124803667	810660	810660(S804)	PF3D7_1110400	null	asparagine-rich antigen					1.33641	0.899637	0.980736	0.945142	0.780803	1.12758					1.1852	NSGVNLSsSSNFRND
ENAVTNDKGSHYSSR	N-Term(iTRAQ4plex); K8(iTRAQ4plex); S10(Phospho); S13(Phospho)	124803667	810660	810660*	PF3D7_1110400	null	asparagine-rich antigen			0.97224			0.899637	0.980736	0.945142	0.780803	1.12758			1.02867			#N/A
GVDQSPIITWGK	N-Term(iTRAQ4plex); S5(Phospho); K12(iTRAQ4plex)	124803681	810664	810664(S441)	PF3D7_1110900	null	ES2 protein, putative			0.913461													AGKGVDQsPIITWGK
EESNDIKSEEENDYNCDNK	N-Term(iTRAQ4plex); K7(iTRAQ4plex); S8(Phospho); C16(Carbamidomethyl); K19(iTRAQ4plex)	124803693	810667	810667(S137)	PF3D7_1111200	null	conserved Plasmodium protein, unknown function			0.626764					0.86905	0.8121				0.721206			EESNDIKsEEENDYN
NNIINNNNTIDNNK	N-Term(iTRAQ4plex); T9(Phospho); K14(iTRAQ4plex)	258597239	810672	810672(T296)			#N/A			1.0109													NIINNNNtIDNNKNR
NISIDEEYNLK	N-Term(iTRAQ4plex); S3(Phospho); K11(iTRAQ4plex)	258597243	810675	810675(S1170)	PF3D7_1112100	null	conserved Plasmodium protein, unknown function			1.09407						0.8586	1.68663						KINHKNIsIDEEYNL
ELEEIHIDSMDEEVNIK	N-Term(iTRAQ4plex); S9(Phospho); M10(Oxidation); K17(iTRAQ4plex)	258597243	810675	810675(S1274)	PF3D7_1112100	null	conserved Plasmodium protein, unknown function					0.899788				0.8586	1.68663					0.533483	LEEIHIDsMDEEVNI
ELEEIHIDSMDEEVNIK	N-Term(iTRAQ4plex); S9(Phospho); K17(iTRAQ4plex)	258597243	810675	810675(S1274)	PF3D7_1112100	null	conserved Plasmodium protein, unknown function		0.929156							0.8586	1.68663						LEEIHIDsMDEEVNI
ELEEIHIDSMDEEVNIKEK	N-Term(iTRAQ4plex); S9(Phospho); M10(Oxidation); K17(iTRAQ4plex); K19(iTRAQ4plex)	258597243	810675	810675(S1274)	PF3D7_1112100	null	conserved Plasmodium protein, unknown function									0.8586	1.68663						LEEIHIDsMDEEVNI
NINNLNSLDDLEDMIK	N-Term(iTRAQ4plex); S7(Phospho); K16(iTRAQ4plex)	258597243	810675	810675(S2045)	PF3D7_1112100	null	conserved Plasmodium protein, unknown function		1.03059	0.879958	0.781	1.76832				0.8586	1.68663				0.90962	1.04843	RNINNLNsLDDLEDM
NINNLNSLDDLEDMIK	N-Term(iTRAQ4plex); S7(Phospho); K16(iTRAQ4plex)	258597243	810675	810675(S2045)	PF3D7_1112100	null	conserved Plasmodium protein, unknown function				0.942					0.8586	1.68663				1.09713		RNINNLNsLDDLEDM
YNSNEEVLNNNSDDDLYVHK	N-Term(iTRAQ4plex); S12(Phospho); K20(iTRAQ4plex)	258597243	810675	810675(S2168)	PF3D7_1112100	null	conserved Plasmodium protein, unknown function		0.790656	0.894792		1.40344				0.8586	1.68663					0.832098	EEVLNNNsDDDLYVH
NNWQEIHKSPQR	N-Term(iTRAQ4plex); K8(iTRAQ4plex); S9(Phospho)	258597243	810675	810675(S2199)	PF3D7_1112100	null	conserved Plasmodium protein, unknown function			0.856446						0.8586	1.68663						NWQEIHKsPQRNDSN
DTCPSDENVSVDNESDVNK	N-Term(iTRAQ4plex); C3(Carbamidomethyl); S5(Phospho); K19(iTRAQ4plex)	258597243	810675	810675(S972)	PF3D7_1112100	null	conserved Plasmodium protein, unknown function			0.776219						0.8586	1.68663						MEKDTCPsDENVSVD
SRNDEDDLESTQNNENAYFNTFFY	N-Term(iTRAQ4plex); S1(Phospho)	124803737	810678	810678(S168)	PF3D7_1112400	null	conserved Plasmodium protein, unknown function			1.27111					0.983726		0.946333			1.29214			RNPIEDKsRNDEDDL
SRNDEDDLESTQNNENAYFNTFFY	N-Term(iTRAQ4plex); S10(Phospho)	124803737	810678	810678(S177)	PF3D7_1112400	null	conserved Plasmodium protein, unknown function								0.983726		0.946333						NDEDDLEsTQNNENA
NDEDDLESTQNNENAYFNTFFY	N-Term(iTRAQ4plex); T19(Phospho)	124803737	810678	810678(T188)	PF3D7_1112400	null	conserved Plasmodium protein, unknown function			1.05527					0.983726		0.946333			1.07273			NENAYFNtFFY_
NTFSQSPLMQPVLENPNLLR	N-Term(iTRAQ4plex); S4(Phospho)	124803782	810689	810689(T198)			#N/A			1.20198													NNPILRNtFSQSPLM
NNPAPSNVFHTPSCLSITGK	N-Term(iTRAQ4plex); C14(Carbamidomethyl); S16(Phospho); K20(iTRAQ4plex)	124803795	810693	810693(S689)	PF3D7_1113800	null	conserved Plasmodium membrane protein, unknown function			1.00298				1.068	0.830765	1.04617	1.41219			1.20729			FHTPSCLsITGKSLK
TPDYYQSQSSFVQR	N-Term(iTRAQ4plex); S9(Phospho)	258597247	810696	810696(S31)	PF3D7_1114100.1	ROM1	rhomboid protease ROM1 (ROM1)			1.03174					1.0674	1.05345				0.96659			PDYYQSQsSFVQRSK
TPDYYQSQSSFVQR	N-Term(iTRAQ4plex); S10(Phospho)	258597247	810696	810696(S32)	PF3D7_1114100.1	ROM1	rhomboid protease ROM1 (ROM1)				1.371				1.0674	1.05345					1.30144		DYYQSQSsFVQRSKP
FENIFSHSPQR	N-Term(iTRAQ4plex); S8(Phospho)	124803823	810701	810701(S182)	PF3D7_1114500	null	conserved Plasmodium protein, unknown function		1.17052	1.31693													FENIFSHsPQREKYN
VCDLGSASDISENEITSYLVSR	N-Term(iTRAQ4plex); C2(Carbamidomethyl); Y18(Phospho)	258597251	810703	810703(Y526)	PF3D7_1114700	CLK3	serine/threonine protein kinase, putative (CLK3)		0.824017	0.900347	0.746	2.46298				1.23578	0.788231				0.603669	3.1247	SENEITSyLVSRFYR
NTSSILDEYDNIIK	N-Term(iTRAQ4plex); T2(Phospho); S4(Phospho); K14(iTRAQ4plex)	124803836	810705	810705(T183; S184)	PF3D7_1114900	null	conserved Plasmodium protein, unknown function			0.77399						0.862669							TSFSSRNtSSILDEY;SFSSRNTsSILDEYD
EEPSQEDLYGYR	N-Term(iTRAQ4plex); S4(Phospho)	258597255	810707	810707(S71)	PF3D7_1115200	SET7	SET domain protein, putative (SET7)			0.920386				0.888896	1.01002	0.97495				0.911253			NLKREEPsQEDLYGY
NVVSEEQSINK	N-Term(iTRAQ4plex); S4(Phospho); K11(iTRAQ4plex)	124803865	810713	810713(S241)	PF3D7_1115800	null	conserved Plasmodium protein, unknown function			0.829554					1.26802					0.65421			EKVKNVVsEEQSINK
NINESDNNIR	N-Term(iTRAQ4plex); S5(Phospho)	258597259	810715	810715(S1181)	PF3D7_1116100	null	#N/A			0.829247			0.99577	0.942649	0.860833	0.884936	1.36842			0.963307			EIKNINEsDNNIRDK
DQYDSDTLNSEGSDDAYSSMQQNFEK	N-Term(iTRAQ4plex); S5(Phospho); M20(Oxidation); K26(iTRAQ4plex)	258597259	810715	810715(S728)	PF3D7_1116100	null	#N/A			0.787927			0.99577	0.942649	0.860833	0.884936	1.36842			0.915307			AQRDQYDsDTLNSEG
DQYDSDTLNSEGSDDAYSSMQQNFEK	N-Term(iTRAQ4plex); S5(Phospho); M20(Oxidation); K26(iTRAQ4plex)	258597259	810715	810715(S728)	PF3D7_1116100	null	#N/A			0.690558			0.99577	0.942649	0.860833	0.884936	1.36842			0.802198			AQRDQYDsDTLNSEG
HTEPLTNQNTNEVK	N-Term(iTRAQ4plex); T10(Phospho); K14(iTRAQ4plex)	258597259	810715	810715(T168)	PF3D7_1116100	null	#N/A	1.08067					0.99577	0.942649	0.860833	0.884936	1.36842	1.08526					EPLTNQNtNEVKIND
SNNPFLSIDPIVER	N-Term(iTRAQ4plex); S1(Phospho)	124803892	810719	810719(S5)	PF3D7_1116500	FT2	folate transporter 2 (FT2)			1.81333			1.15016	0.747142	0.883933	0.984001				2.05144			_MIEKsNNPFLSI
TKSNGEGLPLLSEK	N-Term(iTRAQ4plex); T1(Phospho); K2(iTRAQ4plex); K14(iTRAQ4plex)	124803892	810719	810719(T19)	PF3D7_1116500	FT2	folate transporter 2 (FT2)				1.087		1.15016	0.747142	0.883933	0.984001					1.10467		IDPIVERtKSNGEGL
TKSNGEGLPLLSEK	N-Term(iTRAQ4plex); K2(iTRAQ4plex); S3(Phospho); K14(iTRAQ4plex)	124803892	810719	810719(T19)	PF3D7_1116500	FT2	folate transporter 2 (FT2)						1.15016	0.747142	0.883933	0.984001							IDPIVERtKSNGEGL
AILSDTEIQFR	N-Term(iTRAQ4plex); S4(Phospho)	258597273	810732	810732(S1354)	PF3D7_1117900	null	conserved Plasmodium protein, unknown function		0.891194	1.17276	1.077												NKEKAILsDTEIQFR
ENLPTNTSNTK	N-Term(iTRAQ4plex); S8(Phospho); K11(iTRAQ4plex)	258597273	810732	810732(T1380)	PF3D7_1117900	null	conserved Plasmodium protein, unknown function			1.06655													LPTNTSNtKNFLKKN
DVHDPEQNADENQEDVDQQQDSNENEEDEDQEENDNDD	N-Term(iTRAQ4plex); S22(Phospho)	124803966	810738	810738(S578)	PF3D7_1118500	null	box C/D snoRNP rRNA 2'-O-methylation factor, putative			0.77437		0.772771	0.788324	1.07367	0.882481	0.941146	1.11988			0.877491		0.69005	DVDQQQDsNENEEDE
DNDNVSDHEHAGIDK	N-Term(iTRAQ4plex); S6(Phospho); K15(iTRAQ4plex)	124803970	810739	810739(S309)	PF3D7_1118600	MYST	histone acetyltransferase (MYST)			0.756929							0						IKDNDNVsDHEHAGI
RYDSIQLPIIDK	N-Term(iTRAQ4plex); S4(Phospho); K12(iTRAQ4plex)	124803987	810744	810744(S58)	PF3D7_1119000	null	acyl-CoA-binding protein, putative			0.79105			0.800898	1.09548	0.945288	0.656626				0.836834			SFLKRYDsIQLPIID
NRSDNEDDDDDEER	N-Term(iTRAQ4plex); S3(Phospho)	124803997	810747	810747(S240)	PF3D7_1119300	U2AF1	splicing factor U2AF small subunit, putative (U2AF1)			1.2069			0	1.04643	0.860118	0.882601				1.40318			SSKRKNRsDNEDDDD
IHSANIGSNQMYSDNIYGNNIHSNNNMR	N-Term(iTRAQ4plex); S3(Phospho)	124804020	810753	810753(S1047)	PF3D7_1119900	null	conserved Plasmodium protein, unknown function			0.998316			1.07304		0.813524	1.01388				1.22715			IHSANIGsNQMYSDN
GVTSDEEKER	N-Term(iTRAQ4plex); S4(Phospho); K8(iTRAQ4plex)	124804020	810753	810753(S1697)	PF3D7_1119900	null	conserved Plasmodium protein, unknown function			0.923696			1.07304		0.813524	1.01388				1.13543			WREKGVTsDEEKERE
KSTQDINNVSIK	N-Term(iTRAQ4plex); K1(iTRAQ4plex); T3(Phospho); K12(iTRAQ4plex)	124804020	810753	810753*	PF3D7_1119900	null	conserved Plasmodium protein, unknown function	1.45492		0.889526			1.07304		0.813524	1.01388		1.35588		1.09342			#N/A
NISDVSDIEK	N-Term(iTRAQ4plex); S3(Phospho); K10(iTRAQ4plex)	258597277	810754	810754(S1047)	PF3D7_1120000	null	conserved Plasmodium protein, unknown function	1.05561		0.462539	0.387		0.844118	1.14778	0.95976	1.1093	1.41526	1.25055		0.481931	0.348868		DTEEKNIsDVSDIEK
NISDVSDIEK	N-Term(iTRAQ4plex); S3(Phospho); S6(Phospho); K10(iTRAQ4plex)	258597277	810754	810754(S1047; S1050)	PF3D7_1120000	null	conserved Plasmodium protein, unknown function	1.03628	1.65676	0.865362		2.64272	0.844118	1.14778	0.95976	1.1093	1.41526	1.22765	1.44345	0.901644		1.8673	DTEEKNIsDVSDIEK;EKNISDVsDIEKNVP
NISDVSDIEK	N-Term(iTRAQ4plex); S6(Phospho); K10(iTRAQ4plex)	258597277	810754	810754(S1050)	PF3D7_1120000	null	conserved Plasmodium protein, unknown function		0.801168				0.844118	1.14778	0.95976	1.1093	1.41526		0.698016				EKNISDVsDIEKNVP
EDDVNFSDVR	N-Term(iTRAQ4plex); S7(Phospho)	258597277	810754	810754(S205)	PF3D7_1120000	null	conserved Plasmodium protein, unknown function		1.54752				0.844118	1.14778	0.95976	1.1093	1.41526		1.34828				KEDDVNFsDVRNKKK
KEDDVNFSDVR	N-Term(iTRAQ4plex); K1(iTRAQ4plex); S8(Phospho)	258597277	810754	810754(S205)	PF3D7_1120000	null	conserved Plasmodium protein, unknown function		1.40958				0.844118	1.14778	0.95976	1.1093	1.41526		1.22809				KEDDVNFsDVRNKKK
HLESLKEEK	N-Term(iTRAQ4plex); S4(Phospho); K6(iTRAQ4plex); K9(iTRAQ4plex)	258597277	810754	810754(S755)	PF3D7_1120000	null	conserved Plasmodium protein, unknown function	1.28494	1.54708			1.30136	0.844118	1.14778	0.95976	1.1093	1.41526	1.52223	1.34789			0.91952	AKLKHLEsLKEEKKK
NDISSETTKEEK	N-Term(iTRAQ4plex); S5(Phospho); K9(iTRAQ4plex); K12(iTRAQ4plex)	258597277	810754	810754*	PF3D7_1120000	null	conserved Plasmodium protein, unknown function	0.98537					0.844118	1.14778	0.95976	1.1093	1.41526	1.16734					#N/A
IYFPNSNNMLNAK	N-Term(iTRAQ4plex); S6(Phospho); K13(iTRAQ4plex)	124804037	810759	810759(S160)	PF3D7_1120500	null	tRNA nucleotidyltransferase, putative			0.892674	0.966		0.949612	0.911037	0.95816	1.1594				0.931654	0.833189		DKIYFPNsNNMLNAK
SKEADEFVR	N-Term(iTRAQ4plex); S1(Phospho); K2(iTRAQ4plex)	258597286	810764	810764(S14)	PF3D7_1121000	DHHC3	palmitoyltransferase, putative (DHHC3)			0.608908							0						AFRDDTRsKEADEFV
MTTYEYILNTSHHSEAEGR	N-Term(iTRAQ4plex); S11(Phospho); S14(Phospho)	258597286	810764	810764(S243; S246)	PF3D7_1121000	DHHC3	palmitoyltransferase, putative (DHHC3)				0.966						0						YEYILNTsHHSEAEG;ILNTSHHsEAEGRNK
SQNLDQDMEK	N-Term(iTRAQ4plex); S1(Phospho); K10(iTRAQ4plex)	258597286	810764	810764(S271)	PF3D7_1121000	DHHC3	palmitoyltransferase, putative (DHHC3)			0.752286							0						DKKRSKRsQNLDQDM
QVLLSNYEELLEENNR	N-Term(iTRAQ4plex); S5(Phospho)	258597288	810765	810765(S1262)	PF3D7_1121100	null	conserved Plasmodium protein, unknown function				1.05		0.833784	1.29664	0.933529	0.937532	1.06245				1.11996		NEKQVLLsNYEELLE
DLNNINTQLSSENNEIHLTYK	N-Term(iTRAQ4plex); S10(Phospho); K21(iTRAQ4plex)	258597288	810765	810765(S1354)	PF3D7_1121100	null	conserved Plasmodium protein, unknown function				0.982		0.833784	1.29664	0.933529	0.937532	1.06245				1.04743		NNINTQLsSENNEIH
NINVDDNYINVDNNNINVNDSPR	N-Term(iTRAQ4plex); S21(Phospho)	258597288	810765	810765(S545)	PF3D7_1121100	null	conserved Plasmodium protein, unknown function			0.966332			0.833784	1.29664	0.933529	0.937532	1.06245			1.03514			NNINVNDsPRHDKYN
VYSNENIIDTPNK	N-Term(iTRAQ4plex); S3(Phospho); K13(iTRAQ4plex)	258597288	810765	810765*	PF3D7_1121100	null	conserved Plasmodium protein, unknown function			0.743212	0.894		0.833784	1.29664	0.933529	0.937532	1.06245			0.796132	0.953568		#N/A
LDPNEEILSNETEEK	N-Term(iTRAQ4plex); S9(Phospho); K15(iTRAQ4plex)	124804082	810772	810772(S305)	PF3D7_1121700	GCN20	protein GCN20 (GCN20)			0.679858				0.886901	1.00249	0.961644				0.67817			DPNEEILsNETEEKN
LDPNEEILSNETEEKNTQK	N-Term(iTRAQ4plex); S9(Phospho); K15(iTRAQ4plex); K19(iTRAQ4plex)	124804082	810772	810772(S305)	PF3D7_1121700	GCN20	protein GCN20 (GCN20)							0.886901	1.00249	0.961644							DPNEEILsNETEEKN
SNDYAADANK	N-Term(iTRAQ4plex); S1(Phospho); K10(iTRAQ4plex)	124804089	810774	810774(S288)	PF3D7_1121900	null	serine/threonine protein kinase, putative			1.20477					0.915555					1.31589			QILSSFKsNDYAADA
SPLQSEDINSNDSVYK	N-Term(iTRAQ4plex); S1(Phospho); K16(iTRAQ4plex)	124804103	810779	810779(S104)	PF3D7_1122400	null	conserved Plasmodium protein, unknown function			0.843768					1.17725	0.917744				0.71673			KRDSLKKsPLQSEDI
NISVEDLNNEESNTQKNLEK	N-Term(iTRAQ4plex); S12(Phospho); K16(iTRAQ4plex); K20(iTRAQ4plex)	124804106	810780	810780(S100)	PF3D7_1122500	null	conserved Plasmodium protein, unknown function				1.158			0.932716	0.93535	0.754009	1.10054				1.53579		EDLNNEEsNTQKNLE
NISVEDLNNEESNTQK	N-Term(iTRAQ4plex); S12(Phospho); K16(iTRAQ4plex)	124804106	810780	810780(S100)	PF3D7_1122500	null	conserved Plasmodium protein, unknown function		0.926608	0.885641	0.688			0.932716	0.93535	0.754009	1.10054		0.99345	0.946855	0.912456		EDLNNEEsNTQKNLE
NLNDISDDNKTSTR	N-Term(iTRAQ4plex); S6(Phospho); K10(iTRAQ4plex)	124804106	810780	810780(S1172)	PF3D7_1122500	null	conserved Plasmodium protein, unknown function			0.667583		1.29701		0.932716	0.93535	0.754009	1.10054			0.713725		1.17852	NKNLNDIsDDNKTST
NLNDISDDNK	N-Term(iTRAQ4plex); S6(Phospho); K10(iTRAQ4plex)	124804106	810780	810780(S1172)	PF3D7_1122500	null	conserved Plasmodium protein, unknown function			0.580776				0.932716	0.93535	0.754009	1.10054			0.620919			NKNLNDIsDDNKTST
NEHDSFINVR	N-Term(iTRAQ4plex); S5(Phospho)	124804106	810780	810780(S1188)	PF3D7_1122500	null	conserved Plasmodium protein, unknown function			1.00869				0.932716	0.93535	0.754009	1.10054			1.07841			EEKNEHDsFINVRNK
DLSNTSNEMNDEIPK	N-Term(iTRAQ4plex); S3(Phospho); K15(iTRAQ4plex)	124804106	810780	810780(S1459)	PF3D7_1122500	null	conserved Plasmodium protein, unknown function		1.23229	0.740864				0.932716	0.93535	0.754009	1.10054		1.32119	0.792071			MNNIKDLsNTSNEMN
DLSNTSNEMNDEIPK	N-Term(iTRAQ4plex); S3(Phospho); K15(iTRAQ4plex)	124804106	810780	810780(S1459; T1461)	PF3D7_1122500	null	conserved Plasmodium protein, unknown function			0.856922				0.932716	0.93535	0.754009	1.10054			0.916151			MNNIKDLsNTSNEMN
DIYNIYDTLSEYSIDNR	N-Term(iTRAQ4plex); S10(Phospho); S13(Phospho)	124804106	810780	810780(S1575; S1578)	PF3D7_1122500	null	conserved Plasmodium protein, unknown function				1.153			0.932716	0.93535	0.754009	1.10054				1.52916		YNIYDTLsEYSIDNR;YDTLSEYsIDNRKKS
DIYNIYDTLSEYSIDNR	N-Term(iTRAQ4plex); S10(Phospho); S13(Phospho)	124804106	810780	810780(S1578)	PF3D7_1122500	null	conserved Plasmodium protein, unknown function				1.207			0.932716	0.93535	0.754009	1.10054				1.60078		YNIYDTLsEYSIDNR;YDTLSEYsIDNRKKS
INSLDKK	N-Term(iTRAQ4plex); S3(Phospho); K6(iTRAQ4plex); K7(iTRAQ4plex)	124804106	810780	810780(S1596)	PF3D7_1122500	null	conserved Plasmodium protein, unknown function		1.09697					0.932716	0.93535	0.754009	1.10054		1.1761				IVTNKINsLDKKSII
SLVSNDDEIDDYK	N-Term(iTRAQ4plex); S4(Phospho); K13(iTRAQ4plex)	124804106	810780	810780(S239)	PF3D7_1122500	null	conserved Plasmodium protein, unknown function			1.13818				0.932716	0.93535	0.754009	1.10054			1.21684			FLDKSLVsNDDEIDD
SDTFSSLPK	N-Term(iTRAQ4plex); T3(Phospho); S6(Phospho); K9(iTRAQ4plex)	124804106	810780	810780(S642)	PF3D7_1122500	null	conserved Plasmodium protein, unknown function		1.13972					0.932716	0.93535	0.754009	1.10054		1.22194				HKSDTFSsLPKSINE
SHSYENHFK	N-Term(iTRAQ4plex); S3(Phospho); K9(iTRAQ4plex)	124804106	810780	810780(S879)	PF3D7_1122500	null	conserved Plasmodium protein, unknown function		0.945753		0.79			0.932716	0.93535	0.754009	1.10054		1.01398		1.04773		FSMLRSHsYENHFKH
TFLTLDSNQTIFK	N-Term(iTRAQ4plex); S7(Phospho); K13(iTRAQ4plex)	124804106	810780	810780(T252; S255)	PF3D7_1122500	null	conserved Plasmodium protein, unknown function			1.91594				0.932716	0.93535	0.754009	1.10054			2.04836			#N/A
TFLTLDSNQTIFK	N-Term(iTRAQ4plex); S7(Phospho); K13(iTRAQ4plex)	124804106	810780	810780*	PF3D7_1122500	null	conserved Plasmodium protein, unknown function			1.4986				0.932716	0.93535	0.754009	1.10054			1.60218			#N/A
KSFSGLK	N-Term(iTRAQ4plex); K1(iTRAQ4plex); S2(Phospho); K7(iTRAQ4plex)	124804138	810789	810789(S1398)	PF3D7_1123100	CDPK7	calcium-dependent protein kinase 7 (CDPK7)				1.275			0.847644	0.999638		1.0561						NKLCKKKsFSGLKLQ
SQDGIEADVIK	N-Term(iTRAQ4plex); S1(Phospho); K11(iTRAQ4plex)	124804138	810789	810789(S1447)	PF3D7_1123100	CDPK7	calcium-dependent protein kinase 7 (CDPK7)		1.68461	0.87374				0.847644	0.999638		1.0561		1.98741	0.874056			KRGSFSKsQDGIEAD
NANSSFESEHEDLKR	N-Term(iTRAQ4plex); S8(Phospho); K14(iTRAQ4plex)	124804138	810789	810789(S887)	PF3D7_1123100	CDPK7	calcium-dependent protein kinase 7 (CDPK7)			0.916919				0.847644	0.999638		1.0561			0.917251			NANSSFEsEHEDLKR
GAGAEEDDENNSNLDNTNNENNINMNNDVNNDLDK	N-Term(iTRAQ4plex); S12(Phospho); K35(iTRAQ4plex)	124804150	810792	810792(S33)	PF3D7_1123400	null	translation elongation factor EF-1, subunit alpha, putative			0.849457			0.770578	0.982637	0.870862	1.00396				0.975421			EEDDENNsNLDNTNN
GAGAEEDDENNSNLDNTNNENNINMNNDVNNDLDK	N-Term(iTRAQ4plex); S12(Phospho); K35(iTRAQ4plex)	124804150	810792	810792(S33)	PF3D7_1123400	null	translation elongation factor EF-1, subunit alpha, putative		2.01769	0.768862			0.770578	0.982637	0.870862	1.00396			2.05334	0.882875			EEDDENNsNLDNTNN
YKGAGAEEDDENNSNLDNTNNENNINMNNDVNNDLDK	N-Term(iTRAQ4plex); K2(iTRAQ4plex); S14(Phospho); K37(iTRAQ4plex)	124804150	810792	810792(S33)	PF3D7_1123400	null	translation elongation factor EF-1, subunit alpha, putative		1.48829				0.770578	0.982637	0.870862	1.00396			1.51459				EEDDENNsNLDNTNN
IKEEEDINGSEIVEDENVNDIEEK	N-Term(iTRAQ4plex); K2(iTRAQ4plex); S10(Phospho); K24(iTRAQ4plex)	124804150	810792	810792(S66)	PF3D7_1123400	null	translation elongation factor EF-1, subunit alpha, putative		1.40469	0.80061			0.770578	0.982637	0.870862	1.00396			1.42951	0.919331			EEEDINGsEIVEDEN
EEEDINGSEIVEDENVNDIEEK	N-Term(iTRAQ4plex); S8(Phospho); K22(iTRAQ4plex)	124804150	810792	810792(S66)	PF3D7_1123400	null	translation elongation factor EF-1, subunit alpha, putative		1.45383	0.763011			0.770578	0.982637	0.870862	1.00396			1.47951	0.876157			EEEDINGsEIVEDEN
KENINNTHVNSDEEK	N-Term(iTRAQ4plex); K1(iTRAQ4plex); S11(Phospho); K15(iTRAQ4plex)	124804172	810799	810799(S203)	PF3D7_1124100	null	neutral-sphingomyelinase activation factor protein, putative									1.05044	0.915062						INNTHVNsDEEKKKK
SYDKIMDAEER	N-Term(iTRAQ4plex); S1(Phospho); K4(iTRAQ4plex)	124804177	810801	810801(S289)	PF3D7_1124300	null	conserved Plasmodium protein, unknown function						1.01926	1.0844	0.981043	0.843453							IDIEKVRsYDKIMDA
SSEEKDNLGEASVVSNVNENNSSFFTK	N-Term(iTRAQ4plex); S2(Phospho); K5(iTRAQ4plex); K27(iTRAQ4plex)	124804177	810801	810801*	PF3D7_1124300	null	conserved Plasmodium protein, unknown function		0.890891				1.01926	1.0844	0.981043	0.843453			0.821554				#N/A
EIDESEKEITQQR	N-Term(iTRAQ4plex); S5(Phospho); K7(iTRAQ4plex)	124804188	810804	810804(S11)	PF3D7_1124600	EK	ethanolamine kinase (EK)	1.02161	1.09663	0.803075		1.60415	1.02093	0.837765	0.921353	1.00901	1.37082	1.00067	1.30899	0.871626		1.17021	QLREIDEsEKEITQQ
NFDNLSNSNSQITEMTNEQGVIPLREK	N-Term(iTRAQ4plex); S6(Phospho); S8(Phospho); K27(iTRAQ4plex)	124804188	810804	810804(S33; S35)	PF3D7_1124600	EK	ethanolamine kinase (EK)				1.203		1.02093	0.837765	0.921353	1.00901	1.37082				1.19226		TKNFDNLsNSNSQIT;NFDNLSNsNSQITEM
NFDNLSNSNSQITEMTNEQGVIPLR	N-Term(iTRAQ4plex); S8(Phospho)	124804188	810804	810804(S35)	PF3D7_1124600	EK	ethanolamine kinase (EK)	0.823583	1.03198	1.0897	1.083		1.02093	0.837765	0.921353	1.00901	1.37082	0.8067	1.23182	1.18272	1.07333		NFDNLSNsNSQITEM
[truncated: 3,276 more rows]

## Sheet: Replicate 1
						Supplemetary Data 1b: Summary of phosphoproteomic and proteomic analyses of replicate 1
[truncated: 665 more rows]

[truncated: 4 more sheets: Replicate 2, Replicate 3, Replicate 4, Replicate 5]
