# Supplementary material for: PfCDPK1 mediated signaling in erythrocytic stages of Plasmodium falciparum
Source: Nat Commun. 2017 Jul 5;8:63. doi: 10.1038/s41467-017-00053-1 (PMC5498596; doi:10.1038/s41467-017-00053-1)
Supplement: Supplementary file 3 — Supplementary Data 2 [file 41467_2017_53_MOESM3_ESM.xls]

## Sheet: List of hypophosphyrlated sites
Supplementary Data 2a: List of hypophosphorylated sites among five replicates
Common between replicates	Number of sites	Protein Description	Phosphosite	Phosphosite	Phosphowindow	Biological processes (manually curated)	Molecular function	Cellular compnent
Replicate 1 Replicate 4 Replicate 5	1	organic anion transporter	3885720(S422)	3885720	NLSSAKTsNISNLKN	Trafficking/Transport	N/A	integral to membrane
Replicate 2 Replicate 3 Replicate 4	1	conserved Plasmodium protein, unknown function	812016(S20)	812016	NKFSVFDsDDNSEEE	N/A	N/A	Maurer's cleft
Replicate 2 Replicate 3 Replicate 5	2	eukaryotic translation initiation factor 3 subunit C, putative (EIF3C)	811115(S45)	811115	ERWAAIDsSSSEEEE	Translation	translation initiation factor activity, translation initiation factor binding	eukaryotic translation initiation factor 3 complex
		iron transporter, putative	811280(S140)	811280	MNKYKFDsEDARNLV	Other	N/A	membrane
Replicate 3 Replicate 4 Replicate 5	4	conserved Plasmodium protein, unknown function	3885958*	3885958	EEHFRQRsITIMQDK	N/A	N/A	N/A
		conserved Plasmodium protein, unknown function	812218(T69)	812218	EIFEGENtDDDTKLS	N/A	N/A	N/A
		calcium-transporting ATPase	813199(S482)	813199	IPLKEMKsNENTIIS	N/A	N/A	N/A
		conserved Plasmodium protein, unknown function	814394(S1680)	814394	KKDIEQYsNEFKQNN	N/A	zinc ion binding	membrane
Replicate 1 Replicate 2	2	nucleosome assembly protein (NAPS)	813466(S9)	813466	KRDRSENsVENTDPK	Chromatin remodelling/Transcription	DNA binding, histone binding	cytoplasm, nuclear periphery, nucleus
		rhoptry-associated membrane antigen (RAMA)	9221885(S407)	9221885	KKNNTSNsFLEKDLQ	Invasion and Motility	N/A	Golgi apparatus, anchored to membrane, endoplasmic reticulum, membrane raft, rhoptry, symbiont-containing vacuole
Replicate 1 Replicate 3	5	serine/arginine-rich splicing factor 12 (SRSF12)	812926(S255; S258)	812926	EHVSRSIsFNSEKDD;SRSISFNsEKDDAKK	RNA Binding/Metabolism	nucleic acid binding	nucleus, spliceosomal complex
		kelch protein K13 (K13)	814205(S107)	814205	SRTFNNMsKDNIGNK	Other	protein binding	N/A
		conserved Plasmodium protein, unknown function	812231(S1938)	812231	STSNRDKsDADNMNN	N/A	N/A	cytoplasm, nucleus
		schizont egress antigen-1 (SEA1)	810369(S1339)	810369	TNNDIKQsDNDIKQS	Invasion and Motility	N/A	Maurer's cleft, host cell membrane, symbiont-containing vacuole membrane
Replicate 1 Replicate 4	2	organic anion transporter	3885720(S530)	3885720	ERHSGNNsYINNNLD	Other	N/A	integral to membrane
		vacuolar proton translocating ATPase subunit A, putative	4794196(S253)	4794196	KNVEELEsLKSAGDT	Trafficking/Transport	electron carrier activity, hydrogen ion transporting ATP synthase activity, rotational mechanism, proton-transporting ATPase activity, rotational mechanism	membrane, proton-transporting V-type ATPase, V0 domain, proton-transporting two-sector ATPase complex
Replicate 1 Replicate 5	5	conserved Plasmodium protein, unknown function	2655090(S2826)	2655090	KMNTFENsFERNNTL	N/A	ATP binding, actin binding, calmodulin binding, motor activity	cytoplasm, myosin complex
		inner membrane complex protein 1c, putative (IMC1c)	810197(S146)	810197	RFKQIEDsEEIIKYV	Invasion and Motility	N/A	inner membrane complex, subpellicular network
		eukaryotic translation initiation factor 3 subunit C, putative (EIF3C)	811115(S560; S564)	811115	GKEMLSDsLNNSNNI;LSDSLNNsNNIASKE	Translation	translation initiation factor activity, translation initiation factor binding	eukaryotic translation initiation factor 3 complex
		high molecular weight rhoptry protein 3 (RhopH3)	813333(S804)	813333	ASTSDEIsGSEGPST	Invasion and Motility	protein binding	rhoptry
		RNA-binding protein, putative	2655285(S478)	2655285	KQNEDEIsNYENKTN	RNA Binding/Metabolism	nucleic acid binding, peptidyl-prolyl cis-trans isomerase activity	N/A
Replicate 2 Replicate 3	11	serine/arginine-rich splicing factor 4 (SRSF4)	810374(S213)	810374	YKKRRRYsNESGLSD;YSNESGLsDRDRSRS	RNA Binding/Metabolism	nucleic acid binding	nucleus
		mannose-6-phosphate isomerase, putative	2655403(S608)	2655403	EKDEKTIsDDGVVDS	Other	mannose-6-phosphate isomerase activity, zinc ion binding	N/A
		coatomer alpha subunit, putative	3885883(S1167)	3885883	FEGKSDFsDENDIWK	Trafficking/Transport	structural molecule activity	COPI vesicle coat
		hexose transporter (HT)	812640(S10)	812640	KSSKDICsENEGKKN	Trafficking/Transport	fructose transmembrane transporter activity, glucose transmembrane transporter activity, hexose transmembrane transporter activity	integral to plasma membrane, membrane
		pre-mRNA-splicing helicase BRR2, putative (BRR2)	812456(S572)	812456	TKLYNSDsQGEDANK	RNA Binding/Metabolism	ATP binding, ATP-dependent RNA helicase activity, nucleic acid binding	spliceosomal complex
		ubiquitin-conjugating enzyme, putative	810487(S171)	810487	SNINGNIsPVSELSY	Post translational modification	ubiquitin-protein ligase activity	N/A
		glideosome-associated protein 45 (GAP45)	811270(S89)	811270	YATQENKsFEEKHLE	Invasion and Motility	protein binding	extrinsic to membrane, host cell membrane, inner membrane complex
		transporter, putative	813424(S6)	813424	_MASDVsKENISQL	Other	N/A	integral to membrane
		conserved Plasmodium membrane protein, unknown function	2654983(S220)	2654983	EKKTDYSsEDEIYAK	Invasion and Motility	ATP binding, actin binding, calmodulin binding, motor activity	cytoplasm, myosin complex
		formin 2, putative	810401(S136)	810401	FDIVRHKsFSDISNM	Invasion and Motility	calcium ion binding	N/A
		histone-lysine N-methyltransferase, H3 lysine-4 specific (SET10)	811254(S1919)	811254	ESFYKIVsPSFNNDT	Post translational modification	histone methyltransferase activity (H3-K4 specific), zinc ion binding	nuclear periphery, nucleus
Replicate 2 Replicate 4	3	protein transport protein SEC7, putative (SEC7)	811989(S186)	811989	HDVKSNIsDNLCKRD	Trafficking/Transport	ARF guanyl-nucleotide exchange factor activity	membrane
		conserved Plasmodium protein, unknown function	814373(S2195)	814373	ARGHNINsNENVNQN	N/A	N/A	N/A
		high mobility group protein B2 (HMGB2)	2655422(S68)	2655422	GEAWGQLsPAQKAPY	Chromatin remodelling/Transcription	DNA binding, DNA binding, bending	chromosome, cytosol
Replicate 2 Replicate 5	10	conserved Plasmodium protein, unknown function	810237(S1705)	810237	SPGNTYDsNDEFLSK	N/A	zinc ion binding	nucleus
		conserved Plasmodium protein, unknown function	810237(S2701)	810237	KEEKIGEsENDYEGE	N/A	zinc ion binding	nucleus
		polyadenylate-binding protein-interacting protein 1, putative (PAIP1)	810637(S1770)	810637	MSNTSKSsNNGDINV	RNA Binding/Metabolism	RNA binding	N/A
		serine/arginine-rich splicing factor 4 (SRSF4)	810374(S537)	810374	ENANGNVsN_	RNA Binding/Metabolism	nucleic acid binding	nucleus
		inner membrane complex protein	813786(S56)	813786	IDPREYGsNSNYSMR	Invasion and Motility	N/A	inner membrane complex
		conserved Plasmodium protein, unknown function	810970(S344)	810970	DEQLKGIsNENNMKN	N/A	ATP binding, actin binding, calmodulin binding, motor activity	cytoplasm, myosin complex
		conserved Plasmodium protein, unknown function	812695(S416)	812695	KKKVEVLsDMDNEEN	N/A	N/A	N/A
		rhoptry-associated membrane antigen (RAMA)	9221885(S417)	9221885	EKDLQGDsDDELHST	Invasion and Motility	N/A	Golgi apparatus, anchored to membrane, endoplasmic reticulum, membrane raft, rhoptry, symbiont-containing vacuole
		inner membrane complex protein 1g, putative (IMC1g)	813073(S191)	813073	LKENQTIsLADEKEI	Invasion and Motility	N/A	inner membrane complex
		chloroquine resistance transporter (CRT)	2655199(S411)	2655199	RNEENEDsEGELTNV	other	drug transmembrane transporter activity	endoplasmic reticulum, food vacuole, membrane
Replicate 3 Replicate 4	9	conserved Plasmodium protein, unknown function	2655486(S977)	2655486	SCPEYQNsNEQYHQK	N/A	N/A	nucleus
		RNA-binding protein, putative	810205(S465)	810205	DFGREVGsVSYANIV	RNA Binding/Metabolism	nucleic acid binding	N/A
		regulator of chromosome condensation, putative	813475(S1847)	813475	ISDNLSSsPKTKKKN	Chromatin remodelling/Transcription	ATP binding, actin binding, calmodulin binding, motor activity, sequence-specific DNA binding, sequence-specific DNA binding transcription factor activity	cytoplasm, myosin complex
		conserved Plasmodium protein, unknown function	810754(S1047)	810754	DTEEKNIsDVSDIEK	N/A	ATP binding	cytoplasm
		conserved Plasmodium protein, unknown function	813107(S1061)	813107	EKSKESLsGGENDKN	N/A	N/A	N/A
		conserved Plasmodium protein, unknown function	3885958(S365)	3885958	LDSKSIIsDELKEKN	N/A	N/A	N/A
		glideosome-associated protein 45 (GAP45)	811270(S103)	811270	EDLERSNsDIYSESQ	Invasion and Motility	protein binding	extrinsic to membrane, host cell membrane, inner membrane complex
		eukaryotic initiation factor 4A (eIF4A)	812237(T129)	812237	CHACVGGtVVREDID	Translation	3'-5' DNA/RNA helicase activity, ATP binding, ATP-dependent helicase activity, ATPase activity, RNA cap binding, mRNA binding, translation initiation factor activity	cytoplasm, eukaryotic translation initiation factor 4F complex
		conserved Plasmodium protein, unknown function	3885844(S813)	3885844	SNTPSHHsFDNAKNQ	N/A	nucleotide binding	cytoplasm
Replicate 3 Replicate 5	19	regulator of chromosome condensation, putative	2655211(S576; S579)	2655211	LDKINEQsEGSNLPS	Chromatin remodelling/Transcription	chromatin binding	nucleus
		signal recognition particle receptor alpha subunit (SRPR-alpha)	814309(S255)	814309	EGDYDDSsDGAIESK	Trafficking/Transport	GTP binding, GTPase activity, signal recognition particle binding	signal recognition particle receptor complex
		conserved Plasmodium protein, unknown function	813107*	813107	ASCVVPLsDESLKES;VVPLSDEsLKESLEK	N/A	N/A	N/A
		conserved Plasmodium protein, unknown function	812231*	812231	ANEREDDsTNRNYNN	N/A	N/A	cytoplasm, nucleus
		glycophorin binding protein (GBP)	810317(S135)	810317	TEEQKVEsDSEKQKR	Invasion and Motility	N/A	host cell cytoplasm, membrane
		actin I (ACT1)	811495*	811495	EMKTSEQsSDIEKSY	Invasion and motility	structural constituent of cytoskeleton	actin filament
		RNA-binding protein, putative	810205(S685)	810205	KGGDENIsLKNYKNK	RNA Binding/Metabolism	nucleic acid binding	N/A
		endoplasmic reticulum-resident calcium binding protein (ERC)	810649(T322)	810649	DDMDADNtEDDKDEA	Trafficking/Transport	calcium ion binding	endoplasmic reticulum
		inner membrane complex protein 1c, putative (IMC1c)	810197(S266)	810197	SMQLKRLsSEEIKPA	Invasion and Motility	N/A	inner membrane complex, subpellicular network
		mature parasite-infected erythrocyte surface antigen (MESA)	812891(S383; S386)	812891	ENVNDGAsENSEDPK	Other	protein binding	host cell plasma membrane
		phosphoethanolamine N-methyltransferase (PMT)	813771(S49)	813771	EATKKILsDIELNEN	Other	phosphoethanolamine N-methyltransferase activity	Golgi apparatus
		non-SERCA-type Ca2+ -transporting P-ATPase (ATP4)	811171(S103)	811171	EKNDDNNsIVKVEES	signaling	ATPase activity, hydrogen ion transmembrane transporter activity, metal ion binding, nucleotide binding	integral to membrane
		antigen 332, DBL-like protein (Pf332)	811038(S1379)	811038	EVIEREGsINEDIVK	Invasion and Motility	host cell surface receptor binding, receptor activity	Maurer's cleft, host cell membrane, integral to membrane
		CCR4-NOT transcription complex subunit 4, putative (NOT4)	811393(S74)	811393	AVCDMNSsDIEERNE	Chromatin remodelling/Transcription	nucleic acid binding, zinc ion binding	N/A
		conserved Plasmodium protein, unknown function	812231(S2401)	812231	FDKSKNEsDNDDEND	N/A	N/A	cytoplasm, nucleus
		Plasmodium exported protein, unknown function	814240(S250)	814240	DRFAHMEsHGKHAFD	Other	N/A	nucleus
		conserved Plasmodium protein, unknown function	811765(S658)	811765	NKTIKEDsPNTRFNE	N/A	N/A	cytoplasm
		ubiquitin-like protein, putative	813497(S1188)	813497	NHHKKKSsNENNLFK	Post translational modification	N/A	N/A
		organic anion transporter	3885720(S321)	3885720	KQDDPHVsNDFKTMD	Other	N/A	integral to membrane
Replicate 4 Replicate 5	6	14-3-3 protein (14-3-3I)	2655418(S222)	2655418	ITEFDNVsEDSYKDS	signaling	histone binding, protein domain specific binding	cytoplasm, food vacuole, nucleus
		conserved Plasmodium membrane protein, unknown function	3885799(S489)	3885799	TYLKDKKsLILEKKS	N/A	N/A	N/A
		inner membrane complex protein 1c, putative (IMC1c)	810197(S208)	810197	NQNAFNRsYELLNKQ	Invasion and Motility	N/A	inner membrane complex, subpellicular network
		Transporter	813186*	813186	FHFKNNAsGMVDKDS	N/A	N/A	N/A
		myosin A (MyoA)	814200(S19)	814200	SKIVRRVsNVEAFDK	Invasion and Motility	ATP binding, actin binding, motor activity, protein binding	inner membrane complex, myosin complex, pellicle, plasma membrane
		nucleosome assembly protein (NAPL)	811090(S237)	811090	TSHKVPNsNVIKQLS	Chromatin remodelling/Transcription	DNA binding, histone binding	cytoplasm, nucleus
* Sites which were identified by PhosphoRS node with < 75% probability

## Sheet: Biological processes
Supplementary Data 2b: Number of hypophosphorylated proteins under various biological processes
Biological process	No. of genes in the data set	No. of genes in the background data set	Percentage of genes	Fold Enrichment	p-value (Hypergeometric test)
entry into host cell (Invasion and motility) (GO:0030260)	10	21	25.641	7.99253	5.08897e-08
response to drug (GO:0042493)	4	15	10.2564	5.10702	0.0101733
single organismal cell-cell adhesion (GO:0016337)	2	5	5.12821	8.21988	0.0326894
nucleosome assembly (GO:0006334)	2	5	5.12821	8.21988	0.0326894
RNA splicing, via transesterification reactions (GO:0000375)	2	6	5.12821	7.0861	0.047146
SRP-dependent cotranslational protein targeting to membrane (GO:0006614)	1	1	2.5641	15.8075	0.0614173
glutathione transport (GO:0034635)	1	1	2.5641	15.8075	0.0614173
protein homooligomerization (GO:0051260)	1	1	2.5641	15.8075	0.0614173
regulation of ARF protein signal transduction (GO:0032012)	1	1	2.5641	15.8075	0.0614173
high-affinity hexose transport (GO:0008646)	1	1	2.5641	15.8075	0.0614173
regulation of transcription from RNA polymerase III promoter (GO:0006359)	1	1	2.5641	15.8075	0.0614173
positive regulation of cytokine production involved in immune response (GO:0002720)	1	1	2.5641	15.8075	0.0614173
hydrogen transport (GO:0006818)	1	1	2.5641	15.8075	0.0614173
ATP hydrolysis coupled proton transport (GO:0015991)	1	1	2.5641	15.8075	0.0614173
regulation of sodium ion transport (GO:0002028)	1	1	2.5641	15.8075	0.0614173
ferrous iron transport (GO:0015684)	1	1	2.5641	15.8075	0.0614173
chromosome condensation (GO:0030261)	1	1	2.5641	15.8075	0.0614173
cellular iron ion homeostasis (GO:0006879)	1	1	2.5641	15.8075	0.0614173
transmembrane transport (GO:0055085)	3	18	7.69231	3.48996	0.0920373
cytoskeleton organization (GO:0007010)	1	2	2.5641	10.9436	0.119153
phosphatidylcholine biosynthetic process (GO:0006656)	1	2	2.5641	10.9436	0.119153
RNA splicing (GO:0008380)	2	12	5.12821	3.8773	0.16449
antigenic variation (GO:0020033)	1	3	2.5641	8.36865	0.173424
drug transmembrane transport (GO:0006855)	1	4	2.5641	6.77462	0.224431
retrograde vesicle-mediated transport, Golgi to ER (GO:0006890)	1	5	2.5641	5.69068	0.272366
regulation of translational initiation (GO:0006446)	1	5	2.5641	5.69068	0.272366
intracellular protein transport (GO:0006886)	3	32	7.69231	2.0205	0.312796
carbohydrate metabolic process (GO:0005975)	1	6	2.5641	4.90576	0.31741
GTP catabolic process (GO:0006184)	1	7	2.5641	4.31112	0.359733
pathogenesis (GO:0009405)	1	7	2.5641	4.31112	0.359733
cation transport (GO:0006812)	1	8	2.5641	3.84506	0.399495
ER to Golgi vesicle-mediated transport (GO:0006888)	1	8	2.5641	3.84506	0.399495
regulation of transcription, DNA-templated (GO:0006355)	3	37	7.69231	1.75638	0.400599
cell cycle (GO:0007049)	1	11	2.5641	2.90341	0.504883
protein transport (GO:0015031)	1	13	2.5641	2.49591	0.564885
ubiquitin-dependent protein catabolic process (GO:0006511)	1	16	2.5641	2.06184	0.641823
transport (GO:0006810)	1	20	2.5641	1.67373	0.724093
protein folding (GO:0006457)	1	20	2.5641	1.67373	0.724093
vesicle-mediated transport (GO:0016192)	1	22	2.5641	1.52975	0.758003
translational initiation (GO:0006413)	1	23	2.5641	1.46667	0.773399

## Sheet: Cellular localization
Supplementary Data 2c: Cellular localization of the differentially phosphorylated peptides
Cellular component	No. of genes in the data set	No. of genes in the background data set	Percentage of genes	Fold Enrichment	p-value (Hypergeometric test)
inner membrane complex (GO:0070258)	5	11	10.6383	9.04357	0.000147165
host cell membrane (GO:0033644)	3	3	6.38298	17.7254	0.000156755
endoplasmic reticulum (GO:0005783)	4	26	8.51064	3.41498	0.0492799
membrane raft (GO:0045121)	1	1	2.12766	17.7254	0.0550351
extrinsic component of membrane (GO:0019898)	1	1	2.12766	17.7254	0.0550351
signal recognition particle receptor complex (GO:0005785)	1	1	2.12766	17.7254	0.0550351
eukaryotic translation initiation factor 4F complex (GO:0016281)	1	1	2.12766	17.7254	0.0550351
proton-transporting two-sector ATPase complex (GO:0016469)	1	1	2.12766	17.7254	0.0550351
proton-transporting V-type ATPase, V0 domain (GO:0033179)	1	1	2.12766	17.7254	0.0550351
actin filament (GO:0005884)	1	1	2.12766	17.7254	0.0550351
myosin complex (GO:0016459)	5	43	10.6383	2.50359	0.0807431
nuclear periphery (GO:0034399)	2	10	4.25532	5.12067	0.100647
Golgi apparatus (GO:0005794)	2	10	4.25532	5.12067	0.100647
anchored component of membrane (GO:0031225)	1	2	2.12766	12.2714	0.107102
pellicle (GO:0020039)	1	2	2.12766	12.2714	0.107102
Maurer's cleft (GO:0020036)	3	24	6.38298	2.98348	0.140616
rhoptry (GO:0020008)	2	15	4.25532	3.54508	0.197718
eukaryotic translation initiation factor 3 complex (GO:0005852)	1	4	2.12766	7.5966	0.202952
chromosome (GO:0005694)	1	4	2.12766	7.5966	0.202952
spliceosomal complex (GO:0005681)	2	17	4.25532	3.15658	0.239315
symbiont-containing vacuole (GO:0020003)	1	5	2.12766	6.38114	0.247024
COPI vesicle coat (GO:0030126)	1	5	2.12766	6.38114	0.247024
food vacuole (GO:0020020)	2	19	4.25532	2.84482	0.28137
integral component of plasma membrane (GO:0005887)	1	6	2.12766	5.50098	0.288708
membrane coat (GO:0030117)	1	8	2.12766	4.31158	0.365413
host cell plasma membrane (GO:0020002)	1	9	2.12766	3.89094	0.400668
host cell cytoplasm (GO:0030430)	1	9	2.12766	3.89094	0.400668
symbiont-containing vacuole membrane (GO:0020005)	1	13	2.12766	2.79875	0.523492
integral component of membrane (GO:0016021)	5	93	10.6383	1.17542	0.596307
cytosol (GO:0005829)	1	18	2.12766	2.0718	0.642821
nucleus (GO:0005634)	10	202	21.2766	0.98111	0.709233
plasma membrane (GO:0005886)	1	25	2.12766	1.51932	0.762137
cytoplasm (GO:0005737)	12	256	25.5319	0.912969	0.800119
membrane (GO:0016020)	6	162	12.766	0.787192	0.90995

## Sheet: Molecular Function
Supplementary Data 2d: Molecular functions of the differentially phosphorylated peptides
Molecular function	No. of genes in the data set	No. of genes in the background data set	Percentage of genes	Fold Enrichment	p-value (Hypergeometric test)
histone binding (GO:0042393)	3	7	6.38298	9.00314	0.00487792
protein binding (GO:0005515)	19	196	40.4255	1.79418	0.00525176
hydrogen ion transmembrane transporter activity (GO:0015078)	2	3	4.25532	13.3645	0.00883232
mannose-6-phosphate isomerase activity (GO:0004476)	1	1	2.12766	17.4767	0.0558195
proton-transporting ATPase activity, rotational mechanism (GO:0046961)	1	1	2.12766	17.4767	0.0558195
RNA cap binding (GO:0000339)	1	1	2.12766	17.4767	0.0558195
3'-5' DNA/RNA helicase activity (GO:0033679)	1	1	2.12766	17.4767	0.0558195
ferrous iron transmembrane transporter activity (GO:0015093)	1	1	2.12766	17.4767	0.0558195
DNA binding, bending (GO:0008301)	1	1	2.12766	17.4767	0.0558195
glucose transmembrane transporter activity (GO:0005355)	1	1	2.12766	17.4767	0.0558195
hexose transmembrane transporter activity (GO:0015149)	1	1	2.12766	17.4767	0.0558195
substrate-specific transmembrane transporter activity (GO:0022891)	1	1	2.12766	17.4767	0.0558195
ARF guanyl-nucleotide exchange factor activity (GO:0005086)	1	1	2.12766	17.4767	0.0558195
fructose transmembrane transporter activity (GO:0005353)	1	1	2.12766	17.4767	0.0558195
signal recognition particle binding (GO:0005047)	1	1	2.12766	17.4767	0.0558195
phosphoethanolamine N-methyltransferase activity (GO:0000234)	1	1	2.12766	17.4767	0.0558195
proton-transporting ATP synthase activity, rotational mechanism (GO:0046933)	1	1	2.12766	17.4767	0.0558195
nucleotide binding (GO:0000166)	7	67	14.8936	2.11257	0.0710763
actin binding (GO:0003779)	5	45	10.6383	2.36171	0.098907
motor activity (GO:0003774)	5	46	10.6383	2.31173	0.106438
transmembrane transporter activity (GO:0022857)	1	2	2.12766	12.0992	0.108586
histone methyltransferase activity (H3-K4 specific) (GO:0042800)	1	2	2.12766	12.0992	0.108586
translation initiation factor binding (GO:0031369)	1	2	2.12766	12.0992	0.108586
electron carrier activity (GO:0009055)	1	2	2.12766	12.0992	0.108586
calmodulin binding (GO:0005516)	4	36	8.51064	2.46316	0.13511
nucleic acid binding (GO:0003676)	7	80	14.8936	1.77456	0.148564
acid-amino acid ligase activity (GO:0016881)	1	3	2.12766	9.25236	0.158463
mRNA binding (GO:0003729)	2	13	4.25532	3.98591	0.1609
protein domain specific binding (GO:0019904)	1	4	2.12766	7.49001	0.205605
drug transmembrane transporter activity (GO:0015238)	1	4	2.12766	7.49001	0.205605
cation-transporting ATPase activity (GO:0019829)	1	5	2.12766	6.29161	0.250159
structural constituent of cytoskeleton (GO:0005200)	1	5	2.12766	6.29161	0.250159
calcium ion binding (GO:0005509)	2	19	4.25532	2.8049	0.28707
peptidyl-prolyl cis-trans isomerase activity (GO:0003755)	1	6	2.12766	5.4238	0.292265
sequence-specific DNA binding (GO:0043565)	1	6	2.12766	5.4238	0.292265
receptor activity (GO:0004872)	1	6	2.12766	5.4238	0.292265
zinc ion binding (GO:0008270)	5	66	10.6383	1.62423	0.304711
ATPase activity (GO:0016887)	2	21	4.25532	2.55277	0.329579
host cell surface receptor binding (GO:0046789)	1	7	2.12766	4.76637	0.332054
chromatin binding (GO:0003682)	1	7	2.12766	4.76637	0.332054
ATP-dependent RNA helicase activity (GO:0004004)	1	8	2.12766	4.25109	0.369651
ATP-dependent helicase activity (GO:0008026)	1	8	2.12766	4.25109	0.369651
ubiquitin-protein transferase activity (GO:0004842)	1	9	2.12766	3.83635	0.405174
binding (GO:0005488)	3	44	6.38298	1.64146	0.451093
translation initiation factor activity (GO:0003743)	2	27	4.25532	2.01059	0.451945
structural molecule activity (GO:0005198)	1	14	2.12766	2.57853	0.555405
sequence-specific DNA binding transcription factor activity (GO:0003700)	1	19	2.12766	1.94185	0.668295
metal ion binding (GO:0046872)	1	21	2.12766	1.76731	0.705121
GTPase activity (GO:0003924)	1	30	2.12766	1.25832	0.826995
DNA binding (GO:0003677)	3	79	6.38298	0.925556	0.837688
ATP binding (GO:0005524)	8	192	17.0213	0.83653	0.877674
GTP binding (GO:0005525)	1	36	2.12766	1.05564	0.879164
RNA binding (GO:0003723)	1	62	2.12766	0.6217	0.975301

## Sheet: Motif analysis
Supplementary Data 2e: Motif analysis of the hypophosphorylated peptides
#	Motif	Motif score	Foreground matches	Foreground size	Background matches	Background size	Fold increase
1	......RS.S.....	28.39	39	1901	687	248071	7.41
2	.......S.S..D..	21.13	24	750	765	164378	6.88
3	....RS.S.......	26.17	33	1760	670	244826	6.85
4	.......SD.E....	29.26	58	1818	1204	246030	6.52
5	.......S.S..E..	24.69	41	1727	1137	244156	5.1
6	.......SD.S....	23.55	44	1862	1354	247384	4.32
7	....SD.S.......	22.91	44	1945	1381	249452	4.09
8	.......S.S.....	8.05	37	202	6455	100181	2.84
9	...E...S.......	6.07	31	165	6760	93726	2.6
10	.......S..D....	9.15	50	295	7529	115139	2.59
11	.......S..E....	10.57	59	354	7940	123079	2.58
12	.......S......S	7.77	43	245	7429	107610	2.54
13	.......S..S....	13.19	77	431	9337	132416	2.53
14	...D...S.......	15.48	98	619	9841	152562	2.45
15	.......S....S..	13.76	90	521	10305	142721	2.39
16	.....S.S.......	13.34	107	726	11051	163613	2.18
17	.......S.E.....	16	233	1686	15644	243019	2.15
18	....S..S.......	16	162	1045	14133	191382	2.1
19	.......S.D.....	14.7	133	883	12871	177249	2.07
20	...S...S.......	16	187	1232	16588	207970	1.9
21	.......S...S...	16	221	1453	19405	227375	1.78

## Sheet: Fragment ions table
Supplementary Data 2f: Theoretical and observed (highlighted in colors) fragment ions for the peptides illustrated in the figures
Table S2.5.1. Theoretical and observed fragment ions table for 'ENQTISLADEK' phosphopeptide
		Fragment ions									Phosphorylation losses
#1	Immonium	b⁺	b²⁺	Seq.	y⁺	y²⁺	#2		#1	b⁺-P	b²⁺-P	Seq.	y⁺-P	y²⁺-P	#2
1	102.055	274.152	137.58	E-iTRAQ4plex			11		1			E-iTRAQ4plex			11
2	87.0553	388.195	194.601	N	1342.64	671.822	10		2			N	1244.66	622.834	10
3	101.071	516.253	258.63	Q	1228.59	614.801	9		3			Q	1130.62	565.812	9
4	74.06	617.301	309.154	T	1100.54	550.771	8		4			T	1002.56	501.783	8
5	86.0964	730.385	365.696	I	999.488	500.248	7		5			I	901.511	451.259	7
6	60.0444	897.384	449.195	S-Phospho	886.404	443.706	6		6	799.407	400.207	S-Phospho	788.427	394.717	6
7	86.0964	1010.47	505.737	L	719.406	360.206	5		7	912.491	456.749	L			5
8	44.0495	1081.5	541.256	A	606.322	303.664	4		8	983.528	492.268	A			4
9	88.0393	1196.53	598.769	D	535.284	268.146	3		9	1098.55	549.781	D			3
10	102.055	1325.57	663.291	E	420.257	210.632	2		10	1227.6	614.302	E			2
11				K-iTRAQ4plex	291.215	146.111	1		11			K-iTRAQ4plex			1
Table S2.5.2. Theoretical and observed fragment ions table for 'SNSDIYSESQK' phosphopeptide
		Fragment ions									Phosphorylation losses
#1	Immonium	b⁺	b²⁺	Seq.	y⁺	y²⁺	#2		#1	b⁺-P	b²⁺-P	Seq.	y⁺-P	y²⁺-P	#2
1	60.0444	232.141	116.574	S-iTRAQ4plex			11		1			S-iTRAQ4plex			11
2	87.0553	346.184	173.596	N	1394.6	697.802	10		2			N	1296.62	648.813	10
3	60.0444	513.183	257.095	S-Phospho	1280.55	640.78	9		3	415.206	208.107	S-Phospho	1182.58	591.792	9
4	88.0393	628.21	314.608	D	1113.55	557.281	8		4	530.233	265.62	D			8
5	86.0964	741.294	371.15	I	998.528	499.767	7		5	643.317	322.162	I			7
6	136.076	904.357	452.682	Y	885.443	443.225	6		6	806.38	403.694	Y			6
7	60.0444	991.389	496.198	S	722.38	361.694	5		7	893.412	447.21	S			5
8	102.055	1120.43	560.719	E	635.348	318.178	4		8	1022.45	511.731	E			4
9	60.0444	1207.46	604.235	S	506.305	253.656	3		9	1109.49	555.247	S			3
10	101.071	1335.52	668.265	Q	419.273	210.14	2		10	1237.55	619.276	Q			2
11				K-iTRAQ4plex	291.215	146.111	1		11			K-iTRAQ4plex			1
Table S2.5.3. Theoretical and observed fragment ions table for 'RLSVSAEAYGSWNK' phosphopeptide
		Fragment ions												Phosphorylation losses
#1	Immonium	b⁺	b²⁺	b³⁺	Seq.	y⁺	y²⁺	y³⁺	#2		#1	b⁺-P	b²⁺-P	b³⁺-P	Seq.	y⁺-P	y²⁺-P	y³⁺-P	#2
1	129.113	301.21	151.109	101.075	R-iTRAQ4plex				14		1				R-iTRAQ4plex				14
2	86.0964	414.295	207.651	138.77	L	1663.75	832.378	555.254	13		2				L	1565.77	783.389	522.595	13
3	60.0444	581.293	291.15	194.436	S-Phospho	1550.66	775.836	517.56	12		3	483.316	242.162	161.777	S-Phospho	1452.69	726.847	484.901	12
4	72.0808	680.361	340.684	227.459	V	1383.67	692.337	461.894	11		4	582.384	291.696	194.8	V				11
5	60.0444	767.393	384.2	256.469	S	1284.6	642.803	428.871	10		5	669.416	335.212	223.81	S				10
6	44.0495	838.43	419.719	280.148	A	1197.57	599.286	399.86	9		6	740.454	370.73	247.489	A				9
7	102.055	967.473	484.24	323.163	E	1126.53	563.768	376.181	8		7	869.496	435.252	290.504	E				8
8	44.0495	1038.51	519.759	346.842	A	997.486	499.247	333.167	7		8	940.533	470.77	314.183	A				7
9	136.076	1201.57	601.29	401.196	Y	926.449	463.728	309.488	6		9	1103.6	552.302	368.537	Y				6
10	30.0338	1258.59	629.801	420.203	G	763.386	382.196	255.133	5		10	1160.62	580.813	387.544	G				5
11	88.0393	1373.62	687.315	458.545	D	706.364	353.686	236.126	4		11	1275.65	638.326	425.887	D				4
12	159.092	1559.7	780.354	520.572	W	591.337	296.172	197.784	3		12	1461.72	731.366	487.913	W				3
13	87.0553	1673.74	837.376	558.586	N	405.258	203.133	135.757	2		13	1575.77	788.387	525.927	N				2
14					K-iTRAQ4plex	291.215	146.111	97.7431	1		14				K-iTRAQ4plex				1
Table S2.5.4 Theoretical and observed fragment ions table for 'RLSVSAEAYGSWNK' unmodified peptide
		Fragment ions									Phosphorylation losses
#1	b⁺	b²⁺	Seq.	y⁺	y²⁺	#2			#1	b⁺-P	b²⁺-P	Seq.	y⁺-P	y²⁺-P	#2
1	157.108	79.0578	R			14			1			R			14
2	270.192	135.6	L	1519.65	760.327	13			2			L	1421.67	711.338	13
3	437.191	219.099	S-Phospho	1406.56	703.785	12			3	339.214	170.111	S-Phospho	1308.59	654.796	12
4	536.259	268.633	V	1239.56	620.286	11			4	438.282	219.645	V			11
5	623.291	312.149	S	1140.5	570.751	10			5	525.314	263.161	S			10
6	694.328	347.668	A	1053.46	527.235	9			6	596.351	298.679	A			9
7	823.371	412.189	E	982.427	491.717	8			7	725.394	363.201	E			8
8	894.408	447.708	A	853.384	427.196	7			8	796.431	398.719	A			7
9	1057.47	529.239	Y	782.347	391.677	6			9	959.495	480.251	Y			6
10	1114.49	557.75	G	619.283	310.145	5			10	1016.52	508.762	G			5
11	1229.52	615.264	D	562.262	281.635	4			11	1131.54	566.275	D			4
12	1415.6	708.303	W	447.235	224.121	3			12	1317.62	659.315	W			3
13	1529.64	765.325	N	261.156	131.082	2			13	1431.67	716.336	N			2
14			K	147.113	74.06	1			14			K			1
