# Supplementary material for: PfCDPK1 mediated signaling in erythrocytic stages of Plasmodium falciparum
Source: Nat Commun. 2017 Jul 5;8:63. doi: 10.1038/s41467-017-00053-1 (PMC5498596; doi:10.1038/s41467-017-00053-1)
Supplement: Supplementary file 4 — Supplementary Data 3 [file 41467_2017_53_MOESM4_ESM.xls]

## Sheet: Sheet1
Supplementary Data 3. String analysis for protein-protein interaction
#node1	node2	node1_string_internal_id	node2_string_internal_id	node1_external_id	node2_external_id	neighborhood_on_chromosome	gene_fusion	phylogenetic_cooccurrence	homology	coexpression	experimentally_determined_interaction	database_annotated	automated_textmining	combined_score
H45	PF11_0086	933694	932284	5833.PF14_0655	5833.PF11_0086	0	0	0	0	0	0.72	0.898	0.904	0.997
GAP45	CDPK1	935932	934141	5833.PFL1090w	5833.PFB0815w	0	0	0	0	0.917	0	0	0.931	0.994
GAP45	MyoA	935932	932918	5833.PFL1090w	5833.PF13_0233	0	0	0	0	0.868	0	0	0.942	0.992
PFL0185c	PFI0930c	935748	935524	5833.PFL0185c	5833.PFI0930c	0	0	0	0	0.397	0.56	0	0.932	0.98
PFE0160c	PF10_0047	934726	931853	5833.PFE0160c	5833.PF10_0047	0	0	0	0	0.283	0.126	0.9	0.646	0.974
CDPK1	MyoA	934141	932918	5833.PFB0815w	5833.PF13_0233	0	0.001	0	0	0.89	0	0	0.698	0.965
PFI0265c	RAMA	935389	931271	5833.PFI0265c	5833.MAL7P1.208	0	0	0	0	0.87	0	0	0.636	0.95
PFE0160c	PF10_0217	934726	932032	5833.PFE0160c	5833.PF10_0217	0	0	0	0	0.377	0.319	0	0.88	0.945
PFA_0310c	PfCRT	933883	931298	5833.PFA0310c	5833.MAL7P1.27	0	0	0	0	0	0	0	0.94	0.94
PFE1285w	CDPK1	934948	934141	5833.PFE1285w	5833.PFB0815w	0	0	0	0	0.937	0	0	0	0.937
ACT1	MyoA	936161	932918	5833.PFL2215w	5833.PF13_0233	0	0	0	0	0.724	0.24	0	0.719	0.936
MESA	PF11_0506	934701	932671	5833.PFE0040c	5833.PF11_0506	0	0	0	0	0.829	0	0	0.639	0.935
PFL0310c	H45	935771	933694	5833.PFL0310c	5833.PF14_0655	0	0	0	0	0.232	0	0.9	0.163	0.93
GAP45	PFI0265c	935932	935389	5833.PFL1090w	5833.PFI0265c	0	0	0	0	0.898	0	0	0.345	0.93
PFB0475c	PF10_0039	934073	931845	5833.PFB0475c	5833.PF10_0039	0	0	0	0	0.927	0	0	0	0.927
PFE1285w	MyoA	934948	932918	5833.PFE1285w	5833.PF13_0233	0	0	0	0	0.927	0	0	0	0.927
PFE1285w	PFB0475c	934948	934073	5833.PFE1285w	5833.PFB0475c	0	0	0	0	0.927	0	0	0	0.927
PF11_0086	PF10_0047	932284	931853	5833.PF11_0086	5833.PF10_0047	0	0	0	0	0.164	0.902	0	0.169	0.926
PFI0265c	CDPK1	935389	934141	5833.PFI0265c	5833.PFB0815w	0	0	0	0	0.907	0	0	0.176	0.92
PFE1285w	PF10_0039	934948	931845	5833.PFE1285w	5833.PF10_0039	0	0	0	0.668	0.92	0	0	0	0.92
PFB0475c	MyoA	934073	932918	5833.PFB0475c	5833.PF13_0233	0	0	0	0	0.919	0	0	0	0.919
CDPK1	PFB0475c	934141	934073	5833.PFB0815w	5833.PFB0475c	0	0	0	0	0.918	0	0	0	0.918
GAP45	PFB0475c	935932	934073	5833.PFL1090w	5833.PFB0475c	0	0	0	0	0.917	0	0	0	0.917
ACT1	GAP45	936161	935932	5833.PFL2215w	5833.PFL1090w	0	0	0	0	0.876	0	0	0.337	0.914
GAP45	PF10_0039	935932	931845	5833.PFL1090w	5833.PF10_0039	0	0	0	0	0.894	0	0	0.22	0.913
MyoA	PF10_0039	932918	931845	5833.PF13_0233	5833.PF10_0039	0	0	0	0	0.895	0	0	0.212	0.913
GAP45	PFE1285w	935932	934948	5833.PFL1090w	5833.PFE1285w	0	0	0	0	0.91	0	0	0	0.91
PF10_0039	PF08_0035	931845	931702	5833.PF10_0039	5833.PF08_0035	0	0	0	0	0.91	0	0	0	0.91
PFB0475c	PF08_0035	934073	931702	5833.PFB0475c	5833.PF08_0035	0	0	0	0	0.908	0	0	0	0.908
PFE1285w	PF08_0035	934948	931702	5833.PFE1285w	5833.PF08_0035	0	0	0	0	0.896	0	0	0	0.896
CDPK1	PF10_0039	934141	931845	5833.PFB0815w	5833.PF10_0039	0	0	0	0	0.894	0	0	0	0.894
GAP45	PF08_0035	935932	931702	5833.PFL1090w	5833.PF08_0035	0	0	0	0	0.894	0	0	0	0.894
PFI0975c	PF07_0016	935533	931548	5833.PFI0975c	5833.PF07_0016	0	0	0	0	0.891	0	0	0	0.891
MyoA	PF08_0035	932918	931702	5833.PF13_0233	5833.PF08_0035	0	0	0	0	0.89	0	0	0	0.89
ACT1	PFI0265c	936161	935389	5833.PFL2215w	5833.PFI0265c	0	0	0	0	0.889	0	0	0	0.889
ACT1	CDPK1	936161	934141	5833.PFL2215w	5833.PFB0815w	0	0	0	0	0.85	0	0	0.245	0.881
CDPK1	PF08_0035	934141	931702	5833.PFB0815w	5833.PF08_0035	0	0	0	0	0.871	0	0	0.064	0.874
PFF0870w	RAMA	935190	931271	5833.PFF0870w	5833.MAL7P1.208	0	0	0	0	0.87	0	0	0	0.87
PFF0870w	PF08_0035	935190	931702	5833.PFF0870w	5833.PF08_0035	0	0	0	0	0.87	0	0	0	0.87
PFI0265c	PFF0870w	935389	935190	5833.PFI0265c	5833.PFF0870w	0	0	0	0	0.87	0	0	0	0.87
PFI0265c	PFF0570c	935389	935126	5833.PFI0265c	5833.PFF0570c	0	0	0	0	0.87	0	0	0	0.87
GAP45	PFF0870w	935932	935190	5833.PFL1090w	5833.PFF0870w	0	0	0	0	0.87	0	0	0	0.87
PFI0975c	PFF0570c	935533	935126	5833.PFI0975c	5833.PFF0570c	0	0	0	0	0.87	0	0	0	0.87
PFF0870w	CDPK1	935190	934141	5833.PFF0870w	5833.PFB0815w	0	0	0	0	0.87	0	0	0	0.87
PFF0870w	PFB0475c	935190	934073	5833.PFF0870w	5833.PFB0475c	0	0	0	0	0.87	0	0	0	0.87
PFF0870w	PFE1285w	935190	934948	5833.PFF0870w	5833.PFE1285w	0	0	0	0	0.87	0	0	0	0.87
PFF0220w	PF11_0086	935056	932284	5833.PFF0220w	5833.PF11_0086	0	0	0	0	0.868	0	0	0	0.868
PFF0570c	RAMA	935126	931271	5833.PFF0570c	5833.MAL7P1.208	0	0	0	0	0.86	0	0	0	0.86
PFF0870w	PF10_0039	935190	931845	5833.PFF0870w	5833.PF10_0039	0	0	0	0	0.857	0	0	0	0.857
PFI0975c	PFI0265c	935533	935389	5833.PFI0975c	5833.PFI0265c	0	0	0	0	0.844	0	0	0	0.844
PFI0265c	MAL13P1.228	935389	930949	5833.PFI0265c	5833.MAL13P1.228	0	0	0	0	0.844	0	0	0	0.844
PFI0265c	PF10_0039	935389	931845	5833.PFI0265c	5833.PF10_0039	0	0	0	0	0.775	0	0	0.331	0.843
PFI0975c	RAMA	935533	931271	5833.PFI0975c	5833.MAL7P1.208	0	0	0	0	0.826	0	0	0	0.826
PFF0870w	MAL13P1.228	935190	930949	5833.PFF0870w	5833.MAL13P1.228	0	0	0	0	0.816	0	0	0	0.816
ACT1	PFF0870w	936161	935190	5833.PFL2215w	5833.PFF0870w	0	0	0	0	0.809	0	0	0	0.809
PFI0265c	PFE1285w	935389	934948	5833.PFI0265c	5833.PFE1285w	0	0	0	0	0.807	0	0	0	0.807
CDPK1	RAMA	934141	931271	5833.PFB0815w	5833.MAL7P1.208	0	0	0	0	0.762	0	0	0.217	0.805
PFF0570c	PF07_0016	935126	931548	5833.PFF0570c	5833.PF07_0016	0	0	0	0	0.798	0	0	0	0.798
PFI0265c	PFB0475c	935389	934073	5833.PFI0265c	5833.PFB0475c	0	0	0	0	0.787	0	0	0	0.787
PFF0870w	MyoA	935190	932918	5833.PFF0870w	5833.PF13_0233	0	0	0	0	0.786	0	0	0	0.786
PFC0325c	PF07_0016	934277	931548	5833.PFC0325c	5833.PF07_0016	0	0	0	0	0.78	0	0	0	0.78
PF11_0506	PF10_0047	932671	931853	5833.PF11_0506	5833.PF10_0047	0	0	0	0	0.778	0	0	0	0.778
ACT1	RAMA	936161	931271	5833.PFL2215w	5833.MAL7P1.208	0	0	0	0	0.772	0	0	0	0.772
PF14_0184	PF07_0016	933222	931548	5833.PF14_0184	5833.PF07_0016	0	0	0	0	0.772	0	0	0	0.772
GAP45	RAMA	935932	931271	5833.PFL1090w	5833.MAL7P1.208	0	0	0	0	0.713	0	0	0.235	0.771
PFE1465w	PF07_0016	934982	931548	5833.PFE1465w.1	5833.PF07_0016	0	0	0	0	0.769	0	0	0	0.769
PFI0265c	PF08_0035	935389	931702	5833.PFI0265c	5833.PF08_0035	0	0	0	0	0.764	0	0	0	0.764
PF08_0035	RAMA	931702	931271	5833.PF08_0035	5833.MAL7P1.208	0	0	0	0	0.751	0	0	0	0.751
PFF0570c	PFE1465w	935126	934982	5833.PFF0570c	5833.PFE1465w.1	0	0	0	0	0.751	0	0	0	0.751
PFE1465w	PFC0325c	934982	934277	5833.PFE1465w.1	5833.PFC0325c	0	0	0	0	0.751	0	0	0	0.751
ACT1	PFE1285w	936161	934948	5833.PFL2215w	5833.PFE1285w	0	0	0	0	0.743	0	0	0	0.743
ACT1	PFF0570c	936161	935126	5833.PFL2215w	5833.PFF0570c	0	0	0	0	0.74	0	0	0	0.74
PFL1010c	PFE1465w	935916	934982	5833.PFL1010c	5833.PFE1465w.1	0	0	0	0	0.739	0	0	0	0.739
CDPK1	MAL13P1.228	934141	930949	5833.PFB0815w	5833.MAL13P1.228	0	0	0	0	0.735	0	0	0	0.735
PFF0870w	PFF0570c	935190	935126	5833.PFF0870w	5833.PFF0570c	0	0	0	0	0.733	0	0	0	0.733
ACT1	MAL13P1.228	936161	930949	5833.PFL2215w	5833.MAL13P1.228	0	0	0	0	0.732	0	0	0	0.732
PFI1085w	PFF0220w	935555	935056	5833.PFI1085w	5833.PFF0220w	0	0	0	0	0.732	0	0	0	0.732
PF10_0159	MAL7P1.38	931972	931317	5833.PF10_0159	5833.MAL7P1.38	0	0	0	0	0.284	0	0	0.636	0.728
PFI0975c	PFE1465w	935533	934982	5833.PFI0975c	5833.PFE1465w.1	0	0	0	0	0.728	0	0	0	0.728
PFI1085w	PF08_0086	935555	931753	5833.PFI1085w	5833.PF08_0086	0	0	0	0	0.727	0	0	0	0.727
PFL1010c	PFI0975c	935916	935533	5833.PFL1010c	5833.PFI0975c	0	0	0	0	0.723	0	0	0	0.723
PFL1010c	PF07_0016	935916	931548	5833.PFL1010c	5833.PF07_0016	0	0	0	0	0.722	0	0	0	0.722
PFE1285w	MAL13P1.228	934948	930949	5833.PFE1285w	5833.MAL13P1.228	0	0	0	0	0.719	0	0	0	0.719
PFC0245c	PF10_0079	934256	931890	5833.PFC0245c	5833.PF10_0079	0	0	0	0	0.718	0	0	0	0.718
ACT1	PF10_0039	936161	931845	5833.PFL2215w	5833.PF10_0039	0	0	0	0	0.714	0	0	0	0.714
MESA	PF10_0159	934701	931972	5833.PFE0040c	5833.PF10_0159	0	0	0	0	0.406	0	0	0.531	0.709
RAMA	MAL13P1.228	931271	930949	5833.MAL7P1.208	5833.MAL13P1.228	0	0	0	0	0.707	0	0	0	0.707
ACT1	PFB0475c	936161	934073	5833.PFL2215w	5833.PFB0475c	0	0	0	0	0.704	0	0	0	0.704
MESA	PF10_0047	934701	931853	5833.PFE0040c	5833.PF10_0047	0	0	0	0	0.7	0	0	0	0.7
